# Supplementary material for: Testing the impact of morphological rate heterogeneity on ancestral state reconstruction of five floral traits in angiosperms
Source: Sci Rep. 2018 Jun 21;8:9473. doi: 10.1038/s41598-018-27750-1 (PMC6013437; doi:10.1038/s41598-018-27750-1)
Supplement: Supplementary file 2 — Supplementary Dataset 2 [file 41598_2018_27750_MOESM2_ESM.xlsx]

## Sheet: Contents
Information on this file
This file contains all of the data recorded in the PROTEUS database to produce the NEXUS matrix used in the following publication:
	Reyes E, Nadot S, Schönenberger J, von Balthazar M, Sauquet H. 2017. Testing the impact of morphological rate heterogeneity on ancestral state reconstruction of five floral traits in angiosperms. Scientific Reports: In revision.
This file was output from PROTEUS 1.26 by Hervé Sauquet on 12 October 2017
Description of contents:
	Data	A self-explanatory list of all morphological data recorded for this project, with explicit references for each record
	PrimaryCharacters	List of primary characters (see brief explanation below) used to record morphological data
	PrimaryCharacterstates	List of character states for the primary characters listed in PrimaryCharacters
	Characters	List of characters (primary and/or secondary) included in the matrix
	SecondaryCharacterstates	List of character states for the secondary characters included in the matrix
	CharacterstateLumping	Character state lumping masks for D2d secondary characters included in the matrix (see below)
	References	Full references cited in Data
	PrimaryDataMatrix	Summary of the original data (as recorded) presented as a matrix
	TransformedDataMatrix	Summary of the transformed data (as analyzed) presented as a matrix
Brief explanation:
	PROTEUS is a collaborative multi-user Access database designed to record and archive morphological data in an explicit format that allows to track the source of each individual information (a datum).		→ see Data
	PROTEUS separates the process of recording morphological data from the production of matrices for analysis. Matrices are queries of the data, whereby each matrix cell may contain one or more data.		→ the purpose of this file is to provide the reader with access to the original data
	Data are recorded in primary characters, which may be discrete (D1) or continuous (C1). Discrete characters are recorded with character states, whereas continuous characters are recorded with a value or a range of values (min-max).		→ see Data, PrimaryCharacters, and PrimaryCharacterstates
	Matrices may include primary and/or secondary characters.		→ see Characters
	Secondary characters are compiled automatically by PROTEUS using data recorded in primary characters.		→ see Characters: primary characters are specified in the column ParentCharacter
	Discrete secondary characters compiled from discrete primary characters (D2d) use character state lumping masks to lump primary character states into a smaller number of secondary character states.		→ see SecondaryCharacterstates and CharacterstateLumping
	Discrete secondary characters compiled from continuous primary characters (D2c) use range specifiers (start-end) to assign continuous values to one or more discrete classes (character states).		→ see SecondaryCharacterstates: range specifiers are provided in the columns Start and End
Notes:
	Only data, characters, character states, and references relevant to this paper (i.e., used to produce the matrix) are included here. This explains why character numbers and some character state symbols do not follow continuous series.
	For convenience, secondary characters bear the same number as their parent primary character, but are tagged with a letter (e.g., 100_A is the secondary character and 100 is the parent primary character).
	There can be more than one secondary character compiled from the same parent primary character (e.g., 201_A and 201_B).
	Because PROTEUS is a multi-user environment independent of a specific goal and analysis, the number of character states in each discrete primary character is not fixed in advance. Instead, users add new character states as needed to best describe the taxon being recorded.
	In addition, most primary characters will never be analyzed as such, but instead be transformed as secondary characters before outputting a matrix for analysis. This explains why some primary characters are allowed to have numerous character states and why, occasionally, these character states are not mutually exclusive (such nested character states are lumped or treated as missing data in second…

## Sheet: Data
NDat	Taxon	Family	Order	Character	Reference	CharacterState	Value	Min	Max	Notes	NUsrcrDat	DcrDat	NUsrupDat	DupDat
164726	Abelia grandifolia	Caprifoliaceae	Dipsacales	204. Fusion of perianth (C1)	Villarreal-Q & de la Rosa-I 2000 (Brittonia)		0.85			corolla	Elisabeth Reyes	2014-08-14
164727	Abelia grandifolia	Caprifoliaceae	Dipsacales	204. Fusion of perianth (C1)	Villarreal-Q & de la Rosa-I 2000 (Brittonia)		0.38			calyx	Elisabeth Reyes	2014-08-14
164725	Abelia grandifolia	Caprifoliaceae	Dipsacales	207. Symmetry of perianth (D1)	Villarreal-Q & de la Rosa-I 2000 (Brittonia)	207. Symmetry of perianth (D1): (2) zygomorphic				corolla tube slightly curved; text also mention lobing smaller on one side	Elisabeth Reyes	2014-08-14	Elisabeth Reyes	2015-01-19
164719	Abelia grandifolia	Caprifoliaceae	Dipsacales	230. Perianth phyllotaxy (D1)	Villarreal-Q & de la Rosa-I 2000 (Brittonia)	230. Perianth phyllotaxy (D1): (0) whorled					Elisabeth Reyes	2014-08-14
164721	Abelia grandifolia	Caprifoliaceae	Dipsacales	232. Perianth merism (C1)	Villarreal-Q & de la Rosa-I 2000 (Brittonia)		5				Elisabeth Reyes	2014-08-14
164722	Abelia grandifolia	Caprifoliaceae	Dipsacales	234. Perianth differentiation (D1)	Villarreal-Q & de la Rosa-I 2000 (Brittonia)	234. Perianth differentiation (D1): (1) marked differentiation, outer sepaloid, inner petaloid					Elisabeth Reyes	2014-08-14
81799	Abelia triflora	Caprifoliaceae	Dipsacales	204. Fusion of perianth (C1)	Flora of Pakistan 2013 (website)		0.05			Calyx	Florian Jabbour	2013-03-25	Maria von Balthazar	2017-05-16
81802	Abelia triflora	Caprifoliaceae	Dipsacales	204. Fusion of perianth (C1)	Flora of Pakistan 2013 (website)		0.8			Corolla	Florian Jabbour	2013-03-25	Maria von Balthazar	2017-05-16
81807	Abelia triflora	Caprifoliaceae	Dipsacales	207. Symmetry of perianth (D1)	Flora of Pakistan 2013 (website)	207. Symmetry of perianth (D1): (0) actinomorphic (strictly polysymmetric)					Florian Jabbour	2013-03-25
152413	Abelia triflora	Caprifoliaceae	Dipsacales	230. Perianth phyllotaxy (D1)	Flora of Pakistan 2014 (website)	230. Perianth phyllotaxy (D1): (0) whorled					Elisabeth Reyes	2014-06-11
81779	Abelia triflora	Caprifoliaceae	Dipsacales	232. Perianth merism (C1)	Flora of Pakistan 2013 (website)		5				Florian Jabbour	2013-03-25
81786	Abelia triflora	Caprifoliaceae	Dipsacales	234. Perianth differentiation (D1)	Flora of Pakistan 2013 (website)	234. Perianth differentiation (D1): (1) marked differentiation, outer sepaloid, inner petaloid					Florian Jabbour	2013-03-25
151080	Abolboda poarchon	Xyridaceae	Poales	207. Symmetry of perianth (D1)	Dahlgren et al 1985 (book)	207. Symmetry of perianth (D1): (0) actinomorphic (strictly polysymmetric)				Symmetry of inner whorl of perianth, largest of the two according to illustration	Elisabeth Reyes	2014-05-26
151076	Abolboda poarchon	Xyridaceae	Poales	230. Perianth phyllotaxy (D1)	Dahlgren et al 1985 (book)	230. Perianth phyllotaxy (D1): (0) whorled					Elisabeth Reyes	2014-05-26
151075	Abolboda poarchon	Xyridaceae	Poales	232. Perianth merism (C1)	Dahlgren et al 1985 (book)		3				Elisabeth Reyes	2014-05-26	Elisabeth Reyes	2014-05-26
151078	Abolboda poarchon	Xyridaceae	Poales	234. Perianth differentiation (D1)	Dahlgren et al 1985 (book)	234. Perianth differentiation (D1): (4) marked differentiation					Elisabeth Reyes	2014-05-26	Elisabeth Reyes	2014-05-26
176863	Abrus precatorius	Fabaceae	Fabales	204. Fusion of perianth (C1)	Encyclopedia of Life 2014 (website)		0.95			sepals; http://eol.org/data_objects/27065441	Elisabeth Reyes	2014-11-20	Elisabeth Reyes	2014-11-20
176864	Abrus precatorius	Fabaceae	Fabales	204. Fusion of perianth (C1)	Flora of China 2014 (website)		0			petals	Elisabeth Reyes	2014-11-20
171029	Abrus precatorius	Fabaceae	Fabales	207. Symmetry of perianth (D1)	Flora of China 2014 (website)	207. Symmetry of perianth (D1): (2) zygomorphic					Elisabeth Reyes	2014-09-17
171025	Abrus precatorius	Fabaceae	Fabales	230. Perianth phyllotaxy (D1)	Flora of China 2014 (website)	230. Perianth phyllotaxy (D1): (0) whorled					Elisabeth Reyes	2014-09-17
171024	Abrus precatorius	Fabaceae	Fabales	232. Perianth merism (C1)	Flora of China 2014 (website)		4				Elisabeth Reyes	2014-09-17
171026	Abrus precatorius	Fabaceae	Fabales	234. Perianth differentiation (D1)	Flora of China 2014 (website)	234. Perianth differentiation (D1): (4) marked differentiation					Elisabeth Reyes	2014-09-17
171183	Acacia farnesiana	Fabaceae	Fabales	204. Fusion of perianth (C1)	Flora of China 2014 (website)		0.85			corolla; http://www.efloras.org/object_page.aspx?object_id=116105&flora_id=2	Elisabeth Reyes	2014-09-18	Elisabeth Reyes	2014-09-18
171184	Acacia farnesiana	Fabaceae	Fabales	204. Fusion of perianth (C1)	Flora of China 2014 (website)		0.66			calyx; http://www.efloras.org/object_page.aspx?object_id=116105&flora_id=2	Elisabeth Reyes	2014-09-18	Elisabeth Reyes	2014-09-18
176865	Acacia farnesiana	Fabaceae	Fabales	207. Symmetry of perianth (D1)	Flora of China 2014 (website)	207. Symmetry of perianth (D1): (0) actinomorphic (strictly polysymmetric)				in family description	Elisabeth Reyes	2014-11-20
171188	Acacia farnesiana	Fabaceae	Fabales	230. Perianth phyllotaxy (D1)	Flora of China 2014 (website)	230. Perianth phyllotaxy (D1): (0) whorled				http://www.efloras.org/object_page.aspx?object_id=116105&flora_id=2	Elisabeth Reyes	2014-09-18
171197	Acacia farnesiana	Fabaceae	Fabales	232. Perianth merism (C1)	Flora of China 2014 (website)		5				Elisabeth Reyes	2014-09-18
171186	Acacia farnesiana	Fabaceae	Fabales	234. Perianth differentiation (D1)	Flora of China 2014 (website)	234. Perianth differentiation (D1): (4) marked differentiation				http://www.efloras.org/object_page.aspx?object_id=116105&flora_id=2	Elisabeth Reyes	2014-09-18	Elisabeth Reyes	2014-09-18
188153	Acalypha californica	Euphorbiaceae	Malpighiales	230. Perianth phyllotaxy (D1)	Pax & Hoffmann 1924 (book)	230. Perianth phyllotaxy (D1): (0) whorled					Maria von Balthazar	2015-10-27
188151	Acalypha californica	Euphorbiaceae	Malpighiales	232. Perianth merism (C1)	Jepson eFlora 2015 (website)			3	5		Maria von Balthazar	2015-10-27
141721	Acalypha wilkesiana	Euphorbiaceae	Malpighiales	207. Symmetry of perianth (D1)	Flora of China 2014 (website)	207. Symmetry of perianth (D1): (0) actinomorphic (strictly polysymmetric)					Elisabeth Reyes	2014-02-12
141723	Acalypha wilkesiana	Euphorbiaceae	Malpighiales	230. Perianth phyllotaxy (D1)	Flora of China 2014 (website)	230. Perianth phyllotaxy (D1): (0) whorled					Elisabeth Reyes	2014-02-12
141724	Acalypha wilkesiana	Euphorbiaceae	Malpighiales	232. Perianth merism (C1)	Flora of China 2014 (website)		4			male flowers	Elisabeth Reyes	2014-02-12	Elisabeth Reyes	2014-02-12
141729	Acalypha wilkesiana	Euphorbiaceae	Malpighiales	232. Perianth merism (C1)	Flora of China 2014 (website)			3	4	female flowers	Elisabeth Reyes	2014-02-12
142040	Acalypha wilkesiana	Euphorbiaceae	Malpighiales	234. Perianth differentiation (D1)	Flora of China 2014 (website)	234. Perianth differentiation (D1): (0) undifferentiated					Elisabeth Reyes	2014-02-17	Elisabeth Reyes	2014-09-11
166623	Acanthochlamys bracteata	Velloziaceae	Pandanales	204. Fusion of perianth (C1)	Kubitzki 1998 (book)			0.5	0.8		Charlotte Prieu	2014-08-24
166624	Acanthochlamys bracteata	Velloziaceae	Pandanales	207. Symmetry of perianth (D1)	Kubitzki 1998 (book)	207. Symmetry of perianth (D1): (0) actinomorphic (strictly polysymmetric)					Charlotte Prieu	2014-08-24
166618	Acanthochlamys bracteata	Velloziaceae	Pandanales	230. Perianth phyllotaxy (D1)	Kubitzki 1998 (book)	230. Perianth phyllotaxy (D1): (0) whorled					Charlotte Prieu	2014-08-24
166620	Acanthochlamys bracteata	Velloziaceae	Pandanales	232. Perianth merism (C1)	Kubitzki 1998 (book)		3				Charlotte Prieu	2014-08-24
166622	Acanthochlamys bracteata	Velloziaceae	Pandanales	234. Perianth differentiation (D1)	Kubitzki 1998 (book)	234. Perianth differentiation (D1): (9) very weak differentiation				inner whorl slightly smaller than the outer one	Charlotte Prieu	2014-08-24
152946	Acanthogilia gloriosa	Polemoniaceae	Ericales	204. Fusion of perianth (C1)	Schönenberger 2009 (IJPS)		0.75			sepals	Maria von Balthazar	2014-06-16
152947	Acanthogilia gloriosa	Polemoniaceae	Ericales	204. Fusion of perianth (C1)	Schönenberger 2009 (IJPS)		0.6			petals	Maria von Balthazar	2014-06-16
31426	Acanthogilia gloriosa	Polemoniaceae	Ericales	207. Symmetry of perianth (D1)	Schönenberger 2009 (IJPS)	207. Symmetry of perianth (D1): (0) actinomorphic (strictly polysymmetric)					Agnes Dellinger	2012-05-16
152950	Acanthogilia gloriosa	Polemoniaceae	Ericales	230. Perianth phyllotaxy (D1)	Schönenberger 2009 (IJPS)	230. Perianth phyllotaxy (D1): (0) whorled					Maria von Balthazar	2014-06-16
152969	Acanthogilia gloriosa	Polemoniaceae	Ericales	232. Perianth merism (C1)	Schönenberger 2009 (IJPS)		5				Maria von Balthazar	2014-06-16
152942	Acanthogilia gloriosa	Polemoniaceae	Ericales	234. Perianth differentiation (D1)	von Balthazar 2014 (personal observation)	234. Perianth differentiation (D1): (1) marked differentiation, outer sepaloid, inner petaloid					Maria von Balthazar	2014-06-16
153180	Acanthogilia gloriosa	Polemoniaceae	Ericales	234. Perianth differentiation (D1)	Hsu & Hall 2003 (CurtisBotMag)	234. Perianth differentiation (D1): (1) marked differentiation, outer sepaloid, inner petaloid					Maria von Balthazar	2014-06-18
122608	Acharia tragodes	Achariaceae	Malpighiales	204. Fusion of perianth (C1)	Harms 1925 (EnglerPrantl)		0			sepals	Maria von Balthazar	2013-07-05
122614	Acharia tragodes	Achariaceae	Malpighiales	204. Fusion of perianth (C1)	Harms 1925 (EnglerPrantl)		0.9			petals	Maria von Balthazar	2013-07-05
122616	Acharia tragodes	Achariaceae	Malpighiales	207. Symmetry of perianth (D1)	Harms 1925 (EnglerPrantl)	207. Symmetry of perianth (D1): (0) actinomorphic (strictly polysymmetric)					Maria von Balthazar	2013-07-05
122561	Acharia tragodes	Achariaceae	Malpighiales	230. Perianth phyllotaxy (D1)	Harms 1925 (EnglerPrantl)	230. Perianth phyllotaxy (D1): (0) whorled					Maria von Balthazar	2013-07-05
122570	Acharia tragodes	Achariaceae	Malpighiales	232. Perianth merism (C1)	Harms 1925 (EnglerPrantl)			3	4		Maria von Balthazar	2013-07-05
122581	Acharia tragodes	Achariaceae	Malpighiales	234. Perianth differentiation (D1)	Harms 1925 (EnglerPrantl)	234. Perianth differentiation (D1): (4) marked differentiation				in shape, size and color	Maria von Balthazar	2013-07-05	Maria von Balthazar	2015-10-22
167504	Achatocarpus balansae	Achatocarpaceae	Caryophyllales	230. Perianth phyllotaxy (D1)	Ronse de Craene 2013 (PlantSystEvol)	230. Perianth phyllotaxy (D1): (0) whorled					Elisabeth Reyes	2014-08-27
167507	Achatocarpus balansae	Achatocarpaceae	Caryophyllales	232. Perianth merism (C1)	Ronse de Craene 2013 (PlantSystEvol)		5				Elisabeth Reyes	2014-08-27
167509	Achatocarpus balansae	Achatocarpaceae	Caryophyllales	234. Perianth differentiation (D1)	Ronse de Craene 2013 (PlantSystEvol)	234. Perianth differentiation (D1): (0) undifferentiated					Elisabeth Reyes	2014-08-27
1823	Aconitum napellus	Ranunculaceae	Ranunculales	204. Fusion of perianth (C1)	Rose 2006 (book)		0				Sophie Nadot	2011-03-14
1824	Aconitum napellus	Ranunculaceae	Ranunculales	207. Symmetry of perianth (D1)	Rose 2006 (book)	207. Symmetry of perianth (D1): (2) zygomorphic					Sophie Nadot	2011-03-14
176545	Aconitum napellus	Ranunculaceae	Ranunculales	230. Perianth phyllotaxy (D1)	Encyclopedia of Life 2014 (website)	230. Perianth phyllotaxy (D1): (0) whorled				http://eol.org/data_objects/5827704	Elisabeth Reyes	2014-11-17
198279	Aconitum napellus	Ranunculaceae	Ranunculales	230. Perianth phyllotaxy (D1)	Florian Jabbour 2016 (personal observation)	230. Perianth phyllotaxy (D1): (1) spiral				Personal communication from Florian Jabbour	Sophie Nadot	2016-03-15
198285	Aconitum napellus	Ranunculaceae	Ranunculales	230. Perianth phyllotaxy (D1)	Erbar et al 1998 (Flora)	230. Perianth phyllotaxy (D1): (1) spiral					Sophie Nadot	2016-03-15
47765	Aconitum napellus	Ranunculaceae	Ranunculales	232. Perianth merism (C1)	Jabbour et al 2009 (AnnBot)		5				Boris Domenech	2013-03-12
86985	Aconitum napellus	Ranunculaceae	Ranunculales	234. Perianth differentiation (D1)	Jabbour & Renner 2012 (IJPS)	234. Perianth differentiation (D1): ($) $$$marked differentiation, outer petaloid, inner petaloid but different in shape and size					Boris Domenech	2013-04-15
67	Acorus calamus	Acoraceae	Acorales	204. Fusion of perianth (C1)	Flora of North America 2010 (website)		0				Hervé Sauquet	2010-07-21
91	Acorus calamus	Acoraceae	Acorales	204. Fusion of perianth (C1)	Buzgo & Endress 2000 (IJPS)		0				Hervé Sauquet	2010-07-21
93	Acorus calamus	Acoraceae	Acorales	207. Symmetry of perianth (D1)	Buzgo & Endress 2000 (IJPS)	207. Symmetry of perianth (D1): (2) zygomorphic					Hervé Sauquet	2010-07-21	Hervé Sauquet	2015-12-09
48061	Acorus calamus	Acoraceae	Acorales	230. Perianth phyllotaxy (D1)	Buzgo & Endress 2000 (IJPS)	230. Perianth phyllotaxy (D1): (0) whorled					Hervé Sauquet	2013-03-13
48063	Acorus calamus	Acoraceae	Acorales	232. Perianth merism (C1)	Buzgo & Endress 2000 (IJPS)		3				Hervé Sauquet	2013-03-13
151923	Acorus calamus	Acoraceae	Acorales	234. Perianth differentiation (D1)	Flora of China 2014 (website)	234. Perianth differentiation (D1): (0) undifferentiated					Elisabeth Reyes	2014-06-03
176866	Acronychia pedunculata	Rutaceae	Sapindales	207. Symmetry of perianth (D1)	Encyclopedia of Life 2014 (website)	207. Symmetry of perianth (D1): (5) actinomorphic (general)				http://media.eol.org/content/2013/03/10/22/72413_orig.jpg	Elisabeth Reyes	2014-11-20
148546	Acronychia pedunculata	Rutaceae	Sapindales	230. Perianth phyllotaxy (D1)	Flora of China 2014 (website)	230. Perianth phyllotaxy (D1): (0) whorled					Elisabeth Reyes	2014-04-30
148551	Acronychia pedunculata	Rutaceae	Sapindales	232. Perianth merism (C1)	Flora of China 2014 (website)		4				Elisabeth Reyes	2014-04-30
148550	Acronychia pedunculata	Rutaceae	Sapindales	234. Perianth differentiation (D1)	Flora of China 2014 (website)	234. Perianth differentiation (D1): (1) marked differentiation, outer sepaloid, inner petaloid				http://www.efloras.org/object_page.aspx?object_id=109641&flora_id=2	Elisabeth Reyes	2014-04-30	Elisabeth Reyes	2014-10-02
1729	Actaea cordifolia	Ranunculaceae	Ranunculales	204. Fusion of perianth (C1)	Flora of North America 2011 (website)		0			scored as Cimicifuga rubifolia	Sophie Nadot	2011-03-11
29108	Actaea cordifolia	Ranunculaceae	Ranunculales	204. Fusion of perianth (C1)	Flora of North America 2012 (website)		0				Guillaume Cossard	2012-05-03
1730	Actaea cordifolia	Ranunculaceae	Ranunculales	207. Symmetry of perianth (D1)	Flora of North America 2011 (website)	207. Symmetry of perianth (D1): (0) actinomorphic (strictly polysymmetric)				scored as Cimicifuga rubifolia	Sophie Nadot	2011-03-11
29115	Actaea cordifolia	Ranunculaceae	Ranunculales	207. Symmetry of perianth (D1)	Flora of North America 2012 (website)	207. Symmetry of perianth (D1): (0) actinomorphic (strictly polysymmetric)					Guillaume Cossard	2012-05-03
47773	Actaea cordifolia	Ranunculaceae	Ranunculales	230. Perianth phyllotaxy (D1)	Flora of North America 2013 (website)	230. Perianth phyllotaxy (D1): (0) whorled					Boris Domenech	2013-03-12
47772	Actaea cordifolia	Ranunculaceae	Ranunculales	232. Perianth merism (C1)	Flora of North America 2013 (website)		5				Boris Domenech	2013-03-12
47770	Actaea cordifolia	Ranunculaceae	Ranunculales	234. Perianth differentiation (D1)	Payer 1857 (Payer)	234. Perianth differentiation (D1): ($) $$$undifferentiated single whorl					Boris Domenech	2013-03-12
29008	Actaea racemosa	Ranunculaceae	Ranunculales	204. Fusion of perianth (C1)	Flora of North America 2012 (website)		0				Guillaume Cossard	2012-05-03
29014	Actaea racemosa	Ranunculaceae	Ranunculales	207. Symmetry of perianth (D1)	Flora of North America 2012 (website)	207. Symmetry of perianth (D1): (0) actinomorphic (strictly polysymmetric)					Guillaume Cossard	2012-05-03
47750	Actaea racemosa	Ranunculaceae	Ranunculales	230. Perianth phyllotaxy (D1)	Flora of North America 2012 (website)	230. Perianth phyllotaxy (D1): (0) whorled					Boris Domenech	2013-03-11
47752	Actaea racemosa	Ranunculaceae	Ranunculales	232. Perianth merism (C1)	Flora of North America 2012 (website)		4				Boris Domenech	2013-03-11
47753	Actaea racemosa	Ranunculaceae	Ranunculales	234. Perianth differentiation (D1)	Flora of North America 2013 (website)	234. Perianth differentiation (D1): ($) $$$marked differentiation between whorls in shape, size, texture					Boris Domenech	2013-03-11	Boris Domenech	2013-04-24
156504	Actinidia callosa	Actinidiaceae	Ericales	204. Fusion of perianth (C1)	Actinidia callosa SL001 Stefan Löfstrand 2014 (personal observation)		0				Stefan Löfstrand	2014-07-15
156497	Actinidia callosa	Actinidiaceae	Ericales	207. Symmetry of perianth (D1)	Flora of China 2014 (website)	207. Symmetry of perianth (D1): (0) actinomorphic (strictly polysymmetric)					Stefan Löfstrand	2014-07-15	Stefan Löfstrand	2014-07-15
156507	Actinidia callosa	Actinidiaceae	Ericales	230. Perianth phyllotaxy (D1)	Actinidia callosa SL001 Stefan Löfstrand 2014 (personal observation)	230. Perianth phyllotaxy (D1): (0) whorled					Stefan Löfstrand	2014-07-15
156494	Actinidia callosa	Actinidiaceae	Ericales	232. Perianth merism (C1)	Flora of China 2014 (website)		5				Stefan Löfstrand	2014-07-15
156496	Actinidia callosa	Actinidiaceae	Ericales	234. Perianth differentiation (D1)	Actinidia callosa SL001 Stefan Löfstrand 2014 (personal observation)	234. Perianth differentiation (D1): (1) marked differentiation, outer sepaloid, inner petaloid					Stefan Löfstrand	2014-07-15
177658	Actinidia chrysantha	Actinidiaceae	Ericales	204. Fusion of perianth (C1)	Flora of China 2014 (website)		0.33			sepals; http://www.efloras.org/object_page.aspx?object_id=93579&flora_id=2	Elisabeth Reyes	2014-11-26
153347	Actinidia chrysantha	Actinidiaceae	Ericales	207. Symmetry of perianth (D1)	Flora of China 2014 (website)	207. Symmetry of perianth (D1): (0) actinomorphic (strictly polysymmetric)					Elisabeth Reyes	2014-06-19
153338	Actinidia chrysantha	Actinidiaceae	Ericales	230. Perianth phyllotaxy (D1)	Flora of China 2014 (website)	230. Perianth phyllotaxy (D1): (0) whorled					Elisabeth Reyes	2014-06-19
153335	Actinidia chrysantha	Actinidiaceae	Ericales	232. Perianth merism (C1)	Flora of China 2014 (website)		5				Elisabeth Reyes	2014-06-19
153339	Actinidia chrysantha	Actinidiaceae	Ericales	234. Perianth differentiation (D1)	Flora of China 2014 (website)	234. Perianth differentiation (D1): (1) marked differentiation, outer sepaloid, inner petaloid					Elisabeth Reyes	2014-06-19
186433	Adenanthos sericeus	Proteaceae	Proteales	204. Fusion of perianth (C1)	FloraBase 2015 (website)			0.3	0.6	The minimum represents the length of fusion of the anterior tepal to both lateral tepals, i.e., the distance from the receptacle to the bottom of the slit through which the style emerges. The maximum represents the distance from the receptacle to the poin	Peter Weston	2015-09-21
23172	Adenanthos sericeus	Proteaceae	Proteales	207. Symmetry of perianth (D1)	Flora of Australia Online 2012 (website)	207. Symmetry of perianth (D1): (2) zygomorphic					Elisabeth Reyes	2012-03-13
174193	Adenanthos sericeus	Proteaceae	Proteales	230. Perianth phyllotaxy (D1)	Flora of Australia Online 2014 (website)	230. Perianth phyllotaxy (D1): (0) whorled					Elisabeth Reyes	2014-10-17
174192	Adenanthos sericeus	Proteaceae	Proteales	232. Perianth merism (C1)	Flora of Australia Online 2014 (website)		4				Elisabeth Reyes	2014-10-17
174196	Adenanthos sericeus	Proteaceae	Proteales	234. Perianth differentiation (D1)	Flora of Australia Online 2014 (website)	234. Perianth differentiation (D1): (0) undifferentiated					Elisabeth Reyes	2014-10-17
18612	Adlumia fungosa	Papaveraceae	Ranunculales	204. Fusion of perianth (C1)	Flora of North America 2012 (website)		0.9			Tepals from the middle whorl. "petals connate except at apex"	Laetitia Carrive	2012-01-02	Laetitia Carrive	2012-01-02
18613	Adlumia fungosa	Papaveraceae	Ranunculales	204. Fusion of perianth (C1)	Flora of North America 2012 (website)		0			Tepals from the outer and inner whorls.	Laetitia Carrive	2012-01-02
19977	Adlumia fungosa	Papaveraceae	Ranunculales	204. Fusion of perianth (C1)	Lidén 1986 (OperaBot)		0.9			"Petals and stamens fused for most of their lenght"	Laetitia Carrive	2012-01-12
18611	Adlumia fungosa	Papaveraceae	Ranunculales	207. Symmetry of perianth (D1)	Flora of North America 2012 (website)	207. Symmetry of perianth (D1): (3) disymmetric					Laetitia Carrive	2012-01-02
19978	Adlumia fungosa	Papaveraceae	Ranunculales	207. Symmetry of perianth (D1)	Lidén 1986 (OperaBot)	207. Symmetry of perianth (D1): (3) disymmetric					Laetitia Carrive	2012-01-12
176547	Adlumia fungosa	Papaveraceae	Ranunculales	230. Perianth phyllotaxy (D1)	Flora of North America 2014 (website)	230. Perianth phyllotaxy (D1): (0) whorled					Elisabeth Reyes	2014-11-17
176549	Adlumia fungosa	Papaveraceae	Ranunculales	232. Perianth merism (C1)	Flora of North America 2014 (website)		2				Elisabeth Reyes	2014-11-17
176548	Adlumia fungosa	Papaveraceae	Ranunculales	234. Perianth differentiation (D1)	Flora of North America 2014 (website)	234. Perianth differentiation (D1): (4) marked differentiation				between petals and sepals; http://www.efloras.org/object_page.aspx?object_id=5471&flora_id=1	Elisabeth Reyes	2014-11-17
147714	Aechmea multiflora	Bromeliaceae	Poales	204. Fusion of perianth (C1)	Canela et al 2003 (BJLS)			0.1	0.2	sepals	Elisabeth Reyes	2014-04-10
147715	Aechmea multiflora	Bromeliaceae	Poales	204. Fusion of perianth (C1)	Canela et al 2003 (BJLS)		0			petals	Elisabeth Reyes	2014-04-10
147708	Aechmea multiflora	Bromeliaceae	Poales	230. Perianth phyllotaxy (D1)	Canela et al 2003 (BJLS)	230. Perianth phyllotaxy (D1): (0) whorled					Elisabeth Reyes	2014-04-10	Elisabeth Reyes	2014-04-10
147710	Aechmea multiflora	Bromeliaceae	Poales	232. Perianth merism (C1)	Canela et al 2003 (BJLS)		3				Elisabeth Reyes	2014-04-10
147712	Aechmea multiflora	Bromeliaceae	Poales	234. Perianth differentiation (D1)	Canela et al 2003 (BJLS)	234. Perianth differentiation (D1): (1) marked differentiation, outer sepaloid, inner petaloid					Elisabeth Reyes	2014-04-10
113722	Aesculus pavia	Sapindaceae	Sapindales	204. Fusion of perianth (C1)	Hardin 1957 (Brittonia)		0.9			calyx	Maria von Balthazar	2013-04-30
113723	Aesculus pavia	Sapindaceae	Sapindales	204. Fusion of perianth (C1)	Hardin 1957 (Brittonia)		0			corolla	Maria von Balthazar	2013-04-30
113724	Aesculus pavia	Sapindaceae	Sapindales	207. Symmetry of perianth (D1)	Hardin 1957 (Brittonia)	207. Symmetry of perianth (D1): (2) zygomorphic				by shape differentiation	Maria von Balthazar	2013-04-30	Maria von Balthazar	2015-10-21
173871	Aesculus pavia	Sapindaceae	Sapindales	207. Symmetry of perianth (D1)	Encyclopedia of Life 2014 (website)	207. Symmetry of perianth (D1): (2) zygomorphic				http://eol.org/data_objects/25788344	Elisabeth Reyes	2014-10-13
113716	Aesculus pavia	Sapindaceae	Sapindales	230. Perianth phyllotaxy (D1)	Hardin 1957 (Brittonia)	230. Perianth phyllotaxy (D1): (0) whorled					Maria von Balthazar	2013-04-30
113718	Aesculus pavia	Sapindaceae	Sapindales	232. Perianth merism (C1)	Hardin 1957 (Brittonia)			4	5	lower petal aborted	Maria von Balthazar	2013-04-30	Hervé Sauquet	2015-06-06
113720	Aesculus pavia	Sapindaceae	Sapindales	234. Perianth differentiation (D1)	Hardin 1957 (Brittonia)	234. Perianth differentiation (D1): (1) marked differentiation, outer sepaloid, inner petaloid					Maria von Balthazar	2013-04-30
48077	Aextoxicon punctatum	Aextoxicaceae	Berberidopsidales	204. Fusion of perianth (C1)	Ronse de Craene & Stuppy 2010 (IJPS)		0				Hervé Sauquet	2013-03-13
48078	Aextoxicon punctatum	Aextoxicaceae	Berberidopsidales	207. Symmetry of perianth (D1)	Ronse de Craene & Stuppy 2010 (IJPS)	207. Symmetry of perianth (D1): (0) actinomorphic (strictly polysymmetric)					Hervé Sauquet	2013-03-13
48070	Aextoxicon punctatum	Aextoxicaceae	Berberidopsidales	230. Perianth phyllotaxy (D1)	Ronse de Craene & Stuppy 2010 (IJPS)	230. Perianth phyllotaxy (D1): (0) whorled				clearly whorled at anthesis, though spiral in initiation	Hervé Sauquet	2013-03-13
48073	Aextoxicon punctatum	Aextoxicaceae	Berberidopsidales	232. Perianth merism (C1)	Ronse de Craene & Stuppy 2010 (IJPS)			5	6		Hervé Sauquet	2013-03-13
154520	Aextoxicon punctatum	Aextoxicaceae	Berberidopsidales	234. Perianth differentiation (D1)	Watson & Dallwitz 2014 (website)	234. Perianth differentiation (D1): (4) marked differentiation					Elisabeth Reyes	2014-07-01
150809	Afrothismia hydra	Thismiaceae	Dioscoreales	204. Fusion of perianth (C1)	Sainge & Franke 2003 (NordJBot)		0.6				Elisabeth Reyes	2014-05-20
150806	Afrothismia hydra	Thismiaceae	Dioscoreales	207. Symmetry of perianth (D1)	Sainge & Franke 2003 (NordJBot)	207. Symmetry of perianth (D1): ($) $$$zygomorphic by full attraction on one side					Elisabeth Reyes	2014-05-20	Elisabeth Reyes	2014-05-20
169482	Afrothismia hydra	Thismiaceae	Dioscoreales	207. Symmetry of perianth (D1)	Sainge & Franke 2003 (NordJBot)	207. Symmetry of perianth (D1): (2) zygomorphic					Elisabeth Reyes	2014-09-08
137828	Afrothismia hydra	Thismiaceae	Dioscoreales	230. Perianth phyllotaxy (D1)	Dahlgren et al 1985 (book)	230. Perianth phyllotaxy (D1): (0) whorled					Elisabeth Reyes	2013-12-11
150810	Afrothismia hydra	Thismiaceae	Dioscoreales	230. Perianth phyllotaxy (D1)	Sainge & Franke 2003 (NordJBot)	230. Perianth phyllotaxy (D1): (0) whorled					Elisabeth Reyes	2014-05-20
150804	Afrothismia hydra	Thismiaceae	Dioscoreales	232. Perianth merism (C1)	Sainge & Franke 2003 (NordJBot)		6				Elisabeth Reyes	2014-05-20
150808	Afrothismia hydra	Thismiaceae	Dioscoreales	234. Perianth differentiation (D1)	Dahlgren et al 1985 (book)	234. Perianth differentiation (D1): ($) $$$undifferentiated single whorl					Elisabeth Reyes	2014-05-20
169481	Afrothismia hydra	Thismiaceae	Dioscoreales	234. Perianth differentiation (D1)	Dahlgren et al 1985 (book)	234. Perianth differentiation (D1): (0) undifferentiated					Elisabeth Reyes	2014-09-08
193156	Agapanthus praecox	Amaryllidaceae	Asparagales	207. Symmetry of perianth (D1)	Encyclopedia of Life 2015 (website)	207. Symmetry of perianth (D1): (0) actinomorphic (strictly polysymmetric)					Elisabeth Reyes	2016-01-12
193148	Agapanthus praecox	Amaryllidaceae	Asparagales	230. Perianth phyllotaxy (D1)	Encyclopedia of Life 2015 (website)	230. Perianth phyllotaxy (D1): (0) whorled				http://media.eol.org/content/2015/03/15/00/92629_orig.jpg	Elisabeth Reyes	2016-01-12
193150	Agapanthus praecox	Amaryllidaceae	Asparagales	232. Perianth merism (C1)	Encyclopedia of Life 2015 (website)		3			http://media.eol.org/content/2015/03/15/00/92629_orig.jpg	Elisabeth Reyes	2016-01-12
193147	Agapanthus praecox	Amaryllidaceae	Asparagales	234. Perianth differentiation (D1)	Encyclopedia of Life 2015 (website)	234. Perianth differentiation (D1): (8) weak differentiation				http://media.eol.org/content/2015/03/15/00/92629_orig.jpg	Elisabeth Reyes	2016-01-12	Elisabeth Reyes	2016-01-12
142474	Ailanthus altissima	Simaroubaceae	Sapindales	207. Symmetry of perianth (D1)	Flora of China 2014 (website)	207. Symmetry of perianth (D1): (0) actinomorphic (strictly polysymmetric)					Elisabeth Reyes	2014-02-18
142475	Ailanthus altissima	Simaroubaceae	Sapindales	230. Perianth phyllotaxy (D1)	Flora of China 2014 (website)	230. Perianth phyllotaxy (D1): (0) whorled					Elisabeth Reyes	2014-02-18
142484	Ailanthus altissima	Simaroubaceae	Sapindales	232. Perianth merism (C1)	Flora of China 2014 (website)		5				Elisabeth Reyes	2014-02-18
142477	Ailanthus altissima	Simaroubaceae	Sapindales	234. Perianth differentiation (D1)	Flora of China 2014 (website)	234. Perianth differentiation (D1): (4) marked differentiation					Elisabeth Reyes	2014-02-18	Elisabeth Reyes	2014-02-26
163447	Ajuga ciliata	Lamiaceae	Lamiales	204. Fusion of perianth (C1)	Flora of China 2014 (website)		0.5			calyx, at most	Elisabeth Reyes	2014-08-07
163454	Ajuga ciliata	Lamiaceae	Lamiales	207. Symmetry of perianth (D1)	Flora of China 2014 (website)	207. Symmetry of perianth (D1): (2) zygomorphic				two-lipped	Elisabeth Reyes	2014-08-07
163448	Ajuga ciliata	Lamiaceae	Lamiales	230. Perianth phyllotaxy (D1)	Flora of China 2014 (website)	230. Perianth phyllotaxy (D1): (0) whorled					Elisabeth Reyes	2014-08-07
163452	Ajuga ciliata	Lamiaceae	Lamiales	232. Perianth merism (C1)	Flora of China 2014 (website)		5				Elisabeth Reyes	2014-08-07
163450	Ajuga ciliata	Lamiaceae	Lamiales	234. Perianth differentiation (D1)	Flora of China 2014 (website)	234. Perianth differentiation (D1): (4) marked differentiation					Elisabeth Reyes	2014-08-07
149018	Akania bidwillii	Akaniaceae	Brassicales	207. Symmetry of perianth (D1)	Flora of Australia Online 2014 (website)	207. Symmetry of perianth (D1): (0) actinomorphic (strictly polysymmetric)					Elisabeth Reyes	2014-05-05
149019	Akania bidwillii	Akaniaceae	Brassicales	230. Perianth phyllotaxy (D1)	Flora of Australia Online 2014 (website)	230. Perianth phyllotaxy (D1): (0) whorled					Elisabeth Reyes	2014-05-05
149022	Akania bidwillii	Akaniaceae	Brassicales	232. Perianth merism (C1)	Flora of Australia Online 2014 (website)		5				Elisabeth Reyes	2014-05-05
149020	Akania bidwillii	Akaniaceae	Brassicales	234. Perianth differentiation (D1)	Watson & Dallwitz 2014 (website)	234. Perianth differentiation (D1): (1) marked differentiation, outer sepaloid, inner petaloid					Elisabeth Reyes	2014-05-05
176860	Akebia quinata	Lardizabalaceae	Ranunculales	204. Fusion of perianth (C1)	Encyclopedia of Life 2014 (website)		0			http://media.eol.org/content/2013/03/03/16/47428_orig.jpg	Elisabeth Reyes	2014-11-20
18656	Akebia quinata	Lardizabalaceae	Ranunculales	207. Symmetry of perianth (D1)	Flora of China 2012 (website)	207. Symmetry of perianth (D1): (0) actinomorphic (strictly polysymmetric)				Both male and female flowers.	Laetitia Carrive	2012-01-02
48096	Akebia quinata	Lardizabalaceae	Ranunculales	230. Perianth phyllotaxy (D1)	Flora of China 2012 (website)	230. Perianth phyllotaxy (D1): (0) whorled					Hervé Sauquet	2013-03-13
48098	Akebia quinata	Lardizabalaceae	Ranunculales	232. Perianth merism (C1)	Flora of China 2012 (website)		3				Hervé Sauquet	2013-03-13
48099	Akebia quinata	Lardizabalaceae	Ranunculales	234. Perianth differentiation (D1)	Flora of China 2012 (website)	234. Perianth differentiation (D1): (0) undifferentiated					Hervé Sauquet	2013-03-13	Hervé Sauquet	2014-08-30
82940	Alangium chinense	Cornaceae	Cornales	204. Fusion of perianth (C1)	PROTA4U 2015 (database)		0.5			Calyx.	Laetitia Carrive	2013-03-26	Maria von Balthazar	2015-10-22
82942	Alangium chinense	Cornaceae	Cornales	204. Fusion of perianth (C1)	Flora of China 2013 (website)		0			Corolla.	Laetitia Carrive	2013-03-26
82944	Alangium chinense	Cornaceae	Cornales	207. Symmetry of perianth (D1)	Flora of China 2013 (website)	207. Symmetry of perianth (D1): (0) actinomorphic (strictly polysymmetric)					Laetitia Carrive	2013-03-26
82917	Alangium chinense	Cornaceae	Cornales	230. Perianth phyllotaxy (D1)	Flora of China 2013 (website)	230. Perianth phyllotaxy (D1): (0) whorled					Laetitia Carrive	2013-03-26
188122	Alangium chinense	Cornaceae	Cornales	232. Perianth merism (C1)	PROTA4U 2015 (database)			5	8		Maria von Balthazar	2015-10-22
82932	Alangium chinense	Cornaceae	Cornales	234. Perianth differentiation (D1)	Flora of China 2013 (website)	234. Perianth differentiation (D1): (1) marked differentiation, outer sepaloid, inner petaloid					Laetitia Carrive	2013-03-26
176867	Alchemilla glabra	Rosaceae	Rosales	204. Fusion of perianth (C1)	Encyclopedia of Life 2014 (website)		0			http://media.eol.org/content/2012/12/11/16/47625_orig.jpg	Elisabeth Reyes	2014-11-21
171676	Alchemilla glabra	Rosaceae	Rosales	207. Symmetry of perianth (D1)	Flora of China 2014 (website)	207. Symmetry of perianth (D1): (0) actinomorphic (strictly polysymmetric)					Elisabeth Reyes	2014-09-24
171661	Alchemilla glabra	Rosaceae	Rosales	230. Perianth phyllotaxy (D1)	Flora of China 2014 (website)	230. Perianth phyllotaxy (D1): (0) whorled				http://www.efloras.org/object_page.aspx?object_id=49169&flora_id=2	Elisabeth Reyes	2014-09-24
171660	Alchemilla glabra	Rosaceae	Rosales	232. Perianth merism (C1)	Flora of China 2014 (website)		4			http://www.efloras.org/object_page.aspx?object_id=49169&flora_id=2	Elisabeth Reyes	2014-09-24
171659	Alchemilla glabra	Rosaceae	Rosales	234. Perianth differentiation (D1)	Flora of China 2014 (website)	234. Perianth differentiation (D1): (0) undifferentiated					Elisabeth Reyes	2014-09-24	Elisabeth Reyes	2014-09-24
156294	Allantoma lineata	Lecythidaceae	Ericales	204. Fusion of perianth (C1)	Tsou & Mori 2007 (AmJBot)		0.9			calyx	Maria von Balthazar	2014-07-14	Maria von Balthazar	2014-07-14
156295	Allantoma lineata	Lecythidaceae	Ericales	204. Fusion of perianth (C1)	Tsou 1994 (MemNYBotGard)		0.1			corolla	Maria von Balthazar	2014-07-14
156289	Allantoma lineata	Lecythidaceae	Ericales	207. Symmetry of perianth (D1)	Tsou & Mori 2007 (AmJBot)	207. Symmetry of perianth (D1): (0) actinomorphic (strictly polysymmetric)					Maria von Balthazar	2014-07-14
156298	Allantoma lineata	Lecythidaceae	Ericales	230. Perianth phyllotaxy (D1)	Tsou 1994 (MemNYBotGard)	230. Perianth phyllotaxy (D1): (0) whorled					Maria von Balthazar	2014-07-14
156329	Allantoma lineata	Lecythidaceae	Ericales	232. Perianth merism (C1)	Tsou & Mori 2007 (AmJBot)		5				Maria von Balthazar	2014-07-14
156288	Allantoma lineata	Lecythidaceae	Ericales	234. Perianth differentiation (D1)	Tsou 1994 (MemNYBotGard)	234. Perianth differentiation (D1): (1) marked differentiation, outer sepaloid, inner petaloid					Maria von Balthazar	2014-07-14
168584	Allionia choisyi	Nyctaginaceae	Caryophyllales	207. Symmetry of perianth (D1)	Nores et al 2013 (BJLS)	207. Symmetry of perianth (D1): (2) zygomorphic					Elisabeth Reyes	2014-09-02
168585	Allionia choisyi	Nyctaginaceae	Caryophyllales	230. Perianth phyllotaxy (D1)	Flora of China 2014 (website)	230. Perianth phyllotaxy (D1): (0) whorled					Elisabeth Reyes	2014-09-02
168634	Allionia choisyi	Nyctaginaceae	Caryophyllales	232. Perianth merism (C1)	Flora of North America 2014 (website)		3			http://www.efloras.org/object_page.aspx?object_id=42479&flora_id=1; alternately, they could have 5 petals like closer relatives, but two of them too reduced to be visible on drawing	Elisabeth Reyes	2014-09-03	Elisabeth Reyes	2015-10-19
168587	Allionia choisyi	Nyctaginaceae	Caryophyllales	234. Perianth differentiation (D1)	Nores et al 2013 (BJLS)	234. Perianth differentiation (D1): (0) undifferentiated					Elisabeth Reyes	2014-09-02
127054	Allium fistulosum	Amaryllidaceae	Asparagales	204. Fusion of perianth (C1)	Encyclopedia of Life 2013 (website)			0.05	0.1	Approximate value	Guillaume Chomicki	2013-07-09
127057	Allium fistulosum	Amaryllidaceae	Asparagales	207. Symmetry of perianth (D1)	Encyclopedia of Life 2013 (website)	207. Symmetry of perianth (D1): (0) actinomorphic (strictly polysymmetric)					Guillaume Chomicki	2013-07-09
126966	Allium fistulosum	Amaryllidaceae	Asparagales	230. Perianth phyllotaxy (D1)	Encyclopedia of Life 2013 (website)	230. Perianth phyllotaxy (D1): (0) whorled					Guillaume Chomicki	2013-07-09
126977	Allium fistulosum	Amaryllidaceae	Asparagales	232. Perianth merism (C1)	Encyclopedia of Life 2013 (website)		3				Guillaume Chomicki	2013-07-09
127028	Allium fistulosum	Amaryllidaceae	Asparagales	234. Perianth differentiation (D1)	Encyclopedia of Life 2013 (website)	234. Perianth differentiation (D1): (0) undifferentiated					Guillaume Chomicki	2013-07-09
140395	Allium vineale	Amaryllidaceae	Asparagales	204. Fusion of perianth (C1)	Flora of North America 2013 (website)		0				Elisabeth Reyes	2014-01-31
135357	Allium vineale	Amaryllidaceae	Asparagales	207. Symmetry of perianth (D1)	Flora of Australia Online 2013 (website)	207. Symmetry of perianth (D1): (0) actinomorphic (strictly polysymmetric)					Elisabeth Reyes	2013-12-03
131263	Allium vineale	Amaryllidaceae	Asparagales	230. Perianth phyllotaxy (D1)	Flora of North America 2013 (website)	230. Perianth phyllotaxy (D1): (0) whorled					Elisabeth Reyes	2013-11-05
131266	Allium vineale	Amaryllidaceae	Asparagales	232. Perianth merism (C1)	Flora of North America 2013 (website)		3				Elisabeth Reyes	2013-11-05
151937	Allium vineale	Amaryllidaceae	Asparagales	234. Perianth differentiation (D1)	Flora of North America 2014 (website)	234. Perianth differentiation (D1): (0) undifferentiated					Elisabeth Reyes	2014-06-03
148596	Allophylus longipes	Sapindaceae	Sapindales	207. Symmetry of perianth (D1)	Flora of China 2014 (website)	207. Symmetry of perianth (D1): (2) zygomorphic					Elisabeth Reyes	2014-04-30
148597	Allophylus longipes	Sapindaceae	Sapindales	230. Perianth phyllotaxy (D1)	Flora of China 2014 (website)	230. Perianth phyllotaxy (D1): (0) whorled					Elisabeth Reyes	2014-04-30
148599	Allophylus longipes	Sapindaceae	Sapindales	232. Perianth merism (C1)	Flora of China 2014 (website)		2				Elisabeth Reyes	2014-04-30
148600	Allophylus longipes	Sapindaceae	Sapindales	234. Perianth differentiation (D1)	Flora of China 2014 (website)	234. Perianth differentiation (D1): (4) marked differentiation				between calyx and corolla	Elisabeth Reyes	2014-04-30
185038	Alloxylon flammeum	Proteaceae	Proteales	204. Fusion of perianth (C1)	Weston & Crisp 1991 (Telopea)			0	0.99	The perianth is a slit tube, slit to the receptacle between the two dorsal tepals but otherwise connate to near the tepal tips.	Peter Weston	2015-09-04
23387	Alloxylon flammeum	Proteaceae	Proteales	207. Symmetry of perianth (D1)	Flora of Australia Online 2012 (website)	207. Symmetry of perianth (D1): (2) zygomorphic					Elisabeth Reyes	2012-03-14
178081	Alloxylon flammeum	Proteaceae	Proteales	230. Perianth phyllotaxy (D1)	Flora of Australia Online 2014 (website)	230. Perianth phyllotaxy (D1): (0) whorled					Elisabeth Reyes	2014-12-01
178083	Alloxylon flammeum	Proteaceae	Proteales	232. Perianth merism (C1)	Flora of Australia Online 2014 (website)		4				Elisabeth Reyes	2014-12-01
178084	Alloxylon flammeum	Proteaceae	Proteales	234. Perianth differentiation (D1)	Flora of Australia Online 2014 (website)	234. Perianth differentiation (D1): (0) undifferentiated					Elisabeth Reyes	2014-12-01
190179	Alluaudia procera	Didiereaceae	Caryophyllales	204. Fusion of perianth (C1)	Schatz 2001a (book)		0				Maria von Balthazar	2015-11-26
190180	Alluaudia procera	Didiereaceae	Caryophyllales	207. Symmetry of perianth (D1)	Schatz 2001a (book)	207. Symmetry of perianth (D1): (3) disymmetric					Maria von Balthazar	2015-11-26
154210	Alluaudia procera	Didiereaceae	Caryophyllales	230. Perianth phyllotaxy (D1)	Schatz 2001a (book)	230. Perianth phyllotaxy (D1): (0) whorled					Elisabeth Reyes	2014-06-27
154212	Alluaudia procera	Didiereaceae	Caryophyllales	232. Perianth merism (C1)	Schatz 2001a (book)		2				Elisabeth Reyes	2014-06-27
154213	Alluaudia procera	Didiereaceae	Caryophyllales	234. Perianth differentiation (D1)	Schatz 2001a (book)	234. Perianth differentiation (D1): (4) marked differentiation				between sepals and petals	Elisabeth Reyes	2014-06-27
172013	Alnus hirsuta	Betulaceae	Fagales	230. Perianth phyllotaxy (D1)	Flora of China 2014 (website)	230. Perianth phyllotaxy (D1): (0) whorled					Elisabeth Reyes	2014-09-25
172011	Alnus hirsuta	Betulaceae	Fagales	232. Perianth merism (C1)	Flora of China 2014 (website)		4				Elisabeth Reyes	2014-09-25
172017	Alnus hirsuta	Betulaceae	Fagales	234. Perianth differentiation (D1)	Flora of China 2014 (website)	234. Perianth differentiation (D1): (0) undifferentiated					Elisabeth Reyes	2014-09-25
124188	Alseuosmia macrophylla	Alseuosmiaceae	Asterales	204. Fusion of perianth (C1)	Kårehed 2007a (Kubitzki)		0.8			sepals	Kristel Schoonderwoerd	2013-07-08	Maria von Balthazar	2015-10-28
188205	Alseuosmia macrophylla	Alseuosmiaceae	Asterales	204. Fusion of perianth (C1)	Kårehed 2007a (Kubitzki)		0.75			petals	Maria von Balthazar	2015-10-28
124212	Alseuosmia macrophylla	Alseuosmiaceae	Asterales	207. Symmetry of perianth (D1)	New Zealand Plant Conservation Network 2013 (website)	207. Symmetry of perianth (D1): (5) actinomorphic (general)					Kristel Schoonderwoerd	2013-07-08
125559	Alseuosmia macrophylla	Alseuosmiaceae	Asterales	207. Symmetry of perianth (D1)	Lundberg & Bremer 2003 (IJPS)	207. Symmetry of perianth (D1): (5) actinomorphic (general)					Kristel Schoonderwoerd	2013-07-08
180159	Alseuosmia macrophylla	Alseuosmiaceae	Asterales	230. Perianth phyllotaxy (D1)	Encyclopedia of Life 2015 (website)	230. Perianth phyllotaxy (D1): (0) whorled				http://eol.org/data_objects/32256173	Elisabeth Reyes	2015-04-16
124322	Alseuosmia macrophylla	Alseuosmiaceae	Asterales	232. Perianth merism (C1)	Gardner 1976 (book)		5				Kristel Schoonderwoerd	2013-07-08
124367	Alseuosmia macrophylla	Alseuosmiaceae	Asterales	232. Perianth merism (C1)	Flora of New Zealand online 2013 (website)			4	5		Kristel Schoonderwoerd	2013-07-08
127395	Alseuosmia macrophylla	Alseuosmiaceae	Asterales	232. Perianth merism (C1)	Lundberg & Bremer 2003 (IJPS)		5				Kristel Schoonderwoerd	2013-07-09
127404	Alseuosmia macrophylla	Alseuosmiaceae	Asterales	234. Perianth differentiation (D1)	Lundberg & Bremer 2003 (IJPS)	234. Perianth differentiation (D1): (1) marked differentiation, outer sepaloid, inner petaloid					Kristel Schoonderwoerd	2013-07-09
121790	Alstroemeria aurea	Alstroemeriaceae	Liliales	207. Symmetry of perianth (D1)	Flora Chilena 2013 (website)	207. Symmetry of perianth (D1): (2) zygomorphic				from pictures, by colour differentiation of ab- vs. adaxial tepals, shape differentiation, position shift of ad-vs abaxial tepals	Marion Chartier	2013-07-04	Maria von Balthazar	2015-10-21
169499	Alstroemeria aurea	Alstroemeriaceae	Liliales	207. Symmetry of perianth (D1)	Dahlgren et al 1985 (book)	207. Symmetry of perianth (D1): (2) zygomorphic					Elisabeth Reyes	2014-09-08
137962	Alstroemeria aurea	Alstroemeriaceae	Liliales	230. Perianth phyllotaxy (D1)	Dahlgren et al 1985 (book)	230. Perianth phyllotaxy (D1): (0) whorled					Elisabeth Reyes	2013-12-13
137964	Alstroemeria aurea	Alstroemeriaceae	Liliales	232. Perianth merism (C1)	Dahlgren et al 1985 (book)		3				Elisabeth Reyes	2013-12-13
152248	Alstroemeria aurea	Alstroemeriaceae	Liliales	234. Perianth differentiation (D1)	Dahlgren et al 1985 (book)	234. Perianth differentiation (D1): (4) marked differentiation				in shape, size and color	Elisabeth Reyes	2014-06-05	Maria von Balthazar	2015-10-21
169498	Alstroemeria aurea	Alstroemeriaceae	Liliales	234. Perianth differentiation (D1)	Dahlgren et al 1985 (book)	234. Perianth differentiation (D1): (4) marked differentiation					Elisabeth Reyes	2014-09-08
187067	Alstroemeria pulchella	Alstroemeriaceae	Liliales	204. Fusion of perianth (C1)	Flora of North America 2015 (website)		0				Elisabeth Reyes	2015-09-25
187066	Alstroemeria pulchella	Alstroemeriaceae	Liliales	207. Symmetry of perianth (D1)	Flora of North America 2015 (website)	207. Symmetry of perianth (D1): (2) zygomorphic					Elisabeth Reyes	2015-09-25	Elisabeth Reyes	2015-09-25
187073	Alstroemeria pulchella	Alstroemeriaceae	Liliales	230. Perianth phyllotaxy (D1)	Flora of North America 2015 (website)	230. Perianth phyllotaxy (D1): (0) whorled					Elisabeth Reyes	2015-09-25
187075	Alstroemeria pulchella	Alstroemeriaceae	Liliales	232. Perianth merism (C1)	Flora of North America 2015 (website)		3				Elisabeth Reyes	2015-09-25
316	Alzatea verticillata	Alzateaceae	Myrtales	204. Fusion of perianth (C1)	Graham 2006a (Kubitzki)		0.8				Hervé Sauquet	2010-07-30
317	Alzatea verticillata	Alzateaceae	Myrtales	207. Symmetry of perianth (D1)	Graham 2006a (Kubitzki)	207. Symmetry of perianth (D1): (0) actinomorphic (strictly polysymmetric)					Hervé Sauquet	2010-07-30
142237	Alzatea verticillata	Alzateaceae	Myrtales	230. Perianth phyllotaxy (D1)	Watson & Dallwitz 2013 (website)	230. Perianth phyllotaxy (D1): (0) whorled					Elisabeth Reyes	2014-02-18
142239	Alzatea verticillata	Alzateaceae	Myrtales	232. Perianth merism (C1)	Watson & Dallwitz 2013 (website)		5				Elisabeth Reyes	2014-02-18
142240	Alzatea verticillata	Alzateaceae	Myrtales	234. Perianth differentiation (D1)	Watson & Dallwitz 2013 (website)	234. Perianth differentiation (D1): (0) undifferentiated					Elisabeth Reyes	2014-02-18	Elisabeth Reyes	2014-11-21
340	Amaranthus retroflexus	Amaranthaceae	Caryophyllales	204. Fusion of perianth (C1)	Flora of North America 2010 (website)		0				Hervé Sauquet	2010-07-30
341	Amaranthus retroflexus	Amaranthaceae	Caryophyllales	207. Symmetry of perianth (D1)	Flora of North America 2010 (website)	207. Symmetry of perianth (D1): (0) actinomorphic (strictly polysymmetric)					Hervé Sauquet	2010-07-30
167252	Amaranthus retroflexus	Amaranthaceae	Caryophyllales	230. Perianth phyllotaxy (D1)	Flora of North America 2014 (website)	230. Perianth phyllotaxy (D1): (0) whorled					Elisabeth Reyes	2014-08-26
167254	Amaranthus retroflexus	Amaranthaceae	Caryophyllales	232. Perianth merism (C1)	Flora of North America 2014 (website)		5				Elisabeth Reyes	2014-08-26
167255	Amaranthus retroflexus	Amaranthaceae	Caryophyllales	234. Perianth differentiation (D1)	Flora of North America 2014 (website)	234. Perianth differentiation (D1): (0) undifferentiated					Elisabeth Reyes	2014-08-26
177662	Amaranthus tricolor	Amaranthaceae	Caryophyllales	204. Fusion of perianth (C1)	Flora of China 2014 (website)		0			http://www.efloras.org/object_page.aspx?object_id=50998&flora_id=2	Elisabeth Reyes	2014-11-26
167238	Amaranthus tricolor	Amaranthaceae	Caryophyllales	230. Perianth phyllotaxy (D1)	Flora of China 2014 (website)	230. Perianth phyllotaxy (D1): (0) whorled				http://www.efloras.org/object_page.aspx?object_id=50998&flora_id=2	Elisabeth Reyes	2014-08-26
167237	Amaranthus tricolor	Amaranthaceae	Caryophyllales	232. Perianth merism (C1)	Flora of China 2014 (website)		3			http://www.efloras.org/object_page.aspx?object_id=50998&flora_id=2	Elisabeth Reyes	2014-08-26
167239	Amaranthus tricolor	Amaranthaceae	Caryophyllales	234. Perianth differentiation (D1)	Flora of China 2014 (website)	234. Perianth differentiation (D1): (0) undifferentiated				http://www.efloras.org/object_page.aspx?object_id=50998&flora_id=2	Elisabeth Reyes	2014-08-26
410	Amborella trichopoda	Amborellaceae	Amborellales	204. Fusion of perianth (C1)	Endress & Igersheim 2000b (IJPS)		0				Hervé Sauquet	2010-09-01
411	Amborella trichopoda	Amborellaceae	Amborellales	207. Symmetry of perianth (D1)	Endress & Igersheim 2000b (IJPS)	207. Symmetry of perianth (D1): (1) actinomorphic spiral					Hervé Sauquet	2010-09-01
41459	Amborella trichopoda	Amborellaceae	Amborellales	230. Perianth phyllotaxy (D1)	Endress & Igersheim 2000b (IJPS)	230. Perianth phyllotaxy (D1): (1) spiral					Hervé Sauquet	2013-01-28
168475	Amborella trichopoda	Amborellaceae	Amborellales	230. Perianth phyllotaxy (D1)	Endress 2001b (IJPS)	230. Perianth phyllotaxy (D1): (1) spiral					Hervé Sauquet	2014-09-01
85152	Amborella trichopoda	Amborellaceae	Amborellales	234. Perianth differentiation (D1)	Endress & Igersheim 2000b (IJPS)	234. Perianth differentiation (D1): (0) undifferentiated					Hervé Sauquet	2013-03-27
146946	Amischotolype hispida	Commelinaceae	Commelinales	204. Fusion of perianth (C1)	Flora of China 2014 (website)		0				Elisabeth Reyes	2014-03-14
146945	Amischotolype hispida	Commelinaceae	Commelinales	207. Symmetry of perianth (D1)	Flora of China 2014 (website)	207. Symmetry of perianth (D1): (2) zygomorphic				weakly	Elisabeth Reyes	2014-03-14	Elisabeth Reyes	2014-09-08
146951	Amischotolype hispida	Commelinaceae	Commelinales	230. Perianth phyllotaxy (D1)	Flora of China 2014 (website)	230. Perianth phyllotaxy (D1): (0) whorled					Elisabeth Reyes	2014-03-14
146953	Amischotolype hispida	Commelinaceae	Commelinales	232. Perianth merism (C1)	Flora of China 2014 (website)		3				Elisabeth Reyes	2014-03-14
146947	Amischotolype hispida	Commelinaceae	Commelinales	234. Perianth differentiation (D1)	Flora of China 2014 (website)	234. Perianth differentiation (D1): (1) marked differentiation, outer sepaloid, inner petaloid					Elisabeth Reyes	2014-03-14
148218	Ammannia baccifera	Lythraceae	Myrtales	204. Fusion of perianth (C1)	Flora of China 2014 (website)		0.66				Elisabeth Reyes	2014-04-25
148229	Ammannia baccifera	Lythraceae	Myrtales	207. Symmetry of perianth (D1)	Flora of China 2014 (website)	207. Symmetry of perianth (D1): (0) actinomorphic (strictly polysymmetric)					Elisabeth Reyes	2014-04-25
148216	Ammannia baccifera	Lythraceae	Myrtales	230. Perianth phyllotaxy (D1)	Flora of China 2014 (website)	230. Perianth phyllotaxy (D1): (0) whorled					Elisabeth Reyes	2014-04-25
148214	Ammannia baccifera	Lythraceae	Myrtales	232. Perianth merism (C1)	Flora of China 2014 (website)		4				Elisabeth Reyes	2014-04-25
148217	Ammannia baccifera	Lythraceae	Myrtales	234. Perianth differentiation (D1)	Flora of China 2014 (website)	234. Perianth differentiation (D1): (0) undifferentiated				http://www.efloras.org/object_page.aspx?object_id=94367&flora_id=2	Elisabeth Reyes	2014-04-25	Elisabeth Reyes	2014-08-20
172215	Ammannia multiflora	Lythraceae	Myrtales	207. Symmetry of perianth (D1)	Flora of China 2014 (website)	207. Symmetry of perianth (D1): (0) actinomorphic (strictly polysymmetric)					Elisabeth Reyes	2014-09-26
172208	Ammannia multiflora	Lythraceae	Myrtales	230. Perianth phyllotaxy (D1)	Flora of China 2014 (website)	230. Perianth phyllotaxy (D1): (0) whorled					Elisabeth Reyes	2014-09-26
172207	Ammannia multiflora	Lythraceae	Myrtales	232. Perianth merism (C1)	Flora of China 2014 (website)		4				Elisabeth Reyes	2014-09-26
172210	Ammannia multiflora	Lythraceae	Myrtales	234. Perianth differentiation (D1)	Flora of China 2014 (website)	234. Perianth differentiation (D1): (4) marked differentiation					Elisabeth Reyes	2014-09-26
166030	Amyema queenslandica	Loranthaceae	Santalales	204. Fusion of perianth (C1)	Flora of Australia Online 2014 (website)		0			petals	Elisabeth Reyes	2014-08-20
166063	Amyema queenslandica	Loranthaceae	Santalales	207. Symmetry of perianth (D1)	Wilson & Calvin 2006 (BJLS)	207. Symmetry of perianth (D1): (0) actinomorphic (strictly polysymmetric)					Elisabeth Reyes	2014-08-20
166017	Amyema queenslandica	Loranthaceae	Santalales	230. Perianth phyllotaxy (D1)	Flora of Australia Online 2014 (website)	230. Perianth phyllotaxy (D1): (0) whorled					Elisabeth Reyes	2014-08-20
166016	Amyema queenslandica	Loranthaceae	Santalales	232. Perianth merism (C1)	Flora of Australia Online 2014 (website)		6				Elisabeth Reyes	2014-08-20
166020	Amyema queenslandica	Loranthaceae	Santalales	234. Perianth differentiation (D1)	Flora of Australia Online 2014 (website)	234. Perianth differentiation (D1): (4) marked differentiation					Elisabeth Reyes	2014-08-20
177663	Amylotheca subumbellata	Loranthaceae	Santalales	204. Fusion of perianth (C1)	Flora of Australia Online 2014 (website)		0.5			minimum number given at genus level	Elisabeth Reyes	2014-11-26
165408	Amylotheca subumbellata	Loranthaceae	Santalales	207. Symmetry of perianth (D1)	Flora of Australia Online 2014 (website)	207. Symmetry of perianth (D1): (0) actinomorphic (strictly polysymmetric)					Elisabeth Reyes	2014-08-18
165403	Amylotheca subumbellata	Loranthaceae	Santalales	230. Perianth phyllotaxy (D1)	Flora of Australia Online 2014 (website)	230. Perianth phyllotaxy (D1): (0) whorled					Elisabeth Reyes	2014-08-18
165406	Amylotheca subumbellata	Loranthaceae	Santalales	232. Perianth merism (C1)	Flora of Australia Online 2014 (website)		6				Elisabeth Reyes	2014-08-18
165405	Amylotheca subumbellata	Loranthaceae	Santalales	234. Perianth differentiation (D1)	Flora of Australia Online 2014 (website)	234. Perianth differentiation (D1): (4) marked differentiation					Elisabeth Reyes	2014-08-18
167491	Anacampseros crinita	Anacampserotaceae	Caryophyllales	230. Perianth phyllotaxy (D1)	Ronse de Craene 2013 (PlantSystEvol)	230. Perianth phyllotaxy (D1): (0) whorled					Elisabeth Reyes	2014-08-27
167492	Anacampseros crinita	Anacampserotaceae	Caryophyllales	232. Perianth merism (C1)	Ronse de Craene 2013 (PlantSystEvol)		5			only certain for de facto corolla ("sepals"), assumed for de facto calyx ("bracts") and petloid staminodes (that are supposed to be alternate with "sepals").	Elisabeth Reyes	2014-08-27	Elisabeth Reyes	2014-08-27
167493	Anacampseros crinita	Anacampserotaceae	Caryophyllales	234. Perianth differentiation (D1)	Ronse de Craene 2013 (PlantSystEvol)	234. Perianth differentiation (D1): (1) marked differentiation, outer sepaloid, inner petaloid				for bract+calyx part of perianth	Elisabeth Reyes	2014-08-27	Elisabeth Reyes	2014-08-27
176869	Anacardium occidentale	Anacardiaceae	Sapindales	204. Fusion of perianth (C1)	Flora of China 2014 (website)		0.63			seapls; http://media.eol.org/content/2012/02/01/02/00801_orig.jpg	Elisabeth Reyes	2014-11-21	Elisabeth Reyes	2014-11-21
148117	Anacardium occidentale	Anacardiaceae	Sapindales	207. Symmetry of perianth (D1)	Flora of China 2014 (website)	207. Symmetry of perianth (D1): (0) actinomorphic (strictly polysymmetric)					Elisabeth Reyes	2014-04-24
148108	Anacardium occidentale	Anacardiaceae	Sapindales	230. Perianth phyllotaxy (D1)	Flora of China 2014 (website)	230. Perianth phyllotaxy (D1): (0) whorled					Elisabeth Reyes	2014-04-24
148107	Anacardium occidentale	Anacardiaceae	Sapindales	232. Perianth merism (C1)	Flora of China 2014 (website)		5				Elisabeth Reyes	2014-04-24
148118	Anacardium occidentale	Anacardiaceae	Sapindales	234. Perianth differentiation (D1)	Bachelier & Endress 2009 (BJLS)	234. Perianth differentiation (D1): (4) marked differentiation					Elisabeth Reyes	2014-04-24
176870	Anacardium occidentale	Anacardiaceae	Sapindales	234. Perianth differentiation (D1)	Flora of China 2014 (website)	234. Perianth differentiation (D1): (1) marked differentiation, outer sepaloid, inner petaloid				http://media.eol.org/content/2012/02/01/02/00801_orig.jpg	Elisabeth Reyes	2014-11-21
154535	Anacolosa papuana	Aptandraceae	Santalales	207. Symmetry of perianth (D1)	Flora of Australia Online 2014 (website)	207. Symmetry of perianth (D1): (0) actinomorphic (strictly polysymmetric)					Elisabeth Reyes	2014-07-01
154522	Anacolosa papuana	Aptandraceae	Santalales	230. Perianth phyllotaxy (D1)	Flora of Australia Online 2014 (website)	230. Perianth phyllotaxy (D1): (0) whorled					Elisabeth Reyes	2014-07-01
154523	Anacolosa papuana	Aptandraceae	Santalales	232. Perianth merism (C1)	Flora of Australia Online 2014 (website)		6				Elisabeth Reyes	2014-07-01
154525	Anacolosa papuana	Aptandraceae	Santalales	234. Perianth differentiation (D1)	Flora of Australia Online 2014 (website)	234. Perianth differentiation (D1): (4) marked differentiation					Elisabeth Reyes	2014-07-01
86522	Anagallis tenella	Primulaceae	Ericales	204. Fusion of perianth (C1)	Pax 1897 (EnglerPrantl)		0.05			approx., corolla tube is mentioned to be "very short"; sepals are apparently free from each other	Jürg Schönenberger	2013-04-09
86523	Anagallis tenella	Primulaceae	Ericales	207. Symmetry of perianth (D1)	Pax 1897 (EnglerPrantl)	207. Symmetry of perianth (D1): (0) actinomorphic (strictly polysymmetric)					Jürg Schönenberger	2013-04-09
86516	Anagallis tenella	Primulaceae	Ericales	230. Perianth phyllotaxy (D1)	Pax 1897 (EnglerPrantl)	230. Perianth phyllotaxy (D1): (0) whorled					Jürg Schönenberger	2013-04-09
86518	Anagallis tenella	Primulaceae	Ericales	232. Perianth merism (C1)	Pax 1897 (EnglerPrantl)		5				Jürg Schönenberger	2013-04-09
86520	Anagallis tenella	Primulaceae	Ericales	234. Perianth differentiation (D1)	Pax 1897 (EnglerPrantl)	234. Perianth differentiation (D1): (1) marked differentiation, outer sepaloid, inner petaloid					Jürg Schönenberger	2013-04-09
138036	Anarthria polyphylla	Restionaceae	Poales	207. Symmetry of perianth (D1)	Spach 1834-1848 (book)	207. Symmetry of perianth (D1): (0) actinomorphic (strictly polysymmetric)					Elisabeth Reyes	2013-12-19	Elisabeth Reyes	2013-12-19
138037	Anarthria polyphylla	Restionaceae	Poales	207. Symmetry of perianth (D1)	Watson & Dallwitz 2013 (website)	207. Symmetry of perianth (D1): (0) actinomorphic (strictly polysymmetric)					Elisabeth Reyes	2013-12-19
120039	Anarthria polyphylla	Restionaceae	Poales	230. Perianth phyllotaxy (D1)	Cutler & Airy Shaw 1965 (KewBull)	230. Perianth phyllotaxy (D1): (0) whorled					Laetitia Carrive	2013-07-04
120041	Anarthria polyphylla	Restionaceae	Poales	232. Perianth merism (C1)	Cutler & Airy Shaw 1965 (KewBull)		3				Laetitia Carrive	2013-07-04
120043	Anarthria polyphylla	Restionaceae	Poales	234. Perianth differentiation (D1)	Cutler & Airy Shaw 1965 (KewBull)	234. Perianth differentiation (D1): (0) undifferentiated					Laetitia Carrive	2013-07-04
150002	Anaxagorea crassipetala	Annonaceae	Magnoliales	204. Fusion of perianth (C1)	Endress & Armstrong 2011 (AnnBot)		0				Laetitia Carrive	2014-05-13
150052	Anaxagorea crassipetala	Annonaceae	Magnoliales	207. Symmetry of perianth (D1)	Endress & Armstrong 2011 (AnnBot)	207. Symmetry of perianth (D1): (0) actinomorphic (strictly polysymmetric)					Laetitia Carrive	2014-05-13
150051	Anaxagorea crassipetala	Annonaceae	Magnoliales	230. Perianth phyllotaxy (D1)	Endress & Armstrong 2011 (AnnBot)	230. Perianth phyllotaxy (D1): (0) whorled				Obvious in the illustrations, presence of orthostichies, very short plastochrons withn a whorl, longer ones between whorls etc.	Laetitia Carrive	2014-05-13
149992	Anaxagorea crassipetala	Annonaceae	Magnoliales	232. Perianth merism (C1)	Endress & Armstrong 2011 (AnnBot)		3				Laetitia Carrive	2014-05-13
150049	Anaxagorea crassipetala	Annonaceae	Magnoliales	234. Perianth differentiation (D1)	Endress & Armstrong 2011 (AnnBot)	234. Perianth differentiation (D1): ($) $$$marked differentiation between whorls in shape, size, texture					Laetitia Carrive	2014-05-13
161618	Anchusella variegata	Boraginaceae	Boraginales	204. Fusion of perianth (C1)	Bigazzi et al 1997 (PlantSystEvol)		0.73			corolla	Elisabeth Reyes	2014-07-30	Elisabeth Reyes	2014-07-30
161398	Anchusella variegata	Boraginaceae	Boraginales	207. Symmetry of perianth (D1)	Cohen 2014 (Cladistics)	207. Symmetry of perianth (D1): (2) zygomorphic				corolla	Elisabeth Reyes	2014-07-29
161606	Anchusella variegata	Boraginaceae	Boraginales	230. Perianth phyllotaxy (D1)	Bigazzi et al 1997 (PlantSystEvol)	230. Perianth phyllotaxy (D1): (0) whorled					Elisabeth Reyes	2014-07-30
161608	Anchusella variegata	Boraginaceae	Boraginales	232. Perianth merism (C1)	Bigazzi et al 1997 (PlantSystEvol)		5				Elisabeth Reyes	2014-07-30
161609	Anchusella variegata	Boraginaceae	Boraginales	234. Perianth differentiation (D1)	Bigazzi et al 1997 (PlantSystEvol)	234. Perianth differentiation (D1): (4) marked differentiation					Elisabeth Reyes	2014-07-30
199876	Ancistrocladus ealaensis	Ancistrocladaceae	Caryophyllales	207. Symmetry of perianth (D1)	Taylor 2005 (AMBG)	207. Symmetry of perianth (D1): (5) actinomorphic (general)				the species is explcitly mentioned to have sepals that are about equal in size in the genus-level description	Elisabeth Reyes	2016-06-06
199877	Ancistrocladus ealaensis	Ancistrocladaceae	Caryophyllales	230. Perianth phyllotaxy (D1)	Taylor 2005 (AMBG)	230. Perianth phyllotaxy (D1): (0) whorled					Elisabeth Reyes	2016-06-06
199875	Ancistrocladus ealaensis	Ancistrocladaceae	Caryophyllales	232. Perianth merism (C1)	Taylor 2005 (AMBG)		5				Elisabeth Reyes	2016-06-06
199873	Ancistrocladus ealaensis	Ancistrocladaceae	Caryophyllales	234. Perianth differentiation (D1)	Taylor 2005 (AMBG)	234. Perianth differentiation (D1): (1) marked differentiation, outer sepaloid, inner petaloid					Elisabeth Reyes	2016-06-06
36959	Anemone hepatica	Ranunculaceae	Ranunculales	204. Fusion of perianth (C1)	Ohwi 1965 (book)		0				Boris Domenech	2012-10-17
45510	Anemone hepatica	Ranunculaceae	Ranunculales	207. Symmetry of perianth (D1)	Encyclopedia of Life 2013 (website)	207. Symmetry of perianth (D1): (0) actinomorphic (strictly polysymmetric)					Boris Domenech	2013-02-14
176306	Anemone hepatica	Ranunculaceae	Ranunculales	230. Perianth phyllotaxy (D1)	Encyclopedia of Life 2014 (website)	230. Perianth phyllotaxy (D1): (0) whorled				http://eol.org/data_objects/27097979	Elisabeth Reyes	2014-11-12
110833	Anemone hepatica	Ranunculaceae	Ranunculales	234. Perianth differentiation (D1)	Bonnier 1990 (book)	234. Perianth differentiation (D1): (1) marked differentiation, outer sepaloid, inner petaloid					Boris Domenech	2013-04-19
110834	Anemone hepatica	Ranunculaceae	Ranunculales	234. Perianth differentiation (D1)	Encyclopedia of Life 2013 (website)	234. Perianth differentiation (D1): (1) marked differentiation, outer sepaloid, inner petaloid					Boris Domenech	2013-04-19
176302	Anemone hepatica	Ranunculaceae	Ranunculales	234. Perianth differentiation (D1)	Encyclopedia of Life 2014 (website)	234. Perianth differentiation (D1): (1) marked differentiation, outer sepaloid, inner petaloid				http://eol.org/data_objects/27097979	Elisabeth Reyes	2014-11-12	Elisabeth Reyes	2014-11-12
176353	Anemone narcissiflora	Ranunculaceae	Ranunculales	204. Fusion of perianth (C1)	Flora of China 2014 (website)		0				Elisabeth Reyes	2014-11-12
176351	Anemone narcissiflora	Ranunculaceae	Ranunculales	207. Symmetry of perianth (D1)	Flora of China 2014 (website)	207. Symmetry of perianth (D1): (0) actinomorphic (strictly polysymmetric)					Elisabeth Reyes	2014-11-12
176343	Anemone narcissiflora	Ranunculaceae	Ranunculales	230. Perianth phyllotaxy (D1)	Flora of China 2014 (website)	230. Perianth phyllotaxy (D1): (0) whorled					Elisabeth Reyes	2014-11-12
176341	Anemone narcissiflora	Ranunculaceae	Ranunculales	232. Perianth merism (C1)	Flora of China 2014 (website)			5	7		Elisabeth Reyes	2014-11-12
176346	Anemone narcissiflora	Ranunculaceae	Ranunculales	234. Perianth differentiation (D1)	Flora of China 2014 (website)	234. Perianth differentiation (D1): (0) undifferentiated					Elisabeth Reyes	2014-11-12
1716	Anemone pulsatilla	Ranunculaceae	Ranunculales	204. Fusion of perianth (C1)	Rose 1981 (book)		0				Sophie Nadot	2011-03-11
1717	Anemone pulsatilla	Ranunculaceae	Ranunculales	207. Symmetry of perianth (D1)	Rose 1981 (book)	207. Symmetry of perianth (D1): (0) actinomorphic (strictly polysymmetric)					Sophie Nadot	2011-03-11
47794	Anemone pulsatilla	Ranunculaceae	Ranunculales	230. Perianth phyllotaxy (D1)	Encyclopedia of Life 2013 (website)	230. Perianth phyllotaxy (D1): (0) whorled					Boris Domenech	2013-03-12
47792	Anemone pulsatilla	Ranunculaceae	Ranunculales	232. Perianth merism (C1)	Encyclopedia of Life 2013 (website)		3				Boris Domenech	2013-03-12
47793	Anemone pulsatilla	Ranunculaceae	Ranunculales	234. Perianth differentiation (D1)	Encyclopedia of Life 2013 (website)	234. Perianth differentiation (D1): ($) $$$undifferentiated single whorl					Boris Domenech	2013-03-12
126302	Anethum graveolens	Apiaceae	Apiales	204. Fusion of perianth (C1)	Szujkó-Lacza 1971 (ActaBotAcadScientHung)		0			corolla	Amy Leung Wing Sze	2013-07-09	Maria von Balthazar	2014-08-21
166126	Anethum graveolens	Apiaceae	Apiales	204. Fusion of perianth (C1)	Drude 1898 (EnglerPrantl)		1			calyx rim untoothed	Maria von Balthazar	2014-08-21	Maria von Balthazar	2014-08-21
125931	Anethum graveolens	Apiaceae	Apiales	207. Symmetry of perianth (D1)	PROTA4U 2013 (database)	207. Symmetry of perianth (D1): (0) actinomorphic (strictly polysymmetric)					Amy Leung Wing Sze	2013-07-09
126280	Anethum graveolens	Apiaceae	Apiales	230. Perianth phyllotaxy (D1)	Szujkó-Lacza 1971 (ActaBotAcadScientHung)	230. Perianth phyllotaxy (D1): (0) whorled				Fig. 6	Amy Leung Wing Sze	2013-07-09
125948	Anethum graveolens	Apiaceae	Apiales	232. Perianth merism (C1)	PROTA4U 2013 (database)		5				Amy Leung Wing Sze	2013-07-09
180702	Anethum graveolens	Apiaceae	Apiales	234. Perianth differentiation (D1)	Drude 1898 (EnglerPrantl)	234. Perianth differentiation (D1): (4) marked differentiation				calyx rim untoothed	Maria von Balthazar	2015-06-02
186104	Aneulophus africanus	Erythroxylaceae	Malpighiales	204. Fusion of perianth (C1)	Schulz 1907 (book)		0.1			calyx	Maria von Balthazar	2015-09-16
186105	Aneulophus africanus	Erythroxylaceae	Malpighiales	204. Fusion of perianth (C1)	Schulz 1907 (book)		0			corolla	Maria von Balthazar	2015-09-16
141653	Aneulophus africanus	Erythroxylaceae	Malpighiales	207. Symmetry of perianth (D1)	Watson & Dallwitz 2013 (website)	207. Symmetry of perianth (D1): (0) actinomorphic (strictly polysymmetric)					Elisabeth Reyes	2014-02-11
141654	Aneulophus africanus	Erythroxylaceae	Malpighiales	230. Perianth phyllotaxy (D1)	Watson & Dallwitz 2013 (website)	230. Perianth phyllotaxy (D1): (0) whorled					Elisabeth Reyes	2014-02-11
141656	Aneulophus africanus	Erythroxylaceae	Malpighiales	232. Perianth merism (C1)	Watson & Dallwitz 2013 (website)		5				Elisabeth Reyes	2014-02-11
141657	Aneulophus africanus	Erythroxylaceae	Malpighiales	234. Perianth differentiation (D1)	Watson & Dallwitz 2013 (website)	234. Perianth differentiation (D1): (4) marked differentiation					Elisabeth Reyes	2014-02-11	Elisabeth Reyes	2014-02-26
129189	Angelica sylvestris	Apiaceae	Apiales	204. Fusion of perianth (C1)	Drude 1898 (EnglerPrantl)		0			corolla	Maria von Balthazar	2013-09-26
129190	Angelica sylvestris	Apiaceae	Apiales	204. Fusion of perianth (C1)	Drude 1898 (EnglerPrantl)		1			calyx	Maria von Balthazar	2013-09-26	Maria von Balthazar	2014-08-21
129191	Angelica sylvestris	Apiaceae	Apiales	207. Symmetry of perianth (D1)	Drude 1898 (EnglerPrantl)	207. Symmetry of perianth (D1): (0) actinomorphic (strictly polysymmetric)					Maria von Balthazar	2013-09-26
152872	Angelica sylvestris	Apiaceae	Apiales	230. Perianth phyllotaxy (D1)	Flora of China 2014 (website)	230. Perianth phyllotaxy (D1): (0) whorled					Elisabeth Reyes	2014-06-16
129185	Angelica sylvestris	Apiaceae	Apiales	232. Perianth merism (C1)	Drude 1898 (EnglerPrantl)		5				Maria von Balthazar	2013-09-26
129187	Angelica sylvestris	Apiaceae	Apiales	234. Perianth differentiation (D1)	Drude 1898 (EnglerPrantl)	234. Perianth differentiation (D1): (4) marked differentiation				kelchrand stumpf, kelchzähne fehlend (calyx rim blunt, no calyx teeth)	Maria von Balthazar	2013-09-26	Maria von Balthazar	2015-06-02
176666	Anigozanthos flavidus	Haemodoraceae	Commelinales	204. Fusion of perianth (C1)	Flora of Australia Online 2014 (website)		0.8				Elisabeth Reyes	2014-11-18
135847	Anigozanthos flavidus	Haemodoraceae	Commelinales	207. Symmetry of perianth (D1)	Ronse de Craene 2010 (book)	207. Symmetry of perianth (D1): (2) zygomorphic				obliquely monosymmetric	Elisabeth Reyes	2013-12-04	Maria von Balthazar	2015-10-28
135837	Anigozanthos flavidus	Haemodoraceae	Commelinales	230. Perianth phyllotaxy (D1)	Dahlgren et al 1985 (book)	230. Perianth phyllotaxy (D1): (0) whorled					Elisabeth Reyes	2013-12-04
135839	Anigozanthos flavidus	Haemodoraceae	Commelinales	232. Perianth merism (C1)	Dahlgren et al 1985 (book)		3				Elisabeth Reyes	2013-12-04	Maria von Balthazar	2015-10-28
152137	Anigozanthos flavidus	Haemodoraceae	Commelinales	234. Perianth differentiation (D1)	Dahlgren et al 1985 (book)	234. Perianth differentiation (D1): (0) undifferentiated					Elisabeth Reyes	2014-06-05	Elisabeth Reyes	2014-09-08
188182	Anisophyllea fallax	Anisophylleaceae	Cucurbitales	204. Fusion of perianth (C1)	Arènes 1954 (book)		0				Maria von Balthazar	2015-10-28
129032	Anisophyllea fallax	Anisophylleaceae	Cucurbitales	207. Symmetry of perianth (D1)	Schatz 2001b (book)	207. Symmetry of perianth (D1): (0) actinomorphic (strictly polysymmetric)					Rebeca Hernández Gutiérrez	2013-09-20
141926	Anisophyllea fallax	Anisophylleaceae	Cucurbitales	230. Perianth phyllotaxy (D1)	Watson & Dallwitz 2013 (website)	230. Perianth phyllotaxy (D1): (0) whorled					Elisabeth Reyes	2014-02-14
128916	Anisophyllea fallax	Anisophylleaceae	Cucurbitales	232. Perianth merism (C1)	Vidal 1961 (Adansonia)		4				Rebeca Hernández Gutiérrez	2013-09-19
129033	Anisophyllea fallax	Anisophylleaceae	Cucurbitales	232. Perianth merism (C1)	Schatz 2001b (book)			4	5		Rebeca Hernández Gutiérrez	2013-09-20
141927	Anisophyllea fallax	Anisophylleaceae	Cucurbitales	234. Perianth differentiation (D1)	Watson & Dallwitz 2013 (website)	234. Perianth differentiation (D1): (4) marked differentiation					Elisabeth Reyes	2014-02-14	Elisabeth Reyes	2014-02-26
142630	Anisoptera marginata	Dipterocarpaceae	Malvales	207. Symmetry of perianth (D1)	Watson & Dallwitz 2013 (website)	207. Symmetry of perianth (D1): (0) actinomorphic (strictly polysymmetric)					Elisabeth Reyes	2014-02-19
142629	Anisoptera marginata	Dipterocarpaceae	Malvales	230. Perianth phyllotaxy (D1)	Watson & Dallwitz 2013 (website)	230. Perianth phyllotaxy (D1): (0) whorled					Elisabeth Reyes	2014-02-19
142631	Anisoptera marginata	Dipterocarpaceae	Malvales	232. Perianth merism (C1)	Watson & Dallwitz 2013 (website)		5				Elisabeth Reyes	2014-02-19
129060	Anisoptera marginata	Dipterocarpaceae	Malvales	234. Perianth differentiation (D1)	Kubitzki & Bayer 2003 (book)	234. Perianth differentiation (D1): (1) marked differentiation, outer sepaloid, inner petaloid					Rebeca Hernández Gutiérrez	2013-09-20
174785	Annona glabra	Annonaceae	Magnoliales	204. Fusion of perianth (C1)	Flora of North America 2014 (website)		0			http://www.efloras.org/object_page.aspx?object_id=5327&flora_id=1	Elisabeth Reyes	2014-10-27
37968	Annona glabra	Annonaceae	Magnoliales	207. Symmetry of perianth (D1)	Flora of Australia Online 2011 (website)	207. Symmetry of perianth (D1): (0) actinomorphic (strictly polysymmetric)					Julien Massoni	2012-11-29
174781	Annona glabra	Annonaceae	Magnoliales	230. Perianth phyllotaxy (D1)	Flora of Australia Online 2014 (website)	230. Perianth phyllotaxy (D1): (0) whorled					Elisabeth Reyes	2014-10-27
174783	Annona glabra	Annonaceae	Magnoliales	232. Perianth merism (C1)	Flora of Australia Online 2014 (website)		3				Elisabeth Reyes	2014-10-27
174784	Annona glabra	Annonaceae	Magnoliales	234. Perianth differentiation (D1)	Flora of North America 2014 (website)	234. Perianth differentiation (D1): (4) marked differentiation				http://www.efloras.org/object_page.aspx?object_id=5327&flora_id=1	Elisabeth Reyes	2014-10-27
153166	Anodendron affine	Apocynaceae	Gentianales	204. Fusion of perianth (C1)	Flora of China 2014 (website)		0.5			corolla	Elisabeth Reyes	2014-06-17
153167	Anodendron affine	Apocynaceae	Gentianales	204. Fusion of perianth (C1)	Flora of China 2014 (website)		0.4			calyx	Elisabeth Reyes	2014-06-17
153179	Anodendron affine	Apocynaceae	Gentianales	207. Symmetry of perianth (D1)	Flora of China 2014 (website)	207. Symmetry of perianth (D1): (6) actinomorphic rotational					Elisabeth Reyes	2014-06-17	Laetitia Carrive	2014-07-22
153172	Anodendron affine	Apocynaceae	Gentianales	230. Perianth phyllotaxy (D1)	Flora of China 2014 (website)	230. Perianth phyllotaxy (D1): (0) whorled					Elisabeth Reyes	2014-06-17
153170	Anodendron affine	Apocynaceae	Gentianales	232. Perianth merism (C1)	Flora of China 2014 (website)		5				Elisabeth Reyes	2014-06-17
153168	Anodendron affine	Apocynaceae	Gentianales	234. Perianth differentiation (D1)	Flora of China 2014 (website)	234. Perianth differentiation (D1): (4) marked differentiation					Elisabeth Reyes	2014-06-17	Elisabeth Reyes	2014-11-14
1494	Anredera cordifolia	Basellaceae	Caryophyllales	204. Fusion of perianth (C1)	Flora of North America 2011 (website)		0			assuming all 'basal' fusion due to hypanthium	Hervé Sauquet	2011-02-21
152887	Anredera cordifolia	Basellaceae	Caryophyllales	207. Symmetry of perianth (D1)	Flora of China 2014 (website)	207. Symmetry of perianth (D1): (0) actinomorphic (strictly polysymmetric)					Elisabeth Reyes	2014-06-16
152905	Anredera cordifolia	Basellaceae	Caryophyllales	230. Perianth phyllotaxy (D1)	Flora of North America 2014 (website)	230. Perianth phyllotaxy (D1): (0) whorled					Elisabeth Reyes	2014-06-16	Elisabeth Reyes	2014-07-18
152907	Anredera cordifolia	Basellaceae	Caryophyllales	232. Perianth merism (C1)	Flora of North America 2014 (website)		5				Elisabeth Reyes	2014-06-16	Elisabeth Reyes	2014-07-18
161404	Antiphytum floribundum	Boraginaceae	Boraginales	207. Symmetry of perianth (D1)	Cohen 2014 (Cladistics)	207. Symmetry of perianth (D1): (0) actinomorphic (strictly polysymmetric)				corolla	Elisabeth Reyes	2014-07-29
126138	Antirrhinum majus	Plantaginaceae	Lamiales	204. Fusion of perianth (C1)	Thomé 1885 (book)			0.5	0.9	corolla (different lips)	Erica Barroso	2013-07-09
126149	Antirrhinum majus	Plantaginaceae	Lamiales	204. Fusion of perianth (C1)	Thomé 1885 (book)		0.2			sepalls	Erica Barroso	2013-07-09
126151	Antirrhinum majus	Plantaginaceae	Lamiales	207. Symmetry of perianth (D1)	Thomé 1885 (book)	207. Symmetry of perianth (D1): (2) zygomorphic					Erica Barroso	2013-07-09
126083	Antirrhinum majus	Plantaginaceae	Lamiales	230. Perianth phyllotaxy (D1)	Thomé 1885 (book)	230. Perianth phyllotaxy (D1): (0) whorled					Erica Barroso	2013-07-09
127040	Antirrhinum majus	Plantaginaceae	Lamiales	230. Perianth phyllotaxy (D1)	Almeida & Galego 2005 (IntJDevBiol)	230. Perianth phyllotaxy (D1): (0) whorled					Erica Barroso	2013-07-09	Erica Barroso	2013-07-09
126848	Antirrhinum majus	Plantaginaceae	Lamiales	232. Perianth merism (C1)	Webb 1972 (FloraEuropaea)		5				Erica Barroso	2013-07-09
126104	Antirrhinum majus	Plantaginaceae	Lamiales	234. Perianth differentiation (D1)	Thomé 1885 (book)	234. Perianth differentiation (D1): (1) marked differentiation, outer sepaloid, inner petaloid					Erica Barroso	2013-07-09
120841	Aphanopetalum resinosum	Aphanopetalaceae	Saxifragales	207. Symmetry of perianth (D1)	PlantNet 2013 (website)	207. Symmetry of perianth (D1): (0) actinomorphic (strictly polysymmetric)					Kester Bull	2013-07-04
143028	Aphanopetalum resinosum	Aphanopetalaceae	Saxifragales	230. Perianth phyllotaxy (D1)	Watson & Dallwitz 2013 (website)	230. Perianth phyllotaxy (D1): (0) whorled					Elisabeth Reyes	2014-02-21
120837	Aphanopetalum resinosum	Aphanopetalaceae	Saxifragales	232. Perianth merism (C1)	PlantNet 2013 (website)		4				Kester Bull	2013-07-04
186122	Aphanopetalum resinosum	Aphanopetalaceae	Saxifragales	234. Perianth differentiation (D1)	Kubitzki 2007c (Kubitzki)	234. Perianth differentiation (D1): (4) marked differentiation					Maria von Balthazar	2015-09-16
186142	Aphloia theiformis	Aphloiaceae	Crossosomatales	204. Fusion of perianth (C1)	Matthews & Endress 2005 (BJLS)		0.1				Maria von Balthazar	2015-09-16
148406	Aphloia theiformis	Aphloiaceae	Crossosomatales	230. Perianth phyllotaxy (D1)	Schatz 2001a (book)	230. Perianth phyllotaxy (D1): (0) whorled					Elisabeth Reyes	2014-04-29
176871	Aphloia theiformis	Aphloiaceae	Crossosomatales	232. Perianth merism (C1)	Matthews & Endress 2005 (BJLS)		5				Elisabeth Reyes	2014-11-21	Maria von Balthazar	2015-09-16
136329	Aponogeton madagascariensis	Aponogetonaceae	Alismatales	207. Symmetry of perianth (D1)	Dahlgren et al 1985 (book)	207. Symmetry of perianth (D1): (2) zygomorphic					Elisabeth Reyes	2013-12-05	Elisabeth Reyes	2014-06-05
133309	Aponogeton madagascariensis	Aponogetonaceae	Alismatales	230. Perianth phyllotaxy (D1)	Dahlgren et al 1985 (book)	230. Perianth phyllotaxy (D1): (0) whorled					Elisabeth Reyes	2013-11-20
137127	Aponogeton madagascariensis	Aponogetonaceae	Alismatales	232. Perianth merism (C1)	Dahlgren et al 1985 (book)		3				Elisabeth Reyes	2013-12-09
152179	Aponogeton madagascariensis	Aponogetonaceae	Alismatales	234. Perianth differentiation (D1)	Dahlgren et al 1985 (book)	234. Perianth differentiation (D1): ($) $$$undifferentiated single whorl					Elisabeth Reyes	2014-06-05
169472	Aponogeton madagascariensis	Aponogetonaceae	Alismatales	234. Perianth differentiation (D1)	Dahlgren et al 1985 (book)	234. Perianth differentiation (D1): (0) undifferentiated					Elisabeth Reyes	2014-09-08
149145	Apophyllum anomalum	Capparaceae	Brassicales	207. Symmetry of perianth (D1)	Hall et al 2002 (AmJBot)	207. Symmetry of perianth (D1): (0) actinomorphic (strictly polysymmetric)					Elisabeth Reyes	2014-05-07
141251	Apostasia odorata	Orchidaceae	Asparagales	204. Fusion of perianth (C1)	Flora of China 2014 (website)		0				Elisabeth Reyes	2014-02-06
131497	Apostasia odorata	Orchidaceae	Asparagales	207. Symmetry of perianth (D1)	Flora of China 2013 (website)	207. Symmetry of perianth (D1): ($) $$$weakly zygomorphic				almost actinomorphid	Elisabeth Reyes	2013-11-07	Elisabeth Reyes	2014-03-13
169511	Apostasia odorata	Orchidaceae	Asparagales	207. Symmetry of perianth (D1)	Flora of China 2014 (website)	207. Symmetry of perianth (D1): (2) zygomorphic					Elisabeth Reyes	2014-09-08
131494	Apostasia odorata	Orchidaceae	Asparagales	230. Perianth phyllotaxy (D1)	Flora of China 2013 (website)	230. Perianth phyllotaxy (D1): (0) whorled					Elisabeth Reyes	2013-11-07
131521	Apostasia odorata	Orchidaceae	Asparagales	232. Perianth merism (C1)	Flora of North America 2013 (website)		3			flora of north america description of family	Elisabeth Reyes	2013-11-07
131496	Apostasia odorata	Orchidaceae	Asparagales	234. Perianth differentiation (D1)	Flora of China 2014 (website)	234. Perianth differentiation (D1): (9) very weak differentiation				slight diffence according to text, none visible on drawing; http://www.efloras.org/object_page.aspx?object_id=117336&flora_id=2	Elisabeth Reyes	2013-11-07	Elisabeth Reyes	2014-11-10
169060	Aptenia cordifolia	Aizoaceae	Caryophyllales	207. Symmetry of perianth (D1)	Flora of North America 2014 (website)	207. Symmetry of perianth (D1): (0) actinomorphic (strictly polysymmetric)				http://www.efloras.org/object_page.aspx?object_id=38099&flora_id=1	Elisabeth Reyes	2014-09-04
167109	Aptenia cordifolia	Aizoaceae	Caryophyllales	230. Perianth phyllotaxy (D1)	Flora of North America 2014 (website)	230. Perianth phyllotaxy (D1): (0) whorled					Elisabeth Reyes	2014-08-25
167100	Aptenia cordifolia	Aizoaceae	Caryophyllales	232. Perianth merism (C1)	Flora of North America 2014 (website)		4			calyx	Elisabeth Reyes	2014-08-25	Elisabeth Reyes	2014-08-25
167099	Aptenia cordifolia	Aizoaceae	Caryophyllales	234. Perianth differentiation (D1)	Flora of North America 2014 (website)	234. Perianth differentiation (D1): (1) marked differentiation, outer sepaloid, inner petaloid					Elisabeth Reyes	2014-08-25	Elisabeth Reyes	2014-08-25
148962	Aquilaria sinensis	Thymelaeaceae	Malvales	207. Symmetry of perianth (D1)	Flora of China 2014 (website)	207. Symmetry of perianth (D1): (0) actinomorphic (strictly polysymmetric)					Elisabeth Reyes	2014-05-05
148951	Aquilaria sinensis	Thymelaeaceae	Malvales	230. Perianth phyllotaxy (D1)	Flora of China 2014 (website)	230. Perianth phyllotaxy (D1): (0) whorled					Elisabeth Reyes	2014-05-05
148950	Aquilaria sinensis	Thymelaeaceae	Malvales	232. Perianth merism (C1)	Flora of China 2014 (website)		5			calyx	Elisabeth Reyes	2014-05-05	Elisabeth Reyes	2014-05-05
148954	Aquilaria sinensis	Thymelaeaceae	Malvales	232. Perianth merism (C1)	Flora of China 2014 (website)		10			corolla	Elisabeth Reyes	2014-05-05
148964	Aquilaria sinensis	Thymelaeaceae	Malvales	234. Perianth differentiation (D1)	Flora of China 2014 (website)	234. Perianth differentiation (D1): (4) marked differentiation					Elisabeth Reyes	2014-05-05	Elisabeth Reyes	2014-05-05
189988	Arabidopsis thaliana	Brassicaceae	Brassicales	204. Fusion of perianth (C1)	Zhong & Preston 2015 (NewPhytol)		0			petals	Elisabeth Reyes	2015-11-24
188231	Arabidopsis thaliana	Brassicaceae	Brassicales	207. Symmetry of perianth (D1)	Smyth et al. 1990 (PlantCell)	207. Symmetry of perianth (D1): (3) disymmetric					Maria von Balthazar	2015-10-29
192019	Arabidopsis thaliana	Brassicaceae	Brassicales	207. Symmetry of perianth (D1)	Watson & Dallwitz 2015 (website)	207. Symmetry of perianth (D1): (0) actinomorphic (strictly polysymmetric)				http://delta-intkey.com/angio/images/ebo01151.jpg	Elisabeth Reyes	2015-12-14
192066	Arabidopsis thaliana	Brassicaceae	Brassicales	207. Symmetry of perianth (D1)	Busch et al 2012 (MBE)	207. Symmetry of perianth (D1): (0) actinomorphic (strictly polysymmetric)				from character-based phylognetic tree; Arabidopsis thaliana is one of species coded as polysymmetric	Elisabeth Reyes	2015-12-15
142750	Arabidopsis thaliana	Brassicaceae	Brassicales	230. Perianth phyllotaxy (D1)	Flora of North America 2014 (website)	230. Perianth phyllotaxy (D1): (0) whorled					Elisabeth Reyes	2014-02-20
142755	Arabidopsis thaliana	Brassicaceae	Brassicales	232. Perianth merism (C1)	Flora of China 2014 (website)		4				Elisabeth Reyes	2014-02-20	Elisabeth Reyes	2014-10-14
127976	Arabidopsis thaliana	Brassicaceae	Brassicales	234. Perianth differentiation (D1)	Flora of China 2013 (website)	234. Perianth differentiation (D1): (1) marked differentiation, outer sepaloid, inner petaloid					Rebeca Hernández Gutiérrez	2013-07-09
152182	Arachnitis uniflora	Corsiaceae	Liliales	204. Fusion of perianth (C1)	Dahlgren et al 1985 (book)		0.33				Elisabeth Reyes	2014-06-05
133755	Arachnitis uniflora	Corsiaceae	Liliales	207. Symmetry of perianth (D1)	Dahlgren et al 1985 (book)	207. Symmetry of perianth (D1): (2) zygomorphic					Elisabeth Reyes	2013-11-27	Elisabeth Reyes	2014-09-08
133746	Arachnitis uniflora	Corsiaceae	Liliales	230. Perianth phyllotaxy (D1)	Dahlgren et al 1985 (book)	230. Perianth phyllotaxy (D1): (0) whorled					Elisabeth Reyes	2013-11-27
152180	Arachnitis uniflora	Corsiaceae	Liliales	232. Perianth merism (C1)	Dahlgren et al 1985 (book)		3			mention of outer whorl and total of six perianth segments	Elisabeth Reyes	2014-06-05
152181	Arachnitis uniflora	Corsiaceae	Liliales	234. Perianth differentiation (D1)	Dahlgren et al 1985 (book)	234. Perianth differentiation (D1): (8) weak differentiation				close-up of stylar region also shows that one of the whorls (the one with the bigger tepal) has broader tepals than the other	Elisabeth Reyes	2014-06-05	Elisabeth Reyes	2014-09-08
129390	Aralidium pinnatifidum	Torricelliaceae	Apiales	204. Fusion of perianth (C1)	Philipson & Stone 1980 (Taxon)		0				Maria von Balthazar	2013-10-01
129391	Aralidium pinnatifidum	Torricelliaceae	Apiales	207. Symmetry of perianth (D1)	Philipson & Stone 1980 (Taxon)	207. Symmetry of perianth (D1): (0) actinomorphic (strictly polysymmetric)					Maria von Balthazar	2013-10-01
129385	Aralidium pinnatifidum	Torricelliaceae	Apiales	230. Perianth phyllotaxy (D1)	Philipson & Stone 1980 (Taxon)	230. Perianth phyllotaxy (D1): (0) whorled					Maria von Balthazar	2013-10-01
119308	Aralidium pinnatifidum	Torricelliaceae	Apiales	232. Perianth merism (C1)	GLOBinMED 2013 (website)		5				Amy Leung Wing Sze	2013-07-03
129388	Aralidium pinnatifidum	Torricelliaceae	Apiales	234. Perianth differentiation (D1)	Philipson & Stone 1980 (Taxon)	234. Perianth differentiation (D1): (4) marked differentiation				in shape and size	Maria von Balthazar	2013-10-01	Maria von Balthazar	2015-10-22
171767	Archiboehmeria atrata	Urticaceae	Rosales	204. Fusion of perianth (C1)	Flora of China 2014 (website)		0.5			bisexual and male flowers	Elisabeth Reyes	2014-09-24	Elisabeth Reyes	2014-09-24
171779	Archiboehmeria atrata	Urticaceae	Rosales	207. Symmetry of perianth (D1)	Flora of China 2014 (website)	207. Symmetry of perianth (D1): (0) actinomorphic (strictly polysymmetric)					Elisabeth Reyes	2014-09-24
171766	Archiboehmeria atrata	Urticaceae	Rosales	230. Perianth phyllotaxy (D1)	Flora of China 2014 (website)	230. Perianth phyllotaxy (D1): (0) whorled					Elisabeth Reyes	2014-09-24
171769	Archiboehmeria atrata	Urticaceae	Rosales	232. Perianth merism (C1)	Flora of China 2014 (website)			4	5	mostly 5	Elisabeth Reyes	2014-09-24	Elisabeth Reyes	2014-09-24
171771	Archiboehmeria atrata	Urticaceae	Rosales	234. Perianth differentiation (D1)	Flora of China 2014 (website)	234. Perianth differentiation (D1): (0) undifferentiated					Elisabeth Reyes	2014-09-24
129074	Arctopus echinatus	Apiaceae	Apiales	204. Fusion of perianth (C1)	Magee et al 2008 (AMBG)		0				Maria von Balthazar	2013-09-23
129075	Arctopus echinatus	Apiaceae	Apiales	207. Symmetry of perianth (D1)	Magee et al 2008 (AMBG)	207. Symmetry of perianth (D1): (0) actinomorphic (strictly polysymmetric)					Maria von Balthazar	2013-09-23	Maria von Balthazar	2015-06-02
129068	Arctopus echinatus	Apiaceae	Apiales	230. Perianth phyllotaxy (D1)	Magee et al 2008 (AMBG)	230. Perianth phyllotaxy (D1): (0) whorled					Maria von Balthazar	2013-09-23
129070	Arctopus echinatus	Apiaceae	Apiales	232. Perianth merism (C1)	Magee et al 2008 (AMBG)		5				Maria von Balthazar	2013-09-23
129072	Arctopus echinatus	Apiaceae	Apiales	234. Perianth differentiation (D1)	Magee et al 2008 (AMBG)	234. Perianth differentiation (D1): (8) weak differentiation				weak differentiation between whorls in shape and size	Maria von Balthazar	2013-09-23	Maria von Balthazar	2015-06-02
158651	Arctostaphylos nummularia	Ericaceae	Ericales	204. Fusion of perianth (C1)	Flora of North America 2014 (website)		0.9			petals ; illustration for synonym A. sensitiva	Elisabeth Reyes	2014-07-22	Elisabeth Reyes	2014-07-22
158633	Arctostaphylos nummularia	Ericaceae	Ericales	207. Symmetry of perianth (D1)	Flora of North America 2014 (website)	207. Symmetry of perianth (D1): (0) actinomorphic (strictly polysymmetric)					Elisabeth Reyes	2014-07-22
158604	Arctostaphylos nummularia	Ericaceae	Ericales	230. Perianth phyllotaxy (D1)	Flora of North America 2014 (website)	230. Perianth phyllotaxy (D1): (0) whorled					Elisabeth Reyes	2014-07-22
158579	Arctostaphylos nummularia	Ericaceae	Ericales	232. Perianth merism (C1)	Flora of North America 2014 (website)		4				Elisabeth Reyes	2014-07-22	Elisabeth Reyes	2014-07-22
158599	Arctostaphylos nummularia	Ericaceae	Ericales	234. Perianth differentiation (D1)	Flora of North America 2014 (website)	234. Perianth differentiation (D1): (1) marked differentiation, outer sepaloid, inner petaloid					Elisabeth Reyes	2014-07-22
158652	Arctostaphylos uva-ursi	Ericaceae	Ericales	204. Fusion of perianth (C1)	Flora of North America 2014 (website)		0.8			corolla	Elisabeth Reyes	2014-07-22
158653	Arctostaphylos uva-ursi	Ericaceae	Ericales	204. Fusion of perianth (C1)	Flora of North America 2014 (website)		0.45			corolla	Elisabeth Reyes	2014-07-22
175394	Arctostaphylos uva-ursi	Ericaceae	Ericales	207. Symmetry of perianth (D1)	Köhler 1887 (book)	207. Symmetry of perianth (D1): (0) actinomorphic (strictly polysymmetric)					Marion Chartier	2014-11-02
158654	Arctostaphylos uva-ursi	Ericaceae	Ericales	230. Perianth phyllotaxy (D1)	Flora of North America 2014 (website)	230. Perianth phyllotaxy (D1): (0) whorled					Elisabeth Reyes	2014-07-22
158657	Arctostaphylos uva-ursi	Ericaceae	Ericales	232. Perianth merism (C1)	Flora of North America 2014 (website)		5				Elisabeth Reyes	2014-07-22
158658	Arctostaphylos uva-ursi	Ericaceae	Ericales	234. Perianth differentiation (D1)	Flora of North America 2014 (website)	234. Perianth differentiation (D1): (1) marked differentiation, outer sepaloid, inner petaloid					Elisabeth Reyes	2014-07-22
168208	Arenaria littledalei	Caryophyllaceae	Caryophyllales	204. Fusion of perianth (C1)	Flora of China 2014 (website)		0				Elisabeth Reyes	2014-08-29
167795	Arenaria littledalei	Caryophyllaceae	Caryophyllales	207. Symmetry of perianth (D1)	Flora of China 2014 (website)	207. Symmetry of perianth (D1): (0) actinomorphic (strictly polysymmetric)					Elisabeth Reyes	2014-08-28	Elisabeth Reyes	2014-08-28
167791	Arenaria littledalei	Caryophyllaceae	Caryophyllales	230. Perianth phyllotaxy (D1)	Flora of China 2014 (website)	230. Perianth phyllotaxy (D1): (0) whorled					Elisabeth Reyes	2014-08-28
167790	Arenaria littledalei	Caryophyllaceae	Caryophyllales	232. Perianth merism (C1)	Flora of China 2014 (website)		4				Elisabeth Reyes	2014-08-28
167793	Arenaria littledalei	Caryophyllaceae	Caryophyllales	234. Perianth differentiation (D1)	Flora of China 2014 (website)	234. Perianth differentiation (D1): (0) undifferentiated					Elisabeth Reyes	2014-08-28
167773	Arenaria serpyllifolia	Caryophyllaceae	Caryophyllales	204. Fusion of perianth (C1)	Flora of China 2014 (website)		0			calyx; http://www.efloras.org/object_page.aspx?object_id=40218&flora_id=2	Elisabeth Reyes	2014-08-28
167770	Arenaria serpyllifolia	Caryophyllaceae	Caryophyllales	207. Symmetry of perianth (D1)	Flora of North America 2014 (website)	207. Symmetry of perianth (D1): (0) actinomorphic (strictly polysymmetric)					Elisabeth Reyes	2014-08-28
167758	Arenaria serpyllifolia	Caryophyllaceae	Caryophyllales	230. Perianth phyllotaxy (D1)	Flora of North America 2014 (website)	230. Perianth phyllotaxy (D1): (0) whorled					Elisabeth Reyes	2014-08-28
167760	Arenaria serpyllifolia	Caryophyllaceae	Caryophyllales	232. Perianth merism (C1)	Flora of North America 2014 (website)		5				Elisabeth Reyes	2014-08-28
167759	Arenaria serpyllifolia	Caryophyllaceae	Caryophyllales	234. Perianth differentiation (D1)	Flora of North America 2014 (website)	234. Perianth differentiation (D1): (1) marked differentiation, outer sepaloid, inner petaloid					Elisabeth Reyes	2014-08-28	Elisabeth Reyes	2014-08-28
157326	Argania spinosa	Sapotaceae	Ericales	207. Symmetry of perianth (D1)	Hooker 1854 (HookerJBotKewGardMisc)	207. Symmetry of perianth (D1): (0) actinomorphic (strictly polysymmetric)				but "calyx lobes rather inequal"	Marion Chartier	2014-07-17
157364	Argania spinosa	Sapotaceae	Ericales	230. Perianth phyllotaxy (D1)	Hooker 1854 (HookerJBotKewGardMisc)	230. Perianth phyllotaxy (D1): (0) whorled					Marion Chartier	2014-07-17
157327	Argania spinosa	Sapotaceae	Ericales	232. Perianth merism (C1)	Hooker 1854 (HookerJBotKewGardMisc)		5				Marion Chartier	2014-07-17
157325	Argania spinosa	Sapotaceae	Ericales	234. Perianth differentiation (D1)	Hooker 1854 (HookerJBotKewGardMisc)	234. Perianth differentiation (D1): (1) marked differentiation, outer sepaloid, inner petaloid					Marion Chartier	2014-07-17
176543	Argemone mexicana	Papaveraceae	Ranunculales	204. Fusion of perianth (C1)	Flora of North America 2014 (website)		0			petals	Elisabeth Reyes	2014-11-17
176544	Argemone mexicana	Papaveraceae	Ranunculales	204. Fusion of perianth (C1)	Flora of Pakistan 2014 (website)		0			sepals	Elisabeth Reyes	2014-11-17
47681	Argemone mexicana	Papaveraceae	Ranunculales	207. Symmetry of perianth (D1)	Flora of North America 2013 (website)	207. Symmetry of perianth (D1): (0) actinomorphic (strictly polysymmetric)				based on illustration	Hervé Sauquet	2013-03-04
47682	Argemone mexicana	Papaveraceae	Ranunculales	207. Symmetry of perianth (D1)	Flora of China 2013 (website)	207. Symmetry of perianth (D1): (0) actinomorphic (strictly polysymmetric)					Hervé Sauquet	2013-03-04
176538	Argemone mexicana	Papaveraceae	Ranunculales	230. Perianth phyllotaxy (D1)	Flora of North America 2014 (website)	230. Perianth phyllotaxy (D1): (0) whorled				http://www.efloras.org/object_page.aspx?object_id=5334&flora_id=1	Elisabeth Reyes	2014-11-17	Elisabeth Reyes	2014-11-17
176541	Argemone mexicana	Papaveraceae	Ranunculales	232. Perianth merism (C1)	Flora of North America 2014 (website)			2	3	sepals	Elisabeth Reyes	2014-11-17	Elisabeth Reyes	2014-11-17
176542	Argemone mexicana	Papaveraceae	Ranunculales	232. Perianth merism (C1)	Flora of North America 2014 (website)		3			petals	Elisabeth Reyes	2014-11-17
176540	Argemone mexicana	Papaveraceae	Ranunculales	234. Perianth differentiation (D1)	Flora of North America 2014 (website)	234. Perianth differentiation (D1): (1) marked differentiation, outer sepaloid, inner petaloid					Elisabeth Reyes	2014-11-17
162471	Argostemma puffii	Rubiaceae	Gentianales	207. Symmetry of perianth (D1)	Sridith 1999 (NordJBot)	207. Symmetry of perianth (D1): (0) actinomorphic (strictly polysymmetric)					Elisabeth Reyes	2014-08-04
162466	Argostemma puffii	Rubiaceae	Gentianales	230. Perianth phyllotaxy (D1)	Sridith 1999 (NordJBot)	230. Perianth phyllotaxy (D1): (0) whorled					Elisabeth Reyes	2014-08-04
162468	Argostemma puffii	Rubiaceae	Gentianales	232. Perianth merism (C1)	Sridith 1999 (NordJBot)		5				Elisabeth Reyes	2014-08-04
162469	Argostemma puffii	Rubiaceae	Gentianales	234. Perianth differentiation (D1)	Sridith 1999 (NordJBot)	234. Perianth differentiation (D1): (1) marked differentiation, outer sepaloid, inner petaloid					Elisabeth Reyes	2014-08-04
124941	Aristea glauca	Iridaceae	Asparagales	207. Symmetry of perianth (D1)	Encyclopedia of Life 2013 (website)	207. Symmetry of perianth (D1): (0) actinomorphic (strictly polysymmetric)					Guillaume Chomicki	2013-07-08
124917	Aristea glauca	Iridaceae	Asparagales	230. Perianth phyllotaxy (D1)	Encyclopedia of Life 2013 (website)	230. Perianth phyllotaxy (D1): (0) whorled					Guillaume Chomicki	2013-07-08
124923	Aristea glauca	Iridaceae	Asparagales	232. Perianth merism (C1)	Encyclopedia of Life 2013 (website)		3				Guillaume Chomicki	2013-07-08
124927	Aristea glauca	Iridaceae	Asparagales	234. Perianth differentiation (D1)	Encyclopedia of Life 2013 (website)	234. Perianth differentiation (D1): (0) undifferentiated					Guillaume Chomicki	2013-07-08
38288	Aristolochia macrophylla	Aristolochiaceae	Piperales	204. Fusion of perianth (C1)	Missouri Botanical Garden 2012 (website)		0.9				Julien Massoni	2012-11-30
38274	Aristolochia macrophylla	Aristolochiaceae	Piperales	207. Symmetry of perianth (D1)	Flora of North America 2012 (website)	207. Symmetry of perianth (D1): (2) zygomorphic					Julien Massoni	2012-11-30
44709	Aristolochia macrophylla	Aristolochiaceae	Piperales	230. Perianth phyllotaxy (D1)	González & Stevenson 2000 (Flora)	230. Perianth phyllotaxy (D1): (0) whorled					Julien Massoni	2013-02-08
81322	Aristolochia macrophylla	Aristolochiaceae	Piperales	232. Perianth merism (C1)	Flora of North America 2012 (website)		3				Julien Massoni	2013-03-23
180943	Aristolochia macrophylla	Aristolochiaceae	Piperales	234. Perianth differentiation (D1)	González & Stevenson 2000 (Flora)	234. Perianth differentiation (D1): (0) undifferentiated					Julien Massoni	2015-06-03
169753	Aristotelia chilensis	Elaeocarpaceae	Oxalidales	230. Perianth phyllotaxy (D1)	Matthews & Endress 2002 (BJLS)	230. Perianth phyllotaxy (D1): (0) whorled					Elisabeth Reyes	2014-09-09
169752	Aristotelia chilensis	Elaeocarpaceae	Oxalidales	232. Perianth merism (C1)	Matthews & Endress 2002 (BJLS)		5				Elisabeth Reyes	2014-09-09
169755	Aristotelia chilensis	Elaeocarpaceae	Oxalidales	234. Perianth differentiation (D1)	Matthews & Endress 2002 (BJLS)	234. Perianth differentiation (D1): (4) marked differentiation					Elisabeth Reyes	2014-09-09
152253	Arnocrinum gracillimum	Asphodelaceae	Asparagales	204. Fusion of perianth (C1)	Flora of Australia Online 2014 (website)		0.4				Elisabeth Reyes	2014-06-05
134506	Arnocrinum gracillimum	Asphodelaceae	Asparagales	207. Symmetry of perianth (D1)	Dahlgren et al 1985 (book)	207. Symmetry of perianth (D1): (0) actinomorphic (strictly polysymmetric)					Elisabeth Reyes	2013-11-29
134502	Arnocrinum gracillimum	Asphodelaceae	Asparagales	230. Perianth phyllotaxy (D1)	Dahlgren et al 1985 (book)	230. Perianth phyllotaxy (D1): (0) whorled					Elisabeth Reyes	2013-11-29
134504	Arnocrinum gracillimum	Asphodelaceae	Asparagales	232. Perianth merism (C1)	Dahlgren et al 1985 (book)		3				Elisabeth Reyes	2013-11-29
152252	Arnocrinum gracillimum	Asphodelaceae	Asparagales	234. Perianth differentiation (D1)	Flora of Australia Online 2014 (website)	234. Perianth differentiation (D1): (9) very weak differentiation				http://www.anbg.gov.au/abrs/online-resources/flora/image.xsql?pnid=57948&volume=45&imgurl=v45_f77.jpg	Elisabeth Reyes	2014-06-05	Elisabeth Reyes	2014-09-08
176872	Arytera littoralis	Sapindaceae	Sapindales	204. Fusion of perianth (C1)	Flora of China 2014 (website)		0			petals	Elisabeth Reyes	2014-11-21
176873	Arytera littoralis	Sapindaceae	Sapindales	204. Fusion of perianth (C1)	Flora of China 2014 (website)		0.53			sepals	Elisabeth Reyes	2014-11-21
148634	Arytera littoralis	Sapindaceae	Sapindales	207. Symmetry of perianth (D1)	Flora of China 2014 (website)	207. Symmetry of perianth (D1): (0) actinomorphic (strictly polysymmetric)					Elisabeth Reyes	2014-04-30
148631	Arytera littoralis	Sapindaceae	Sapindales	230. Perianth phyllotaxy (D1)	Flora of China 2014 (website)	230. Perianth phyllotaxy (D1): (0) whorled					Elisabeth Reyes	2014-04-30
148632	Arytera littoralis	Sapindaceae	Sapindales	232. Perianth merism (C1)	Flora of China 2014 (website)		5				Elisabeth Reyes	2014-04-30
148626	Arytera littoralis	Sapindaceae	Sapindales	234. Perianth differentiation (D1)	Flora of China 2014 (website)	234. Perianth differentiation (D1): (4) marked differentiation				http://www.efloras.org/object_page.aspx?object_id=93317&flora_id=2	Elisabeth Reyes	2014-04-30	Elisabeth Reyes	2014-10-03
152941	Asarum canadense	Aristolochiaceae	Piperales	204. Fusion of perianth (C1)	Flora of North America 2014 (website)			0	0.5	"sepals distinct, ... proximally touching valvately and forming well-defined false tube"; considering here the false tube as a form of postgenital fusion; thus outer whorl is partially fused, but inner vestigial whorl (assumed to be present in this specie	Elisabeth Reyes	2014-06-16	Hervé Sauquet	2015-09-04
167153	Asarum canadense	Aristolochiaceae	Piperales	204. Fusion of perianth (C1)	Plant Systematics 2014 (website)			0	0.5	If we consider that there are two whorls with the inner one reduced. Outer whorl is partially fused while the inner (vestigial) whorl is free.	Julien Massoni	2014-08-26	Hervé Sauquet	2015-09-04
37949	Asarum canadense	Aristolochiaceae	Piperales	207. Symmetry of perianth (D1)	Kelly 1997 (AmJBot)	207. Symmetry of perianth (D1): (0) actinomorphic (strictly polysymmetric)					Julien Massoni	2012-11-28
152940	Asarum canadense	Aristolochiaceae	Piperales	230. Perianth phyllotaxy (D1)	Flora of North America 2014 (website)	230. Perianth phyllotaxy (D1): (0) whorled					Elisabeth Reyes	2014-06-16
167155	Asarum canadense	Aristolochiaceae	Piperales	230. Perianth phyllotaxy (D1)	Plant Systematics 2014 (website)	230. Perianth phyllotaxy (D1): (0) whorled					Julien Massoni	2014-08-26	Julien Massoni	2015-08-31
81324	Asarum canadense	Aristolochiaceae	Piperales	232. Perianth merism (C1)	Flora of North America 2012 (website)		3				Julien Massoni	2013-03-23
167158	Asarum canadense	Aristolochiaceae	Piperales	234. Perianth differentiation (D1)	Plant Systematics 2014 (website)	234. Perianth differentiation (D1): (4) marked differentiation					Julien Massoni	2014-08-26	Hervé Sauquet	2015-08-28
180460	Asarum canadense	Aristolochiaceae	Piperales	234. Perianth differentiation (D1)	Bicknell 1897 (BullTorreyBotClub)	234. Perianth differentiation (D1): (4) marked differentiation					Maria von Balthazar	2015-05-06
174501	Asarum caudigerellum	Aristolochiaceae	Piperales	204. Fusion of perianth (C1)	Flora of China 2014 (website)		0.3			http://www.efloras.org/object_page.aspx?object_id=50617&flora_id=2	Elisabeth Reyes	2014-10-22	Elisabeth Reyes	2014-10-22
174506	Asarum caudigerellum	Aristolochiaceae	Piperales	207. Symmetry of perianth (D1)	Flora of China 2014 (website)	207. Symmetry of perianth (D1): (0) actinomorphic (strictly polysymmetric)					Elisabeth Reyes	2014-10-22
174509	Asarum caudigerellum	Aristolochiaceae	Piperales	230. Perianth phyllotaxy (D1)	Flora of China 2014 (website)	230. Perianth phyllotaxy (D1): (0) whorled				http://www.efloras.org/object_page.aspx?object_id=50617&flora_id=2	Elisabeth Reyes	2014-10-22
174511	Asarum caudigerellum	Aristolochiaceae	Piperales	232. Perianth merism (C1)	Flora of China 2014 (website)		3			http://www.efloras.org/object_page.aspx?object_id=50617&flora_id=2	Elisabeth Reyes	2014-10-22
174512	Asarum caudigerellum	Aristolochiaceae	Piperales	234. Perianth differentiation (D1)	Flora of China 2014 (website)	234. Perianth differentiation (D1): (0) undifferentiated				http://www.efloras.org/object_page.aspx?object_id=50617&flora_id=2	Elisabeth Reyes	2014-10-22
174482	Asarum caudigerum	Aristolochiaceae	Piperales	204. Fusion of perianth (C1)	Flora of China 2014 (website)		0				Elisabeth Reyes	2014-10-22
174486	Asarum caudigerum	Aristolochiaceae	Piperales	207. Symmetry of perianth (D1)	Flora of China 2014 (website)	207. Symmetry of perianth (D1): (0) actinomorphic (strictly polysymmetric)					Elisabeth Reyes	2014-10-22
174492	Asarum caudigerum	Aristolochiaceae	Piperales	230. Perianth phyllotaxy (D1)	Flora of China 2014 (website)	230. Perianth phyllotaxy (D1): (0) whorled					Elisabeth Reyes	2014-10-22
174494	Asarum caudigerum	Aristolochiaceae	Piperales	232. Perianth merism (C1)	Flora of China 2014 (website)		3				Elisabeth Reyes	2014-10-22
174495	Asarum caudigerum	Aristolochiaceae	Piperales	234. Perianth differentiation (D1)	Flora of China 2014 (website)	234. Perianth differentiation (D1): (0) undifferentiated					Elisabeth Reyes	2014-10-22
174523	Asarum yunnanense	Aristolochiaceae	Piperales	207. Symmetry of perianth (D1)	Flora of China 2014 (website)	207. Symmetry of perianth (D1): (2) zygomorphic				slightly	Elisabeth Reyes	2014-10-22
174529	Asarum yunnanense	Aristolochiaceae	Piperales	230. Perianth phyllotaxy (D1)	Flora of China 2014 (website)	230. Perianth phyllotaxy (D1): (0) whorled					Elisabeth Reyes	2014-10-22
174531	Asarum yunnanense	Aristolochiaceae	Piperales	232. Perianth merism (C1)	Flora of China 2014 (website)		3				Elisabeth Reyes	2014-10-22
174532	Asarum yunnanense	Aristolochiaceae	Piperales	234. Perianth differentiation (D1)	Flora of China 2014 (website)	234. Perianth differentiation (D1): (0) undifferentiated					Elisabeth Reyes	2014-10-22
141050	Asparagus officinalis	Asparagaceae	Asparagales	204. Fusion of perianth (C1)	Flora of North America 2014 (website)			0.25	0.33		Elisabeth Reyes	2014-02-04	Elisabeth Reyes	2014-02-06
131330	Asparagus officinalis	Asparagaceae	Asparagales	207. Symmetry of perianth (D1)	Flora of China 2013 (website)	207. Symmetry of perianth (D1): (0) actinomorphic (strictly polysymmetric)					Elisabeth Reyes	2013-11-06
131338	Asparagus officinalis	Asparagaceae	Asparagales	230. Perianth phyllotaxy (D1)	Flora of North America 2013 (website)	230. Perianth phyllotaxy (D1): (0) whorled					Elisabeth Reyes	2013-11-06
131340	Asparagus officinalis	Asparagaceae	Asparagales	232. Perianth merism (C1)	Flora of North America 2013 (website)		3				Elisabeth Reyes	2013-11-06
150942	Asparagus officinalis	Asparagaceae	Asparagales	234. Perianth differentiation (D1)	Dahlgren et al 1985 (book)	234. Perianth differentiation (D1): (0) undifferentiated					Elisabeth Reyes	2014-05-23
141048	Asphodelus fistulosus	Asphodelaceae	Asparagales	204. Fusion of perianth (C1)	Flora of North America 2014 (website)		0				Elisabeth Reyes	2014-02-04	Elisabeth Reyes	2014-02-06
135358	Asphodelus fistulosus	Asphodelaceae	Asparagales	207. Symmetry of perianth (D1)	Flora of Australia Online 2013 (website)	207. Symmetry of perianth (D1): (0) actinomorphic (strictly polysymmetric)					Elisabeth Reyes	2013-12-03
131599	Asphodelus fistulosus	Asphodelaceae	Asparagales	230. Perianth phyllotaxy (D1)	Flora of North America 2013 (website)	230. Perianth phyllotaxy (D1): (0) whorled					Elisabeth Reyes	2013-11-08
131601	Asphodelus fistulosus	Asphodelaceae	Asparagales	232. Perianth merism (C1)	Flora of North America 2013 (website)		3				Elisabeth Reyes	2013-11-08
151938	Asphodelus fistulosus	Asphodelaceae	Asparagales	234. Perianth differentiation (D1)	Encyclopedia of Life 2014 (website)	234. Perianth differentiation (D1): (8) weak differentiation				http://eol.org/data_objects/13256765	Elisabeth Reyes	2014-06-03	Elisabeth Reyes	2014-11-10
140396	Aspidistra subrotata	Asparagaceae	Asparagales	204. Fusion of perianth (C1)	Flora of China 2014 (website)			0.45	0.5		Elisabeth Reyes	2014-01-31	Elisabeth Reyes	2014-02-06
134227	Aspidistra subrotata	Asparagaceae	Asparagales	207. Symmetry of perianth (D1)	Dahlgren et al 1985 (book)	207. Symmetry of perianth (D1): (0) actinomorphic (strictly polysymmetric)					Elisabeth Reyes	2013-11-28
140238	Astelia pumila	Asteliaceae	Asparagales	204. Fusion of perianth (C1)	Dahlgren et al 1985 (book)		0.05			rough estimation	Elisabeth Reyes	2014-01-21
134265	Astelia pumila	Asteliaceae	Asparagales	207. Symmetry of perianth (D1)	Dahlgren et al 1985 (book)	207. Symmetry of perianth (D1): (0) actinomorphic (strictly polysymmetric)					Elisabeth Reyes	2013-11-28
134261	Astelia pumila	Asteliaceae	Asparagales	230. Perianth phyllotaxy (D1)	Dahlgren et al 1985 (book)	230. Perianth phyllotaxy (D1): (0) whorled					Elisabeth Reyes	2013-11-28	Elisabeth Reyes	2013-11-28
134263	Astelia pumila	Asteliaceae	Asparagales	232. Perianth merism (C1)	Dahlgren et al 1985 (book)		3				Elisabeth Reyes	2013-11-28	Elisabeth Reyes	2013-11-28
152185	Astelia pumila	Asteliaceae	Asparagales	234. Perianth differentiation (D1)	Dahlgren et al 1985 (book)	234. Perianth differentiation (D1): (4) marked differentiation					Elisabeth Reyes	2014-06-05	Elisabeth Reyes	2014-09-08
121662	Asteropeia micraster	Asteropeiaceae	Caryophyllales	204. Fusion of perianth (C1)	Birkinshaw et al 2004 (book)		0			concerning petals	Julien Massoni	2013-07-04
121597	Asteropeia micraster	Asteropeiaceae	Caryophyllales	207. Symmetry of perianth (D1)	Humbert & Leroy 1936 (book)	207. Symmetry of perianth (D1): (0) actinomorphic (strictly polysymmetric)					Julien Massoni	2013-07-04
157298	Asteropeia micraster	Asteropeiaceae	Caryophyllales	230. Perianth phyllotaxy (D1)	Watson & Dallwitz 2014 (website)	230. Perianth phyllotaxy (D1): (0) whorled					Elisabeth Reyes	2014-07-17
157301	Asteropeia micraster	Asteropeiaceae	Caryophyllales	232. Perianth merism (C1)	Watson & Dallwitz 2014 (website)		5				Elisabeth Reyes	2014-07-17
157300	Asteropeia micraster	Asteropeiaceae	Caryophyllales	234. Perianth differentiation (D1)	Watson & Dallwitz 2014 (website)	234. Perianth differentiation (D1): (4) marked differentiation					Elisabeth Reyes	2014-07-17
29233	Asteropyrum cavaleriei	Ranunculaceae	Ranunculales	204. Fusion of perianth (C1)	Flora of China 2012 (website)		0				Guillaume Cossard	2012-05-04
29236	Asteropyrum cavaleriei	Ranunculaceae	Ranunculales	207. Symmetry of perianth (D1)	Flora of China 2012 (website)	207. Symmetry of perianth (D1): (0) actinomorphic (strictly polysymmetric)					Guillaume Cossard	2012-05-04
176321	Asteropyrum cavaleriei	Ranunculaceae	Ranunculales	230. Perianth phyllotaxy (D1)	Flora of China 2014 (website)	230. Perianth phyllotaxy (D1): (0) whorled				http://www.efloras.org/object_page.aspx?object_id=40548&flora_id=2	Elisabeth Reyes	2014-11-12
198286	Asteropyrum cavaleriei	Ranunculaceae	Ranunculales	230. Perianth phyllotaxy (D1)	Zhao 2012 (AnnalesBotaniciFennici)	230. Perianth phyllotaxy (D1): (1) spiral					Sophie Nadot	2016-03-15
47804	Asteropyrum cavaleriei	Ranunculaceae	Ranunculales	232. Perianth merism (C1)	Zhao 2012 (AnnalesBotaniciFennici)		5				Boris Domenech	2013-03-12
47805	Asteropyrum cavaleriei	Ranunculaceae	Ranunculales	234. Perianth differentiation (D1)	Zhao 2012 (AnnalesBotaniciFennici)	234. Perianth differentiation (D1): ($) $$$marked differentiation between whorls in shape, size, texture					Boris Domenech	2013-03-12
176322	Asteropyrum cavaleriei	Ranunculaceae	Ranunculales	234. Perianth differentiation (D1)	Flora of China 2014 (website)	234. Perianth differentiation (D1): (4) marked differentiation					Elisabeth Reyes	2014-11-12
169452	Astragalus membranaceus	Fabaceae	Fabales	204. Fusion of perianth (C1)	Fu 2014 (PhytotherapyRes)			0.5	1		Charlotte Prieu	2014-09-06
169453	Astragalus membranaceus	Fabaceae	Fabales	207. Symmetry of perianth (D1)	Fu 2014 (PhytotherapyRes)	207. Symmetry of perianth (D1): (2) zygomorphic				butterfly corolla	Charlotte Prieu	2014-09-06
169448	Astragalus membranaceus	Fabaceae	Fabales	230. Perianth phyllotaxy (D1)	Fu 2014 (PhytotherapyRes)	230. Perianth phyllotaxy (D1): (0) whorled					Charlotte Prieu	2014-09-06
169450	Astragalus membranaceus	Fabaceae	Fabales	232. Perianth merism (C1)	Fu 2014 (PhytotherapyRes)		5				Charlotte Prieu	2014-09-06
169451	Astragalus membranaceus	Fabaceae	Fabales	232. Perianth merism (C1)	Fu 2014 (PhytotherapyRes)		5				Charlotte Prieu	2014-09-06
173074	Atalantia buxifolia	Rutaceae	Sapindales	204. Fusion of perianth (C1)	Flora of China 2014 (website)		0			petals	Elisabeth Reyes	2014-10-02
173062	Atalantia buxifolia	Rutaceae	Sapindales	230. Perianth phyllotaxy (D1)	Flora of China 2014 (website)	230. Perianth phyllotaxy (D1): (0) whorled					Elisabeth Reyes	2014-10-02
173060	Atalantia buxifolia	Rutaceae	Sapindales	232. Perianth merism (C1)	Flora of China 2014 (website)		5				Elisabeth Reyes	2014-10-02
173063	Atalantia buxifolia	Rutaceae	Sapindales	234. Perianth differentiation (D1)	Flora of China 2014 (website)	234. Perianth differentiation (D1): (4) marked differentiation					Elisabeth Reyes	2014-10-02
173059	Atalantia dasycarpa	Rutaceae	Sapindales	204. Fusion of perianth (C1)	Flora of China 2014 (website)		0			petals	Elisabeth Reyes	2014-10-02
173043	Atalantia dasycarpa	Rutaceae	Sapindales	230. Perianth phyllotaxy (D1)	Flora of China 2014 (website)	230. Perianth phyllotaxy (D1): (0) whorled					Elisabeth Reyes	2014-10-02
173049	Atalantia dasycarpa	Rutaceae	Sapindales	232. Perianth merism (C1)	Flora of China 2014 (website)		4				Elisabeth Reyes	2014-10-02
173042	Atalantia dasycarpa	Rutaceae	Sapindales	234. Perianth differentiation (D1)	Flora of China 2014 (website)	234. Perianth differentiation (D1): (1) marked differentiation, outer sepaloid, inner petaloid				http://www.efloras.org/object_page.aspx?object_id=109675&flora_id=2	Elisabeth Reyes	2014-10-02	Elisabeth Reyes	2014-10-02
165428	Atkinsonia ligustrina	Loranthaceae	Santalales	204. Fusion of perianth (C1)	Flora of Australia Online 2014 (website)		0			petals	Elisabeth Reyes	2014-08-18
165427	Atkinsonia ligustrina	Loranthaceae	Santalales	207. Symmetry of perianth (D1)	Flora of Australia Online 2014 (website)	207. Symmetry of perianth (D1): (0) actinomorphic (strictly polysymmetric)					Elisabeth Reyes	2014-08-18
165422	Atkinsonia ligustrina	Loranthaceae	Santalales	230. Perianth phyllotaxy (D1)	Flora of Australia Online 2014 (website)	230. Perianth phyllotaxy (D1): (0) whorled					Elisabeth Reyes	2014-08-18
165425	Atkinsonia ligustrina	Loranthaceae	Santalales	232. Perianth merism (C1)	Flora of Australia Online 2014 (website)		6				Elisabeth Reyes	2014-08-18
165424	Atkinsonia ligustrina	Loranthaceae	Santalales	234. Perianth differentiation (D1)	Flora of Australia Online 2014 (website)	234. Perianth differentiation (D1): (4) marked differentiation					Elisabeth Reyes	2014-08-18
168707	Atraphaxis spinosa	Polygonaceae	Caryophyllales	207. Symmetry of perianth (D1)	Flora of China 2014 (website)	207. Symmetry of perianth (D1): (0) actinomorphic (strictly polysymmetric)					Elisabeth Reyes	2014-09-03
168695	Atraphaxis spinosa	Polygonaceae	Caryophyllales	230. Perianth phyllotaxy (D1)	Flora of China 2014 (website)	230. Perianth phyllotaxy (D1): (0) whorled					Elisabeth Reyes	2014-09-03
168694	Atraphaxis spinosa	Polygonaceae	Caryophyllales	232. Perianth merism (C1)	Flora of China 2014 (website)		2				Elisabeth Reyes	2014-09-03
168697	Atraphaxis spinosa	Polygonaceae	Caryophyllales	234. Perianth differentiation (D1)	Flora of China 2014 (website)	234. Perianth differentiation (D1): (2) marked differentiation among petaloid tepals					Elisabeth Reyes	2014-09-03
120483	Atropa belladonna	Solanaceae	Solanales	204. Fusion of perianth (C1)	Yang et al 2002 (IsraelJPlSci)		0				Javier Luna-Castro	2013-07-04
120484	Atropa belladonna	Solanaceae	Solanales	207. Symmetry of perianth (D1)	Yang et al 2002 (IsraelJPlSci)	207. Symmetry of perianth (D1): (0) actinomorphic (strictly polysymmetric)					Javier Luna-Castro	2013-07-04
120441	Atropa belladonna	Solanaceae	Solanales	230. Perianth phyllotaxy (D1)	Yang et al 2002 (IsraelJPlSci)	230. Perianth phyllotaxy (D1): (0) whorled					Javier Luna-Castro	2013-07-04
120460	Atropa belladonna	Solanaceae	Solanales	232. Perianth merism (C1)	Yang et al 2002 (IsraelJPlSci)		5				Javier Luna-Castro	2013-07-04
120469	Atropa belladonna	Solanaceae	Solanales	234. Perianth differentiation (D1)	Yang et al 2002 (IsraelJPlSci)	234. Perianth differentiation (D1): (1) marked differentiation, outer sepaloid, inner petaloid					Javier Luna-Castro	2013-07-04
163516	Atropanthe sinensis	Solanaceae	Solanales	204. Fusion of perianth (C1)	Flora of China 2014 (website)		0.6			calyx; http://www.efloras.org/object_page.aspx?object_id=3382&flora_id=2	Elisabeth Reyes	2014-08-08	Elisabeth Reyes	2014-08-08
163517	Atropanthe sinensis	Solanaceae	Solanales	204. Fusion of perianth (C1)	Flora of China 2014 (website)		0.9			corolla; http://www.efloras.org/object_page.aspx?object_id=3382&flora_id=2	Elisabeth Reyes	2014-08-08
163527	Atropanthe sinensis	Solanaceae	Solanales	207. Symmetry of perianth (D1)	Flora of China 2014 (website)	207. Symmetry of perianth (D1): (2) zygomorphic				slightly, due to corolla	Elisabeth Reyes	2014-08-08
163519	Atropanthe sinensis	Solanaceae	Solanales	230. Perianth phyllotaxy (D1)	Flora of China 2014 (website)	230. Perianth phyllotaxy (D1): (0) whorled				http://www.efloras.org/object_page.aspx?object_id=3382&flora_id=2	Elisabeth Reyes	2014-08-08
163528	Atropanthe sinensis	Solanaceae	Solanales	232. Perianth merism (C1)	Flora of China 2014 (website)		5				Elisabeth Reyes	2014-08-08
163518	Atropanthe sinensis	Solanaceae	Solanales	234. Perianth differentiation (D1)	Flora of China 2014 (website)	234. Perianth differentiation (D1): (1) marked differentiation, outer sepaloid, inner petaloid				http://www.efloras.org/object_page.aspx?object_id=3382&flora_id=2; petaloid nature of calyx confirmed by photos	Elisabeth Reyes	2014-08-08
122598	Atuna racemosa	Chrysobalanaceae	Malpighiales	207. Symmetry of perianth (D1)	Prance & Sothers 2003 (Orchard & Wilson)	207. Symmetry of perianth (D1): (2) zygomorphic					Mario Coiro	2013-07-05
122580	Atuna racemosa	Chrysobalanaceae	Malpighiales	230. Perianth phyllotaxy (D1)	Prance & Sothers 2003 (Orchard & Wilson)	230. Perianth phyllotaxy (D1): (0) whorled					Mario Coiro	2013-07-05
122584	Atuna racemosa	Chrysobalanaceae	Malpighiales	232. Perianth merism (C1)	Prance & Sothers 2003 (Orchard & Wilson)		5				Mario Coiro	2013-07-05
122590	Atuna racemosa	Chrysobalanaceae	Malpighiales	234. Perianth differentiation (D1)	PhytoImages 2012 (website)	234. Perianth differentiation (D1): (1) marked differentiation, outer sepaloid, inner petaloid					Mario Coiro	2013-07-05
153627	Aucuba japonica	Garryaceae	Garryales	204. Fusion of perianth (C1)	Flora of China 2014 (website)		0			petals	Elisabeth Reyes	2014-06-23
153633	Aucuba japonica	Garryaceae	Garryales	207. Symmetry of perianth (D1)	Flora of China 2014 (website)	207. Symmetry of perianth (D1): (0) actinomorphic (strictly polysymmetric)					Elisabeth Reyes	2014-06-23
153624	Aucuba japonica	Garryaceae	Garryales	230. Perianth phyllotaxy (D1)	Flora of China 2014 (website)	230. Perianth phyllotaxy (D1): (0) whorled					Elisabeth Reyes	2014-06-23
153631	Aucuba japonica	Garryaceae	Garryales	232. Perianth merism (C1)	Flora of China 2014 (website)		4				Elisabeth Reyes	2014-06-23
153638	Aucuba japonica	Garryaceae	Garryales	234. Perianth differentiation (D1)	Flora of China 2014 (website)	234. Perianth differentiation (D1): (4) marked differentiation					Elisabeth Reyes	2014-06-23
185261	Aulax umbellata	Proteaceae	Proteales	204. Fusion of perianth (C1)	Rourke 1987 (SAJBot)			0	0.5	The tepals in male flowers separate to the base, while those in female flowers are basally fused according to the generic description and fused in in the basal half, according to the illustration of a female flower of A. pallasia in figure 6.	Peter Weston	2015-09-07
185316	Aulax umbellata	Proteaceae	Proteales	207. Symmetry of perianth (D1)	Rourke 1987 (SAJBot)	207. Symmetry of perianth (D1): (0) actinomorphic (strictly polysymmetric)				Male flowers are actinomorphic	Peter Weston	2015-09-08
185317	Aulax umbellata	Proteaceae	Proteales	207. Symmetry of perianth (D1)	Rourke 1987 (SAJBot)	207. Symmetry of perianth (D1): (2) zygomorphic				The perianth of the female flower is distinctly curved.	Peter Weston	2015-09-08
1030	Austrobaileya scandens	Austrobaileyaceae	Austrobaileyales	204. Fusion of perianth (C1)	Endress 2001b (IJPS)		0				Hervé Sauquet	2011-01-20
1031	Austrobaileya scandens	Austrobaileyaceae	Austrobaileyales	207. Symmetry of perianth (D1)	Endress 2001b (IJPS)	207. Symmetry of perianth (D1): (1) actinomorphic spiral					Hervé Sauquet	2011-01-20
41460	Austrobaileya scandens	Austrobaileyaceae	Austrobaileyales	230. Perianth phyllotaxy (D1)	Endress 2001b (IJPS)	230. Perianth phyllotaxy (D1): (1) spiral					Hervé Sauquet	2013-01-28
174446	Austrobaileya scandens	Austrobaileyaceae	Austrobaileyales	234. Perianth differentiation (D1)	Watson & Dallwitz 2014 (website)	234. Perianth differentiation (D1): (5) continuous differentiation, outer sepaloid, inner petaloid					Elisabeth Reyes	2014-10-21
120308	Austrobuxus megacarpus	Picrodendraceae	Malpighiales	230. Perianth phyllotaxy (D1)	Forster 1997 b (Austrobaileya)	230. Perianth phyllotaxy (D1): (0) whorled					Charlotte Prieu	2013-07-04
120325	Austrobuxus megacarpus	Picrodendraceae	Malpighiales	232. Perianth merism (C1)	Forster 1997 b (Austrobaileya)		2				Charlotte Prieu	2013-07-04
120327	Austrobuxus megacarpus	Picrodendraceae	Malpighiales	232. Perianth merism (C1)	Sutter et al 2006 (PlantSystEvol)		4				Charlotte Prieu	2013-07-04
186580	Austrobuxus megacarpus	Picrodendraceae	Malpighiales	234. Perianth differentiation (D1)	Sutter et al 2006 (PlantSystEvol)	234. Perianth differentiation (D1): (0) undifferentiated					Maria von Balthazar	2015-09-22
170393	Austrobuxus nitidus	Picrodendraceae	Malpighiales	204. Fusion of perianth (C1)	van Welzen & Forster 2010 (NordJBot)		0				Elisabeth Reyes	2014-09-12
170390	Austrobuxus nitidus	Picrodendraceae	Malpighiales	207. Symmetry of perianth (D1)	van Welzen & Forster 2010 (NordJBot)	207. Symmetry of perianth (D1): (0) actinomorphic (strictly polysymmetric)					Elisabeth Reyes	2014-09-12
170391	Austrobuxus nitidus	Picrodendraceae	Malpighiales	230. Perianth phyllotaxy (D1)	van Welzen & Forster 2010 (NordJBot)	230. Perianth phyllotaxy (D1): (0) whorled					Elisabeth Reyes	2014-09-12
170399	Austrobuxus nitidus	Picrodendraceae	Malpighiales	232. Perianth merism (C1)	van Welzen & Forster 2010 (NordJBot)			3	5	male; 3 rarer than other numbers	Elisabeth Reyes	2014-09-12
170400	Austrobuxus nitidus	Picrodendraceae	Malpighiales	232. Perianth merism (C1)	van Welzen & Forster 2010 (NordJBot)			4	8	female	Elisabeth Reyes	2014-09-12
170394	Austrobuxus nitidus	Picrodendraceae	Malpighiales	234. Perianth differentiation (D1)	van Welzen & Forster 2010 (NordJBot)	234. Perianth differentiation (D1): (0) undifferentiated					Elisabeth Reyes	2014-09-12
20767	Austromatthaea elegans	Monimiaceae	Laurales	207. Symmetry of perianth (D1)	Flora of Australia Online 2012 (website)	207. Symmetry of perianth (D1): (0) actinomorphic (strictly polysymmetric)					Julien Massoni	2012-01-23
174580	Austromatthaea elegans	Monimiaceae	Laurales	230. Perianth phyllotaxy (D1)	Flora of Australia Online 2014 (website)	230. Perianth phyllotaxy (D1): (0) whorled					Elisabeth Reyes	2014-10-22
174582	Austromatthaea elegans	Monimiaceae	Laurales	232. Perianth merism (C1)	Flora of Australia Online 2014 (website)		2				Elisabeth Reyes	2014-10-22	Julien Massoni	2015-06-02
180930	Austromatthaea elegans	Monimiaceae	Laurales	232. Perianth merism (C1)	Staedler & Endress 2009 (IJPS)		2				Julien Massoni	2015-06-03
174583	Austromatthaea elegans	Monimiaceae	Laurales	234. Perianth differentiation (D1)	Flora of Australia Online 2014 (website)	234. Perianth differentiation (D1): (0) undifferentiated					Elisabeth Reyes	2014-10-22
184376	Averrhoidium dalyi	Sapindaceae	Sapindales	207. Symmetry of perianth (D1)	Weckerle & Rutishauser 2003 (IJPS)	207. Symmetry of perianth (D1): (1) actinomorphic spiral				observed on female flower	Elisabeth Reyes	2015-08-18	Elisabeth Reyes	2015-08-18
184381	Averrhoidium dalyi	Sapindaceae	Sapindales	230. Perianth phyllotaxy (D1)	Weckerle & Rutishauser 2003 (IJPS)	230. Perianth phyllotaxy (D1): (1) spiral					Elisabeth Reyes	2015-08-18
184379	Averrhoidium dalyi	Sapindaceae	Sapindales	234. Perianth differentiation (D1)	Weckerle & Rutishauser 2003 (IJPS)	234. Perianth differentiation (D1): (5) continuous differentiation, outer sepaloid, inner petaloid					Elisabeth Reyes	2015-08-18
128769	Azorella selago	Apiaceae	Apiales	204. Fusion of perianth (C1)	Ternetz 1902 (BotZtg)		0			petals	Maria von Balthazar	2013-09-18
128770	Azorella selago	Apiaceae	Apiales	207. Symmetry of perianth (D1)	Ternetz 1902 (BotZtg)	207. Symmetry of perianth (D1): (0) actinomorphic (strictly polysymmetric)					Maria von Balthazar	2013-09-18
128763	Azorella selago	Apiaceae	Apiales	230. Perianth phyllotaxy (D1)	Hooker 1844 (book)	230. Perianth phyllotaxy (D1): (0) whorled					Maria von Balthazar	2013-09-18
128765	Azorella selago	Apiaceae	Apiales	232. Perianth merism (C1)	Hooker 1844 (book)		5				Maria von Balthazar	2013-09-18
128767	Azorella selago	Apiaceae	Apiales	234. Perianth differentiation (D1)	Hooker 1844 (book)	234. Perianth differentiation (D1): (1) marked differentiation, outer sepaloid, inner petaloid					Maria von Balthazar	2013-09-18
163922	Baccharis neglecta	Asteraceae	Asterales	207. Symmetry of perianth (D1)	Flora of North America 2014 (website)	207. Symmetry of perianth (D1): (0) actinomorphic (strictly polysymmetric)					Elisabeth Reyes	2014-08-12
163929	Baccharis neglecta	Asteraceae	Asterales	230. Perianth phyllotaxy (D1)	Flora of North America 2014 (website)	230. Perianth phyllotaxy (D1): (0) whorled					Elisabeth Reyes	2014-08-12
163921	Baccharis neglecta	Asteraceae	Asterales	232. Perianth merism (C1)	Flora of North America 2014 (website)		5			corolla	Elisabeth Reyes	2014-08-12
163931	Baccharis neglecta	Asteraceae	Asterales	234. Perianth differentiation (D1)	Flora of North America 2014 (website)	234. Perianth differentiation (D1): (4) marked differentiation					Elisabeth Reyes	2014-08-12
163470	Bacopa monnieri	Plantaginaceae	Lamiales	204. Fusion of perianth (C1)	Flora of China 2014 (website)			0.7	0.77	corolla; http://www.efloras.org/object_page.aspx?object_id=3458&flora_id=2	Elisabeth Reyes	2014-08-07	Elisabeth Reyes	2014-08-08
163483	Bacopa monnieri	Plantaginaceae	Lamiales	204. Fusion of perianth (C1)	Flora of China 2014 (website)		0			calyx	Elisabeth Reyes	2014-08-07
163481	Bacopa monnieri	Plantaginaceae	Lamiales	207. Symmetry of perianth (D1)	Flora of China 2014 (website)	207. Symmetry of perianth (D1): (2) zygomorphic				two-lipped	Elisabeth Reyes	2014-08-07
163471	Bacopa monnieri	Plantaginaceae	Lamiales	230. Perianth phyllotaxy (D1)	Flora of China 2014 (website)	230. Perianth phyllotaxy (D1): (0) whorled					Elisabeth Reyes	2014-08-07
163473	Bacopa monnieri	Plantaginaceae	Lamiales	232. Perianth merism (C1)	Flora of China 2014 (website)		5				Elisabeth Reyes	2014-08-07
163475	Bacopa monnieri	Plantaginaceae	Lamiales	234. Perianth differentiation (D1)	Flora of China 2014 (website)	234. Perianth differentiation (D1): (1) marked differentiation, outer sepaloid, inner petaloid				http://www.efloras.org/object_page.aspx?object_id=3458&flora_id=2	Elisabeth Reyes	2014-08-07
176874	Baeckea frutescens	Myrtaceae	Myrtales	204. Fusion of perianth (C1)	Flora of China 2014 (website)		0			petals	Elisabeth Reyes	2014-11-21
148327	Baeckea frutescens	Myrtaceae	Myrtales	230. Perianth phyllotaxy (D1)	Flora of China 2014 (website)	230. Perianth phyllotaxy (D1): (0) whorled					Elisabeth Reyes	2014-04-28
148334	Baeckea frutescens	Myrtaceae	Myrtales	232. Perianth merism (C1)	Flora of China 2014 (website)		5				Elisabeth Reyes	2014-04-28
148329	Baeckea frutescens	Myrtaceae	Myrtales	234. Perianth differentiation (D1)	Flora of China 2014 (website)	234. Perianth differentiation (D1): (4) marked differentiation					Elisabeth Reyes	2014-04-28
164817	Balanophora elongata	Balanophoraceae	Santalales	207. Symmetry of perianth (D1)	Eberwein et al 2009 (AmJBot)	207. Symmetry of perianth (D1): (2) zygomorphic				male flowers	Elisabeth Reyes	2014-08-15
164812	Balanophora elongata	Balanophoraceae	Santalales	230. Perianth phyllotaxy (D1)	Eberwein et al 2009 (AmJBot)	230. Perianth phyllotaxy (D1): (0) whorled				male flowers	Elisabeth Reyes	2014-08-15
164814	Balanophora elongata	Balanophoraceae	Santalales	232. Perianth merism (C1)	Eberwein et al 2009 (AmJBot)			4	5	mostly 4; male flowers	Elisabeth Reyes	2014-08-15
164815	Balanophora elongata	Balanophoraceae	Santalales	234. Perianth differentiation (D1)	Eberwein et al 2009 (AmJBot)	234. Perianth differentiation (D1): (0) undifferentiated				male flowers	Elisabeth Reyes	2014-08-15
164766	Balanophora fungosa	Balanophoraceae	Santalales	207. Symmetry of perianth (D1)	Flora of China 2014 (website)	207. Symmetry of perianth (D1): (0) actinomorphic (strictly polysymmetric)				male flowers	Elisabeth Reyes	2014-08-15
164770	Balanophora fungosa	Balanophoraceae	Santalales	230. Perianth phyllotaxy (D1)	Flora of China 2014 (website)	230. Perianth phyllotaxy (D1): (0) whorled				male flowers	Elisabeth Reyes	2014-08-15	Elisabeth Reyes	2014-08-15
164772	Balanophora fungosa	Balanophoraceae	Santalales	232. Perianth merism (C1)	Flora of China 2014 (website)			4	5	male flowers	Elisabeth Reyes	2014-08-15	Elisabeth Reyes	2014-08-15
164767	Balanophora fungosa	Balanophoraceae	Santalales	234. Perianth differentiation (D1)	Flora of China 2014 (website)	234. Perianth differentiation (D1): (0) undifferentiated					Elisabeth Reyes	2014-08-15
164783	Balanophora tobiracola	Balanophoraceae	Santalales	230. Perianth phyllotaxy (D1)	Flora of China 2014 (website)	230. Perianth phyllotaxy (D1): (0) whorled				male flowers	Elisabeth Reyes	2014-08-15
164785	Balanophora tobiracola	Balanophoraceae	Santalales	232. Perianth merism (C1)	Flora of China 2014 (website)		3			male flowers	Elisabeth Reyes	2014-08-15
164804	Balanophora tobiracola	Balanophoraceae	Santalales	234. Perianth differentiation (D1)	Flora of China 2014 (website)	234. Perianth differentiation (D1): (0) undifferentiated					Elisabeth Reyes	2014-08-15
193469	Banisteriopsis argyrophylla	Malpighiaceae	Malpighiales	207. Symmetry of perianth (D1)	Davis & Anderson 2010 (AmJBot)	207. Symmetry of perianth (D1): (2) zygomorphic					Elisabeth Reyes	2016-01-14
193471	Banisteriopsis argyrophylla	Malpighiaceae	Malpighiales	230. Perianth phyllotaxy (D1)	Davis & Anderson 2010 (AmJBot)	230. Perianth phyllotaxy (D1): (0) whorled					Elisabeth Reyes	2016-01-14
193470	Banisteriopsis argyrophylla	Malpighiaceae	Malpighiales	232. Perianth merism (C1)	Davis & Anderson 2010 (AmJBot)		5				Elisabeth Reyes	2016-01-14
186965	Banksia integrifolia	Proteaceae	Proteales	204. Fusion of perianth (C1)	Thiele & Ladiges 1996 (AustSystBot)		0				Peter Weston	2015-09-23
176498	Banksia integrifolia	Proteaceae	Proteales	207. Symmetry of perianth (D1)	Encyclopedia of Life 2014 (website)	207. Symmetry of perianth (D1): (2) zygomorphic				flowers with "style exerted from slit tube" look;http://media.eol.org/content/2012/03/07/16/97346_orig.jpg	Elisabeth Reyes	2014-11-17
192101	Banksia integrifolia	Proteaceae	Proteales	207. Symmetry of perianth (D1)	Peter Weston (personal observation)	207. Symmetry of perianth (D1): (2) zygomorphic				I have observed and photographed this species in the wild and in cultivation countless times.	Peter Weston	2015-12-16
176500	Banksia integrifolia	Proteaceae	Proteales	230. Perianth phyllotaxy (D1)	Flora of Australia Online 2014 (website)	230. Perianth phyllotaxy (D1): (0) whorled					Elisabeth Reyes	2014-11-17
176502	Banksia integrifolia	Proteaceae	Proteales	232. Perianth merism (C1)	Flora of Australia Online 2014 (website)		4				Elisabeth Reyes	2014-11-17
176499	Banksia integrifolia	Proteaceae	Proteales	234. Perianth differentiation (D1)	Flora of Australia Online 2014 (website)	234. Perianth differentiation (D1): (0) undifferentiated					Elisabeth Reyes	2014-11-17
166065	Barathranthus axanthus	Loranthaceae	Santalales	207. Symmetry of perianth (D1)	Wilson & Calvin 2006 (BJLS)	207. Symmetry of perianth (D1): (0) actinomorphic (strictly polysymmetric)					Elisabeth Reyes	2014-08-20
166064	Barathranthus axanthus	Loranthaceae	Santalales	232. Perianth merism (C1)	Wilson & Calvin 2006 (BJLS)		4				Elisabeth Reyes	2014-08-20
150823	Barbacenia purpurea	Velloziaceae	Pandanales	204. Fusion of perianth (C1)	Watson & Dallwitz 2013 (website)		0.3			from top of inferior ovary	Elisabeth Reyes	2014-05-21	Elisabeth Reyes	2014-05-21
133667	Barbacenia purpurea	Velloziaceae	Pandanales	207. Symmetry of perianth (D1)	Dahlgren et al 1985 (book)	207. Symmetry of perianth (D1): (0) actinomorphic (strictly polysymmetric)					Elisabeth Reyes	2013-11-26
133669	Barbacenia purpurea	Velloziaceae	Pandanales	230. Perianth phyllotaxy (D1)	Dahlgren et al 1985 (book)	230. Perianth phyllotaxy (D1): (0) whorled					Elisabeth Reyes	2013-11-26
133672	Barbacenia purpurea	Velloziaceae	Pandanales	232. Perianth merism (C1)	Dahlgren et al 1985 (book)		3				Elisabeth Reyes	2013-11-26
150824	Barbacenia purpurea	Velloziaceae	Pandanales	234. Perianth differentiation (D1)	Watson & Dallwitz 2013 (website)	234. Perianth differentiation (D1): (2) marked differentiation among petaloid tepals					Elisabeth Reyes	2014-05-21
123986	Barbeuia madagascariensis	Barbeuiaceae	Caryophyllales	204. Fusion of perianth (C1)	Ramananjanahary et al 2010 (book)		0				Julien Massoni	2013-07-08
123988	Barbeuia madagascariensis	Barbeuiaceae	Caryophyllales	207. Symmetry of perianth (D1)	Encyclopedia of Life 2013 (website)	207. Symmetry of perianth (D1): (0) actinomorphic (strictly polysymmetric)					Julien Massoni	2013-07-08	Julien Massoni	2013-07-08
157305	Barbeuia madagascariensis	Barbeuiaceae	Caryophyllales	230. Perianth phyllotaxy (D1)	Watson & Dallwitz 2014 (website)	230. Perianth phyllotaxy (D1): (0) whorled					Elisabeth Reyes	2014-07-17
157307	Barbeuia madagascariensis	Barbeuiaceae	Caryophyllales	232. Perianth merism (C1)	Watson & Dallwitz 2014 (website)		5				Elisabeth Reyes	2014-07-17
157308	Barbeuia madagascariensis	Barbeuiaceae	Caryophyllales	234. Perianth differentiation (D1)	Watson & Dallwitz 2014 (website)	234. Perianth differentiation (D1): (0) undifferentiated					Elisabeth Reyes	2014-07-17
128633	Barbeya oleoides	Barbeyaceae	Rosales	204. Fusion of perianth (C1)	Dickison & Sweitzer 1970 (AmJBot)			0.01	0.05	Male flowers "slightly fused basally"	Emily Bailes	2013-09-11
128636	Barbeya oleoides	Barbeyaceae	Rosales	204. Fusion of perianth (C1)	Dickison & Sweitzer 1970 (AmJBot)			0	0.01	female flowers	Emily Bailes	2013-09-11
128632	Barbeya oleoides	Barbeyaceae	Rosales	207. Symmetry of perianth (D1)	Dickison & Sweitzer 1970 (AmJBot)	207. Symmetry of perianth (D1): (0) actinomorphic (strictly polysymmetric)					Emily Bailes	2013-09-11
143298	Barbeya oleoides	Barbeyaceae	Rosales	230. Perianth phyllotaxy (D1)	Watson & Dallwitz 2013 (website)	230. Perianth phyllotaxy (D1): (0) whorled					Elisabeth Reyes	2014-02-25
143300	Barbeya oleoides	Barbeyaceae	Rosales	232. Perianth merism (C1)	Watson & Dallwitz 2013 (website)			3	4		Elisabeth Reyes	2014-02-25
176875	Barbeya oleoides	Barbeyaceae	Rosales	234. Perianth differentiation (D1)	Watson & Dallwitz 2014 (website)	234. Perianth differentiation (D1): (0) undifferentiated					Elisabeth Reyes	2014-11-21
179378	Barnadesia odorata	Asteraceae	Asterales	204. Fusion of perianth (C1)	Anderberg et al 2006 (Kubitzki)			0.25	0.95		Elisabeth Reyes	2015-03-17
179371	Barnadesia odorata	Asteraceae	Asterales	207. Symmetry of perianth (D1)	Anderberg et al 2006 (Kubitzki)	207. Symmetry of perianth (D1): (0) actinomorphic (strictly polysymmetric)					Elisabeth Reyes	2015-03-17
179372	Barnadesia odorata	Asteraceae	Asterales	207. Symmetry of perianth (D1)	Anderberg et al 2006 (Kubitzki)	207. Symmetry of perianth (D1): (2) zygomorphic					Elisabeth Reyes	2015-03-17
179376	Barnadesia odorata	Asteraceae	Asterales	230. Perianth phyllotaxy (D1)	Anderberg et al 2006 (Kubitzki)	230. Perianth phyllotaxy (D1): (0) whorled					Elisabeth Reyes	2015-03-17
179374	Barnadesia odorata	Asteraceae	Asterales	232. Perianth merism (C1)	Anderberg et al 2006 (Kubitzki)		5			corolla	Elisabeth Reyes	2015-03-17	Elisabeth Reyes	2015-03-18
179377	Barnadesia odorata	Asteraceae	Asterales	234. Perianth differentiation (D1)	Anderberg et al 2006 (Kubitzki)	234. Perianth differentiation (D1): (4) marked differentiation					Elisabeth Reyes	2015-03-17
120920	Barringtonia asiatica	Lecythidaceae	Ericales	204. Fusion of perianth (C1)	Flora of China 2013 (website)		1			calyx	Stefan Löfstrand	2013-07-04
155901	Barringtonia asiatica	Lecythidaceae	Ericales	204. Fusion of perianth (C1)	Tsou 1994 (MemNYBotGard)		0			corolla	Maria von Balthazar	2014-07-14	Maria von Balthazar	2014-07-14
155902	Barringtonia asiatica	Lecythidaceae	Ericales	204. Fusion of perianth (C1)	Tsou 1994 (MemNYBotGard)		1			calyx	Maria von Balthazar	2014-07-14
120927	Barringtonia asiatica	Lecythidaceae	Ericales	207. Symmetry of perianth (D1)	Flora of China 2013 (website)	207. Symmetry of perianth (D1): (0) actinomorphic (strictly polysymmetric)					Stefan Löfstrand	2013-07-04
120902	Barringtonia asiatica	Lecythidaceae	Ericales	230. Perianth phyllotaxy (D1)	Flora of China 2013 (website)	230. Perianth phyllotaxy (D1): (0) whorled					Stefan Löfstrand	2013-07-04
120909	Barringtonia asiatica	Lecythidaceae	Ericales	232. Perianth merism (C1)	Flora of China 2013 (website)		4				Stefan Löfstrand	2013-07-04
120915	Barringtonia asiatica	Lecythidaceae	Ericales	234. Perianth differentiation (D1)	Flora of China 2013 (website)	234. Perianth differentiation (D1): (1) marked differentiation, outer sepaloid, inner petaloid					Stefan Löfstrand	2013-07-04
154222	Basella alba	Basellaceae	Caryophyllales	204. Fusion of perianth (C1)	Flora of China 2014 (website)		0.45				Elisabeth Reyes	2014-06-27
154229	Basella alba	Basellaceae	Caryophyllales	207. Symmetry of perianth (D1)	Flora of China 2014 (website)	207. Symmetry of perianth (D1): (0) actinomorphic (strictly polysymmetric)					Elisabeth Reyes	2014-06-27
154236	Basella alba	Basellaceae	Caryophyllales	230. Perianth phyllotaxy (D1)	Flora of China 2014 (website)	230. Perianth phyllotaxy (D1): (0) whorled				have trouble identifying configuration	Elisabeth Reyes	2014-06-27	Elisabeth Reyes	2014-06-27
154243	Basella alba	Basellaceae	Caryophyllales	232. Perianth merism (C1)	Flora of China 2014 (website)		5			tepals	Elisabeth Reyes	2014-06-27	Maria von Balthazar	2015-10-22
154245	Basella alba	Basellaceae	Caryophyllales	234. Perianth differentiation (D1)	Flora of China 2014 (website)	234. Perianth differentiation (D1): (0) undifferentiated					Elisabeth Reyes	2014-06-27
1518	Batis maritima	Bataceae	Brassicales	204. Fusion of perianth (C1)	Ronse De Craene 2005 (AmJBot)		0			petals	Hervé Sauquet	2011-02-21	Maria von Balthazar	2016-05-24
199699	Batis maritima	Bataceae	Brassicales	204. Fusion of perianth (C1)	Ronse De Craene 2005 (AmJBot)		1			sepals	Maria von Balthazar	2016-05-24
1519	Batis maritima	Bataceae	Brassicales	207. Symmetry of perianth (D1)	Ronse De Craene 2005 (AmJBot)	207. Symmetry of perianth (D1): (3) disymmetric				petals	Hervé Sauquet	2011-02-21	Maria von Balthazar	2016-05-24
199700	Batis maritima	Bataceae	Brassicales	207. Symmetry of perianth (D1)	Ronse De Craene 2005 (AmJBot)	207. Symmetry of perianth (D1): (2) zygomorphic				sepals	Maria von Balthazar	2016-05-24
143329	Batis maritima	Bataceae	Brassicales	230. Perianth phyllotaxy (D1)	Flora of North America 2014 (website)	230. Perianth phyllotaxy (D1): (0) whorled				male flowers	Elisabeth Reyes	2014-02-26	Elisabeth Reyes	2014-02-26
199698	Batis maritima	Bataceae	Brassicales	232. Perianth merism (C1)	Ronse De Craene 2005 (AmJBot)		4			male flower	Maria von Balthazar	2016-05-24
173953	Batis maritima	Bataceae	Brassicales	234. Perianth differentiation (D1)	Ronse De Craene 2005 (AmJBot)	234. Perianth differentiation (D1): (1) marked differentiation, outer sepaloid, inner petaloid					Elisabeth Reyes	2014-10-14	Maria von Balthazar	2016-05-24
84758	Bauera rubioides	Cunoniaceae	Oxalidales	207. Symmetry of perianth (D1)	Flora of Australia Online 2013 (website)	207. Symmetry of perianth (D1): (0) actinomorphic (strictly polysymmetric)					Thomas Haevermans	2013-03-27	Thomas Haevermans	2013-03-27
84738	Bauera rubioides	Cunoniaceae	Oxalidales	230. Perianth phyllotaxy (D1)	Flora of Australia Online 2013 (website)	230. Perianth phyllotaxy (D1): (0) whorled					Thomas Haevermans	2013-03-27
84741	Bauera rubioides	Cunoniaceae	Oxalidales	232. Perianth merism (C1)	Flora of Australia Online 2013 (website)		8				Thomas Haevermans	2013-03-27
84748	Bauera rubioides	Cunoniaceae	Oxalidales	234. Perianth differentiation (D1)	Flora of Australia Online 2013 (website)	234. Perianth differentiation (D1): (1) marked differentiation, outer sepaloid, inner petaloid					Thomas Haevermans	2013-03-27
127699	Bauhinia galpinii	Fabaceae	Fabales	204. Fusion of perianth (C1)	Endress 1994 (book)		0			both caylx and corolla free	Emily Bailes	2013-07-09
127480	Bauhinia galpinii	Fabaceae	Fabales	207. Symmetry of perianth (D1)	Endress 1994 (book)	207. Symmetry of perianth (D1): (2) zygomorphic				weakly, adaxial petal slightly smaller in siye	Emily Bailes	2013-07-09	Maria von Balthazar	2015-10-21
127707	Bauhinia galpinii	Fabaceae	Fabales	230. Perianth phyllotaxy (D1)	Endress 1994 (book)	230. Perianth phyllotaxy (D1): (0) whorled					Emily Bailes	2013-07-09
127435	Bauhinia galpinii	Fabaceae	Fabales	232. Perianth merism (C1)	Endress 1994 (book)		5			5 sepals	Emily Bailes	2013-07-09
127489	Bauhinia galpinii	Fabaceae	Fabales	234. Perianth differentiation (D1)	Endress 1994 (book)	234. Perianth differentiation (D1): (1) marked differentiation, outer sepaloid, inner petaloid				also see http://eol.org/data_objects/20038738	Emily Bailes	2013-07-09	Emily Bailes	2013-07-09
181722	Beaucarnea recurvata	Asparagaceae	Asparagales	204. Fusion of perianth (C1)	Lemaire 1854 (LillHort)		0				Stefan Little	2015-06-12
181723	Beaucarnea recurvata	Asparagaceae	Asparagales	207. Symmetry of perianth (D1)	Rojas-Pina et al 2014 (Taxon)	207. Symmetry of perianth (D1): (5) actinomorphic (general)					Stefan Little	2015-06-12
181717	Beaucarnea recurvata	Asparagaceae	Asparagales	230. Perianth phyllotaxy (D1)	Lemaire 1854 (LillHort)	230. Perianth phyllotaxy (D1): (0) whorled					Stefan Little	2015-06-12	Stefan Little	2015-06-12
181719	Beaucarnea recurvata	Asparagaceae	Asparagales	232. Perianth merism (C1)	Lemaire 1854 (LillHort)		3				Stefan Little	2015-06-12
181721	Beaucarnea recurvata	Asparagaceae	Asparagales	234. Perianth differentiation (D1)	Lemaire 1854 (LillHort)	234. Perianth differentiation (D1): (8) weak differentiation					Stefan Little	2015-06-12	Stefan Little	2015-06-12
27336	Beauprea congesta	Proteaceae	Proteales	204. Fusion of perianth (C1)	Virot 1968 (FloreNC)		0.66			functional fusion: tepals clearly remain coherent at anthesis in this species, at least according to the illustration provided	Hervé Sauquet	2012-04-23
27338	Beauprea congesta	Proteaceae	Proteales	207. Symmetry of perianth (D1)	Virot 1968 (FloreNC)	207. Symmetry of perianth (D1): (0) actinomorphic (strictly polysymmetric)					Hervé Sauquet	2012-04-23
185327	Beauprea montana	Proteaceae	Proteales	204. Fusion of perianth (C1)	Virot 1968 (FloreNC)		0				Peter Weston	2015-09-08
39319	Beauprea montana	Proteaceae	Proteales	207. Symmetry of perianth (D1)	Virot 1968 (FloreNC)	207. Symmetry of perianth (D1): (0) actinomorphic (strictly polysymmetric)					Elisabeth Reyes	2013-01-09
185332	Beauprea montana	Proteaceae	Proteales	207. Symmetry of perianth (D1)	Virot 1968 (FloreNC)	207. Symmetry of perianth (D1): (0) actinomorphic (strictly polysymmetric)					Peter Weston	2015-09-08
174205	Beauprea montana	Proteaceae	Proteales	230. Perianth phyllotaxy (D1)	Virot 1968 (FloreNC)	230. Perianth phyllotaxy (D1): (0) whorled					Elisabeth Reyes	2014-10-17
174207	Beauprea montana	Proteaceae	Proteales	232. Perianth merism (C1)	Virot 1968 (FloreNC)		4				Elisabeth Reyes	2014-10-17
174208	Beauprea montana	Proteaceae	Proteales	234. Perianth differentiation (D1)	Virot 1968 (FloreNC)	234. Perianth differentiation (D1): (0) undifferentiated					Elisabeth Reyes	2014-10-17
197852	Begonia longifolia	Begoniaceae	Cucurbitales	207. Symmetry of perianth (D1)	Tebbitt 2003 (Brittonia)	207. Symmetry of perianth (D1): (3) disymmetric					Elisabeth Reyes	2016-03-07	Elisabeth Reyes	2016-03-07
197863	Begonia longifolia	Begoniaceae	Cucurbitales	207. Symmetry of perianth (D1)	Tebbitt 2003 (Brittonia)	207. Symmetry of perianth (D1): (0) actinomorphic (strictly polysymmetric)					Elisabeth Reyes	2016-03-07
197856	Begonia longifolia	Begoniaceae	Cucurbitales	230. Perianth phyllotaxy (D1)	Tebbitt 2003 (Brittonia)	230. Perianth phyllotaxy (D1): (0) whorled					Elisabeth Reyes	2016-03-07
197858	Begonia longifolia	Begoniaceae	Cucurbitales	230. Perianth phyllotaxy (D1)	Tebbitt 2003 (Brittonia)	230. Perianth phyllotaxy (D1): (0) whorled					Elisabeth Reyes	2016-03-07
197846	Begonia longifolia	Begoniaceae	Cucurbitales	232. Perianth merism (C1)	Flora of China 2016 (website)		2			male	Elisabeth Reyes	2016-03-07
197855	Begonia longifolia	Begoniaceae	Cucurbitales	232. Perianth merism (C1)	Tebbitt 2003 (Brittonia)		3			female	Elisabeth Reyes	2016-03-07	Elisabeth Reyes	2016-03-07
197859	Begonia longifolia	Begoniaceae	Cucurbitales	232. Perianth merism (C1)	Tebbitt 2003 (Brittonia)		2			male	Elisabeth Reyes	2016-03-07	Elisabeth Reyes	2016-03-07
197860	Begonia longifolia	Begoniaceae	Cucurbitales	234. Perianth differentiation (D1)	Tebbitt 2003 (Brittonia)	234. Perianth differentiation (D1): (2) marked differentiation among petaloid tepals					Elisabeth Reyes	2016-03-07
150679	Begonia masoniana	Begoniaceae	Cucurbitales	204. Fusion of perianth (C1)	Flora of China 2014 (website)		0				Elisabeth Reyes	2014-05-15
150677	Begonia masoniana	Begoniaceae	Cucurbitales	207. Symmetry of perianth (D1)	Flora of China 2014 (website)	207. Symmetry of perianth (D1): (3) disymmetric				male	Elisabeth Reyes	2014-05-15
150678	Begonia masoniana	Begoniaceae	Cucurbitales	207. Symmetry of perianth (D1)	Flora of China 2014 (website)	207. Symmetry of perianth (D1): (2) zygomorphic				female	Elisabeth Reyes	2014-05-15	Elisabeth Reyes	2014-05-15
150683	Begonia masoniana	Begoniaceae	Cucurbitales	230. Perianth phyllotaxy (D1)	Flora of China 2014 (website)	230. Perianth phyllotaxy (D1): (0) whorled					Elisabeth Reyes	2014-05-15
150685	Begonia masoniana	Begoniaceae	Cucurbitales	232. Perianth merism (C1)	Flora of China 2014 (website)		2			male; http://www.efloras.org/object_page.aspx?object_id=94733&flora_id=2	Elisabeth Reyes	2014-05-15	Elisabeth Reyes	2014-09-25
171862	Begonia masoniana	Begoniaceae	Cucurbitales	232. Perianth merism (C1)	Flora of China 2014 (website)			1	2	female; http://www.efloras.org/object_page.aspx?object_id=94733&flora_id=2	Elisabeth Reyes	2014-09-25
150682	Begonia masoniana	Begoniaceae	Cucurbitales	234. Perianth differentiation (D1)	Flora of China 2014 (website)	234. Perianth differentiation (D1): (4) marked differentiation				http://www.efloras.org/object_page.aspx?object_id=94733&flora_id=2	Elisabeth Reyes	2014-05-15	Elisabeth Reyes	2014-09-25
148062	Beiselia mexicana	Burseraceae	Sapindales	207. Symmetry of perianth (D1)	Bachelier & Endress 2009 (BJLS)	207. Symmetry of perianth (D1): (0) actinomorphic (strictly polysymmetric)				the gynocieum keeps the female flowers from being strictly polysymmetric, as opposed to the male ones	Elisabeth Reyes	2014-04-24
148053	Beiselia mexicana	Burseraceae	Sapindales	230. Perianth phyllotaxy (D1)	Bachelier & Endress 2009 (BJLS)	230. Perianth phyllotaxy (D1): (0) whorled					Elisabeth Reyes	2014-04-24
148048	Beiselia mexicana	Burseraceae	Sapindales	232. Perianth merism (C1)	Bachelier & Endress 2009 (BJLS)		5				Elisabeth Reyes	2014-04-24
148056	Beiselia mexicana	Burseraceae	Sapindales	234. Perianth differentiation (D1)	Bachelier & Endress 2009 (BJLS)	234. Perianth differentiation (D1): (4) marked differentiation					Elisabeth Reyes	2014-04-24	Elisabeth Reyes	2014-10-01
174209	Bellendena montana	Proteaceae	Proteales	204. Fusion of perianth (C1)	Flora of Australia Online 2014 (website)		0				Elisabeth Reyes	2014-10-17
24982	Bellendena montana	Proteaceae	Proteales	207. Symmetry of perianth (D1)	Flora of Australia Online 2012 (website)	207. Symmetry of perianth (D1): (0) actinomorphic (strictly polysymmetric)					Elisabeth Reyes	2012-03-29
174212	Bellendena montana	Proteaceae	Proteales	230. Perianth phyllotaxy (D1)	Flora of Australia Online 2014 (website)	230. Perianth phyllotaxy (D1): (0) whorled					Elisabeth Reyes	2014-10-17
174214	Bellendena montana	Proteaceae	Proteales	232. Perianth merism (C1)	Flora of Australia Online 2014 (website)		4				Elisabeth Reyes	2014-10-17
174211	Bellendena montana	Proteaceae	Proteales	234. Perianth differentiation (D1)	Flora of Australia Online 2014 (website)	234. Perianth differentiation (D1): (0) undifferentiated					Elisabeth Reyes	2014-10-17
147748	Belosynapsis ciliata	Commelinaceae	Commelinales	204. Fusion of perianth (C1)	Flora of China 2014 (website)		0				Elisabeth Reyes	2014-04-10	Elisabeth Reyes	2014-04-10
147747	Belosynapsis ciliata	Commelinaceae	Commelinales	207. Symmetry of perianth (D1)	Flora of China 2014 (website)	207. Symmetry of perianth (D1): (0) actinomorphic (strictly polysymmetric)					Elisabeth Reyes	2014-04-10	Elisabeth Reyes	2014-04-10
147751	Belosynapsis ciliata	Commelinaceae	Commelinales	230. Perianth phyllotaxy (D1)	Flora of China 2014 (website)	230. Perianth phyllotaxy (D1): (0) whorled					Elisabeth Reyes	2014-04-10
147753	Belosynapsis ciliata	Commelinaceae	Commelinales	232. Perianth merism (C1)	Flora of China 2014 (website)		3				Elisabeth Reyes	2014-04-10	Elisabeth Reyes	2014-04-10
147755	Belosynapsis ciliata	Commelinaceae	Commelinales	234. Perianth differentiation (D1)	Flora of China 2014 (website)	234. Perianth differentiation (D1): (4) marked differentiation					Elisabeth Reyes	2014-04-10
149360	Bensoniella oregona	Saxifragaceae	Saxifragales	204. Fusion of perianth (C1)	Flora of North America 2014 (website)		0				Elisabeth Reyes	2014-05-09
149343	Bensoniella oregona	Saxifragaceae	Saxifragales	207. Symmetry of perianth (D1)	Flora of North America 2014 (website)	207. Symmetry of perianth (D1): (2) zygomorphic				weakly	Elisabeth Reyes	2014-05-09	Elisabeth Reyes	2014-10-15
149345	Bensoniella oregona	Saxifragaceae	Saxifragales	230. Perianth phyllotaxy (D1)	Flora of North America 2014 (website)	230. Perianth phyllotaxy (D1): (0) whorled					Elisabeth Reyes	2014-05-09
149346	Bensoniella oregona	Saxifragaceae	Saxifragales	232. Perianth merism (C1)	Flora of North America 2014 (website)		5				Elisabeth Reyes	2014-05-09
149342	Bensoniella oregona	Saxifragaceae	Saxifragales	234. Perianth differentiation (D1)	Flora of North America 2014 (website)	234. Perianth differentiation (D1): (4) marked differentiation					Elisabeth Reyes	2014-05-09	Elisabeth Reyes	2014-10-15
177729	Benthamina alyxifolia	Loranthaceae	Santalales	204. Fusion of perianth (C1)	Flora of Australia Online 2014 (website)			0	0.95	petals connate alomost to apex into a tube deeply split on one side	Elisabeth Reyes	2014-11-27
165447	Benthamina alyxifolia	Loranthaceae	Santalales	207. Symmetry of perianth (D1)	Flora of Australia Online 2014 (website)	207. Symmetry of perianth (D1): (2) zygomorphic					Elisabeth Reyes	2014-08-18
165442	Benthamina alyxifolia	Loranthaceae	Santalales	230. Perianth phyllotaxy (D1)	Flora of Australia Online 2014 (website)	230. Perianth phyllotaxy (D1): (0) whorled					Elisabeth Reyes	2014-08-18
165445	Benthamina alyxifolia	Loranthaceae	Santalales	232. Perianth merism (C1)	Flora of Australia Online 2014 (website)		5				Elisabeth Reyes	2014-08-18
165444	Benthamina alyxifolia	Loranthaceae	Santalales	234. Perianth differentiation (D1)	Flora of Australia Online 2014 (website)	234. Perianth differentiation (D1): (4) marked differentiation					Elisabeth Reyes	2014-08-18
1558	Berberidopsis corallina	Berberidopsidaceae	Berberidopsidales	204. Fusion of perianth (C1)	Flora of Chile 2011 (website)		0				Hervé Sauquet	2011-03-01
1559	Berberidopsis corallina	Berberidopsidaceae	Berberidopsidales	207. Symmetry of perianth (D1)	Flora of Chile 2011 (website)	207. Symmetry of perianth (D1): (1) actinomorphic spiral					Hervé Sauquet	2011-03-01
81511	Berberidopsis corallina	Berberidopsidaceae	Berberidopsidales	230. Perianth phyllotaxy (D1)	Flora of North America 2012 (website)	230. Perianth phyllotaxy (D1): (1) spiral					Hervé Sauquet	2013-03-24
81512	Berberidopsis corallina	Berberidopsidaceae	Berberidopsidales	234. Perianth differentiation (D1)	Flora of North America 2012 (website)	234. Perianth differentiation (D1): (0) undifferentiated					Hervé Sauquet	2013-03-24
149977	Bergenia crassifolia	Saxifragaceae	Saxifragales	204. Fusion of perianth (C1)	Flora of North America 2014 (website)		0.6			sepals ; some it may be the partly inferior ovary	Elisabeth Reyes	2014-05-13	Elisabeth Reyes	2014-05-13
150033	Bergenia crassifolia	Saxifragaceae	Saxifragales	207. Symmetry of perianth (D1)	Flora of China 2014 (website)	207. Symmetry of perianth (D1): (0) actinomorphic (strictly polysymmetric)					Elisabeth Reyes	2014-05-13
149976	Bergenia crassifolia	Saxifragaceae	Saxifragales	230. Perianth phyllotaxy (D1)	Flora of North America 2014 (website)	230. Perianth phyllotaxy (D1): (0) whorled					Elisabeth Reyes	2014-05-13
150004	Bergenia crassifolia	Saxifragaceae	Saxifragales	232. Perianth merism (C1)	Flora of North America 2014 (website)		5				Elisabeth Reyes	2014-05-13
149980	Bergenia crassifolia	Saxifragaceae	Saxifragales	234. Perianth differentiation (D1)	Flora of North America 2014 (website)	234. Perianth differentiation (D1): (4) marked differentiation					Elisabeth Reyes	2014-05-13
143184	Bergia texana	Elatinaceae	Malpighiales	204. Fusion of perianth (C1)	Flora of China 2014 (website)		0				Elisabeth Reyes	2014-02-24
121740	Bergia texana	Elatinaceae	Malpighiales	207. Symmetry of perianth (D1)	Zhang et al 2010 (PNAS)	207. Symmetry of perianth (D1): (0) actinomorphic (strictly polysymmetric)					Mario Coiro	2013-07-04
121732	Bergia texana	Elatinaceae	Malpighiales	230. Perianth phyllotaxy (D1)	Zhang et al 2010 (PNAS)	230. Perianth phyllotaxy (D1): (0) whorled					Mario Coiro	2013-07-04
121734	Bergia texana	Elatinaceae	Malpighiales	232. Perianth merism (C1)	Zhang et al 2010 (PNAS)		5				Mario Coiro	2013-07-04
121737	Bergia texana	Elatinaceae	Malpighiales	234. Perianth differentiation (D1)	Zhang et al 2010 (PNAS)	234. Perianth differentiation (D1): (1) marked differentiation, outer sepaloid, inner petaloid					Mario Coiro	2013-07-04
157872	Berneuxia thibetica	Diapensiaceae	Ericales	204. Fusion of perianth (C1)	Flora of China 2014 (website)		0			Calyx	Stefan Löfstrand	2014-07-21
157873	Berneuxia thibetica	Diapensiaceae	Ericales	204. Fusion of perianth (C1)	Flora of China 2014 (website)		0.1			Corolla	Stefan Löfstrand	2014-07-21
157822	Berneuxia thibetica	Diapensiaceae	Ericales	207. Symmetry of perianth (D1)	Flora of China 2014 (website)	207. Symmetry of perianth (D1): (0) actinomorphic (strictly polysymmetric)					Stefan Löfstrand	2014-07-21
157802	Berneuxia thibetica	Diapensiaceae	Ericales	230. Perianth phyllotaxy (D1)	Flora of China 2014 (website)	230. Perianth phyllotaxy (D1): (0) whorled					Stefan Löfstrand	2014-07-21
157823	Berneuxia thibetica	Diapensiaceae	Ericales	232. Perianth merism (C1)	Flora of China 2014 (website)		5				Stefan Löfstrand	2014-07-21
157821	Berneuxia thibetica	Diapensiaceae	Ericales	234. Perianth differentiation (D1)	Flora of China 2014 (website)	234. Perianth differentiation (D1): (1) marked differentiation, outer sepaloid, inner petaloid					Stefan Löfstrand	2014-07-21
123020	Beta vulgaris	Amaranthaceae	Caryophyllales	204. Fusion of perianth (C1)	Flora of China 2013 (website)		0.1			"united at base"	Julien Massoni	2013-07-05
123040	Beta vulgaris	Amaranthaceae	Caryophyllales	207. Symmetry of perianth (D1)	Flora of Pakistan 2013 (website)	207. Symmetry of perianth (D1): (0) actinomorphic (strictly polysymmetric)					Julien Massoni	2013-07-05	Julien Massoni	2013-07-05
123047	Beta vulgaris	Amaranthaceae	Caryophyllales	230. Perianth phyllotaxy (D1)	Flora of Pakistan 2013 (website)	230. Perianth phyllotaxy (D1): (0) whorled					Julien Massoni	2013-07-05	Julien Massoni	2013-07-05
123054	Beta vulgaris	Amaranthaceae	Caryophyllales	232. Perianth merism (C1)	Flora of Pakistan 2013 (website)		5				Julien Massoni	2013-07-05	Julien Massoni	2013-07-05
152970	Beta vulgaris	Amaranthaceae	Caryophyllales	234. Perianth differentiation (D1)	Flora of China 2014 (website)	234. Perianth differentiation (D1): (0) undifferentiated					Elisabeth Reyes	2014-06-16	Elisabeth Reyes	2014-08-26
128525	Bhesa paniculata	Centroplacaceae	Malpighiales	207. Symmetry of perianth (D1)	Plants of Southeast Asia 2013 (website)	207. Symmetry of perianth (D1): (0) actinomorphic (strictly polysymmetric)				Also seen on an illustration at the species level	Charlotte Prieu	2013-09-02
128518	Bhesa paniculata	Centroplacaceae	Malpighiales	230. Perianth phyllotaxy (D1)	Flora Malesiana 1950 (book)	230. Perianth phyllotaxy (D1): (0) whorled					Charlotte Prieu	2013-09-02	Charlotte Prieu	2013-09-02
128520	Bhesa paniculata	Centroplacaceae	Malpighiales	232. Perianth merism (C1)	Flora Malesiana 1950 (book)		5				Charlotte Prieu	2013-09-02
128521	Bhesa paniculata	Centroplacaceae	Malpighiales	234. Perianth differentiation (D1)	Flora Malesiana 1950 (book)	234. Perianth differentiation (D1): (1) marked differentiation, outer sepaloid, inner petaloid					Charlotte Prieu	2013-09-02
127211	Biebersteinia orphanidis	Biebersteiniaceae	Sapindales	204. Fusion of perianth (C1)	Muellner 2011 (Kubitzki)		0				Maria von Balthazar	2013-07-09
127226	Biebersteinia orphanidis	Biebersteiniaceae	Sapindales	207. Symmetry of perianth (D1)	Muellner 2011 (Kubitzki)	207. Symmetry of perianth (D1): (0) actinomorphic (strictly polysymmetric)					Maria von Balthazar	2013-07-09
127153	Biebersteinia orphanidis	Biebersteiniaceae	Sapindales	230. Perianth phyllotaxy (D1)	Muellner 2011 (Kubitzki)	230. Perianth phyllotaxy (D1): (0) whorled					Maria von Balthazar	2013-07-09
127158	Biebersteinia orphanidis	Biebersteiniaceae	Sapindales	232. Perianth merism (C1)	Muellner 2011 (Kubitzki)		5				Maria von Balthazar	2013-07-09
127201	Biebersteinia orphanidis	Biebersteiniaceae	Sapindales	234. Perianth differentiation (D1)	Muellner 2011 (Kubitzki)	234. Perianth differentiation (D1): (1) marked differentiation, outer sepaloid, inner petaloid					Maria von Balthazar	2013-07-09
188282	Billardiera heterophylla	Pittosporaceae	Apiales	204. Fusion of perianth (C1)	Cayzer 2004 (AustSystBot)		0				Maria von Balthazar	2015-11-03
84875	Billardiera heterophylla	Pittosporaceae	Apiales	207. Symmetry of perianth (D1)	Watson & Dallwitz 2013 (website)	207. Symmetry of perianth (D1): (5) actinomorphic (general)					Florian Jabbour	2013-03-27
152972	Billardiera heterophylla	Pittosporaceae	Apiales	207. Symmetry of perianth (D1)	Watson & Dallwitz 2014 (website)	207. Symmetry of perianth (D1): (0) actinomorphic (strictly polysymmetric)					Elisabeth Reyes	2014-06-16
152971	Billardiera heterophylla	Pittosporaceae	Apiales	230. Perianth phyllotaxy (D1)	Watson & Dallwitz 2014 (website)	230. Perianth phyllotaxy (D1): (0) whorled					Elisabeth Reyes	2014-06-16
84865	Billardiera heterophylla	Pittosporaceae	Apiales	232. Perianth merism (C1)	Watson & Dallwitz 2013 (website)		5				Florian Jabbour	2013-03-27
84857	Billardiera heterophylla	Pittosporaceae	Apiales	234. Perianth differentiation (D1)	Watson & Dallwitz 2013 (website)	234. Perianth differentiation (D1): (1) marked differentiation, outer sepaloid, inner petaloid					Florian Jabbour	2013-03-27
135656	Billbergia nutans	Bromeliaceae	Poales	207. Symmetry of perianth (D1)	Dahlgren et al 1985 (book)	207. Symmetry of perianth (D1): (2) zygomorphic				weakly	Elisabeth Reyes	2013-12-04	Elisabeth Reyes	2014-09-08
135663	Billbergia nutans	Bromeliaceae	Poales	230. Perianth phyllotaxy (D1)	Dahlgren et al 1985 (book)	230. Perianth phyllotaxy (D1): (0) whorled					Elisabeth Reyes	2013-12-04
135665	Billbergia nutans	Bromeliaceae	Poales	232. Perianth merism (C1)	Dahlgren et al 1985 (book)		3				Elisabeth Reyes	2013-12-04
152186	Billbergia nutans	Bromeliaceae	Poales	234. Perianth differentiation (D1)	Dahlgren et al 1985 (book)	234. Perianth differentiation (D1): ($) $$$marked differentiation in shape, size and color					Elisabeth Reyes	2014-06-05
169534	Billbergia nutans	Bromeliaceae	Poales	234. Perianth differentiation (D1)	Dahlgren et al 1985 (book)	234. Perianth differentiation (D1): (4) marked differentiation					Elisabeth Reyes	2014-09-08
118192	Bischofia javanica	Phyllanthaceae	Malpighiales	204. Fusion of perianth (C1)	Flora of China 2013 (website)		0				Charlotte Prieu	2013-07-03
118194	Bischofia javanica	Phyllanthaceae	Malpighiales	207. Symmetry of perianth (D1)	Flora of China 2013 (website)	207. Symmetry of perianth (D1): (0) actinomorphic (strictly polysymmetric)					Charlotte Prieu	2013-07-03
170200	Bischofia javanica	Phyllanthaceae	Malpighiales	230. Perianth phyllotaxy (D1)	Flora of China 2014 (website)	230. Perianth phyllotaxy (D1): (0) whorled				http://www.efloras.org/object_page.aspx?object_id=109891&flora_id=2	Elisabeth Reyes	2014-09-12
118172	Bischofia javanica	Phyllanthaceae	Malpighiales	232. Perianth merism (C1)	Flora of China 2013 (website)		5				Charlotte Prieu	2013-07-03
170199	Bischofia javanica	Phyllanthaceae	Malpighiales	234. Perianth differentiation (D1)	Flora of China 2014 (website)	234. Perianth differentiation (D1): (0) undifferentiated				http://www.efloras.org/object_page.aspx?object_id=109891&flora_id=2	Elisabeth Reyes	2014-09-12
176876	Bixa orellana	Bixaceae	Malvales	204. Fusion of perianth (C1)	Flora of China 2014 (website)		0			sepals	Elisabeth Reyes	2014-11-21
176877	Bixa orellana	Bixaceae	Malvales	204. Fusion of perianth (C1)	Encyclopedia of Life 2014 (website)		0			petals; http://media.eol.org/content/2012/07/07/07/83744_orig.jpg	Elisabeth Reyes	2014-11-21
142626	Bixa orellana	Bixaceae	Malvales	207. Symmetry of perianth (D1)	Flora of China 2014 (website)	207. Symmetry of perianth (D1): (0) actinomorphic (strictly polysymmetric)					Elisabeth Reyes	2014-02-19
142621	Bixa orellana	Bixaceae	Malvales	230. Perianth phyllotaxy (D1)	Flora of China 2014 (website)	230. Perianth phyllotaxy (D1): (0) whorled					Elisabeth Reyes	2014-02-19
142624	Bixa orellana	Bixaceae	Malvales	232. Perianth merism (C1)	Flora of China 2014 (website)		5				Elisabeth Reyes	2014-02-19
142623	Bixa orellana	Bixaceae	Malvales	234. Perianth differentiation (D1)	Flora of China 2014 (website)	234. Perianth differentiation (D1): (4) marked differentiation					Elisabeth Reyes	2014-02-19	Elisabeth Reyes	2014-02-26
120527	Blandfordia punicea	Blandfordiaceae	Asparagales	204. Fusion of perianth (C1)	Kubitzki 1998 (book)		0.8			Approximative value fused in campanulate corola tube	Guillaume Chomicki	2013-07-04	Guillaume Chomicki	2013-07-04
120539	Blandfordia punicea	Blandfordiaceae	Asparagales	207. Symmetry of perianth (D1)	Kubitzki 1998 (book)	207. Symmetry of perianth (D1): (0) actinomorphic (strictly polysymmetric)					Guillaume Chomicki	2013-07-04
120512	Blandfordia punicea	Blandfordiaceae	Asparagales	230. Perianth phyllotaxy (D1)	Flora of Australia Online 2013 (website)	230. Perianth phyllotaxy (D1): (0) whorled					Guillaume Chomicki	2013-07-04
120520	Blandfordia punicea	Blandfordiaceae	Asparagales	232. Perianth merism (C1)	Flora of Australia Online 2013 (website)		3				Guillaume Chomicki	2013-07-04
120525	Blandfordia punicea	Blandfordiaceae	Asparagales	234. Perianth differentiation (D1)	Flora of Australia Online 2013 (website)	234. Perianth differentiation (D1): (0) undifferentiated					Guillaume Chomicki	2013-07-04
166663	Bomarea edulis	Alstroemeriaceae	Liliales	204. Fusion of perianth (C1)	Standley & Steyermark 1952 (FloraGuatemala)			0.2	0.8		Charlotte Prieu	2014-08-24
166660	Bomarea edulis	Alstroemeriaceae	Liliales	207. Symmetry of perianth (D1)	Standley & Steyermark 1952 (FloraGuatemala)	207. Symmetry of perianth (D1): (0) actinomorphic (strictly polysymmetric)					Charlotte Prieu	2014-08-24
166657	Bomarea edulis	Alstroemeriaceae	Liliales	230. Perianth phyllotaxy (D1)	Standley & Steyermark 1952 (FloraGuatemala)	230. Perianth phyllotaxy (D1): (0) whorled					Charlotte Prieu	2014-08-24
166659	Bomarea edulis	Alstroemeriaceae	Liliales	232. Perianth merism (C1)	Standley & Steyermark 1952 (FloraGuatemala)		3				Charlotte Prieu	2014-08-24
176667	Bomarea edulis	Alstroemeriaceae	Liliales	234. Perianth differentiation (D1)	Encyclopedia of Life 2014 (website)	234. Perianth differentiation (D1): (3) marked differentiation among sepaloid tepals				http://eol.org/data_objects/25774069	Elisabeth Reyes	2014-11-18
140250	Bomarea pardina	Alstroemeriaceae	Liliales	204. Fusion of perianth (C1)	Dahlgren et al 1985 (book)		0				Elisabeth Reyes	2014-01-21
133690	Bomarea pardina	Alstroemeriaceae	Liliales	207. Symmetry of perianth (D1)	Dahlgren et al 1985 (book)	207. Symmetry of perianth (D1): (0) actinomorphic (strictly polysymmetric)					Elisabeth Reyes	2013-11-26	Elisabeth Reyes	2013-11-26
133686	Bomarea pardina	Alstroemeriaceae	Liliales	230. Perianth phyllotaxy (D1)	Dahlgren et al 1985 (book)	230. Perianth phyllotaxy (D1): (0) whorled					Elisabeth Reyes	2013-11-26
133688	Bomarea pardina	Alstroemeriaceae	Liliales	232. Perianth merism (C1)	Dahlgren et al 1985 (book)		3				Elisabeth Reyes	2013-11-26
150851	Bomarea pardina	Alstroemeriaceae	Liliales	234. Perianth differentiation (D1)	Dahlgren et al 1985 (book)	234. Perianth differentiation (D1): (4) marked differentiation					Elisabeth Reyes	2014-05-21	Elisabeth Reyes	2014-09-08
86228	Bombax ceiba	Malvaceae	Malvales	204. Fusion of perianth (C1)	van Heel 1966 (Blumea)		0.95			calyx	Maria von Balthazar	2013-04-05
86229	Bombax ceiba	Malvaceae	Malvales	204. Fusion of perianth (C1)	van Heel 1966 (Blumea)		0			petals	Maria von Balthazar	2013-04-05
86232	Bombax ceiba	Malvaceae	Malvales	207. Symmetry of perianth (D1)	van Heel 1966 (Blumea)	207. Symmetry of perianth (D1): (0) actinomorphic (strictly polysymmetric)					Maria von Balthazar	2013-04-05
86219	Bombax ceiba	Malvaceae	Malvales	230. Perianth phyllotaxy (D1)	van Heel 1966 (Blumea)	230. Perianth phyllotaxy (D1): (0) whorled				calyx united	Maria von Balthazar	2013-04-05	Maria von Balthazar	2013-04-05
86221	Bombax ceiba	Malvaceae	Malvales	232. Perianth merism (C1)	van Heel 1966 (Blumea)		5			at least in corolla	Maria von Balthazar	2013-04-05	Maria von Balthazar	2013-04-05
86226	Bombax ceiba	Malvaceae	Malvales	234. Perianth differentiation (D1)	van Heel 1966 (Blumea)	234. Perianth differentiation (D1): (1) marked differentiation, outer sepaloid, inner petaloid					Maria von Balthazar	2013-04-05
120973	Bonnetia sessilis	Bonnetiaceae	Malpighiales	204. Fusion of perianth (C1)	Dickison & Weitzman 1998 (JTorrBotSoc)			0	0.2		Charlotte Prieu	2013-07-04
120961	Bonnetia sessilis	Bonnetiaceae	Malpighiales	207. Symmetry of perianth (D1)	Dickison & Weitzman 1998 (JTorrBotSoc)	207. Symmetry of perianth (D1): (0) actinomorphic (strictly polysymmetric)					Charlotte Prieu	2013-07-04
120983	Bonnetia sessilis	Bonnetiaceae	Malpighiales	230. Perianth phyllotaxy (D1)	Dickison & Weitzman 1998 (JTorrBotSoc)	230. Perianth phyllotaxy (D1): (0) whorled					Charlotte Prieu	2013-07-04
120981	Bonnetia sessilis	Bonnetiaceae	Malpighiales	232. Perianth merism (C1)	Dickison & Weitzman 1998 (JTorrBotSoc)		5				Charlotte Prieu	2013-07-04
120977	Bonnetia sessilis	Bonnetiaceae	Malpighiales	234. Perianth differentiation (D1)	Dickison & Weitzman 1998 (JTorrBotSoc)	234. Perianth differentiation (D1): (1) marked differentiation, outer sepaloid, inner petaloid					Charlotte Prieu	2013-07-04
81829	Borago officinalis	Boraginaceae	Boraginales	204. Fusion of perianth (C1)	Bonnier 1990 (book)			0	0.25		Charlotte Prieu	2013-03-25	Charlotte Prieu	2013-03-27
81830	Borago officinalis	Boraginaceae	Boraginales	207. Symmetry of perianth (D1)	Flore virtuelle d'Orsay 2013 (website)	207. Symmetry of perianth (D1): (0) actinomorphic (strictly polysymmetric)					Charlotte Prieu	2013-03-25
81825	Borago officinalis	Boraginaceae	Boraginales	230. Perianth phyllotaxy (D1)	Tela Botanica 2013 (website)	230. Perianth phyllotaxy (D1): (0) whorled					Charlotte Prieu	2013-03-25
81827	Borago officinalis	Boraginaceae	Boraginales	232. Perianth merism (C1)	Flore virtuelle d'Orsay 2013 (website)		5				Charlotte Prieu	2013-03-25
84205	Borago officinalis	Boraginaceae	Boraginales	234. Perianth differentiation (D1)	Bonnier 1990 (book)	234. Perianth differentiation (D1): (1) marked differentiation, outer sepaloid, inner petaloid					Charlotte Prieu	2013-03-27
149101	Borthwickia trifoliata	Resedaceae	Brassicales	204. Fusion of perianth (C1)	Flora of China 2014 (website)		0				Elisabeth Reyes	2014-05-06	Elisabeth Reyes	2015-12-03
149103	Borthwickia trifoliata	Resedaceae	Brassicales	230. Perianth phyllotaxy (D1)	Su et al 2012 (Taxon)	230. Perianth phyllotaxy (D1): (1) spiral					Elisabeth Reyes	2014-05-06	Elisabeth Reyes	2015-12-15
149104	Borthwickia trifoliata	Resedaceae	Brassicales	234. Perianth differentiation (D1)	Su et al 2012 (Taxon)	234. Perianth differentiation (D1): (4) marked differentiation				between calyx and corolla	Elisabeth Reyes	2014-05-06
119956	Borya septentrionalis	Boryaceae	Asparagales	204. Fusion of perianth (C1)	Rudall 2002 (BotRev)		0.05			Approximal value, tepals connate at the base.	Guillaume Chomicki	2013-07-04	Guillaume Chomicki	2013-07-04
119962	Borya septentrionalis	Boryaceae	Asparagales	207. Symmetry of perianth (D1)	Flora of Australia Online 2013 (website)	207. Symmetry of perianth (D1): (0) actinomorphic (strictly polysymmetric)					Guillaume Chomicki	2013-07-04	Guillaume Chomicki	2013-07-04
119717	Borya septentrionalis	Boryaceae	Asparagales	230. Perianth phyllotaxy (D1)	Flora of Australia Online 2013 (website)	230. Perianth phyllotaxy (D1): (0) whorled					Guillaume Chomicki	2013-07-04
119724	Borya septentrionalis	Boryaceae	Asparagales	232. Perianth merism (C1)	Flora of Australia Online 2013 (website)		3				Guillaume Chomicki	2013-07-04
119952	Borya septentrionalis	Boryaceae	Asparagales	234. Perianth differentiation (D1)	FloraBase 2013 (website)	234. Perianth differentiation (D1): (0) undifferentiated					Guillaume Chomicki	2013-07-04
162645	Bournea leiophylla	Gesneriaceae	Lamiales	204. Fusion of perianth (C1)	Flora of China 2014 (website)		0.3			calyx	Elisabeth Reyes	2014-08-04	Elisabeth Reyes	2014-08-04
162646	Bournea leiophylla	Gesneriaceae	Lamiales	204. Fusion of perianth (C1)	Flora of China 2014 (website)		0.5			corolla	Elisabeth Reyes	2014-08-04	Elisabeth Reyes	2014-08-04
162650	Bournea leiophylla	Gesneriaceae	Lamiales	207. Symmetry of perianth (D1)	Flora of China 2014 (website)	207. Symmetry of perianth (D1): (0) actinomorphic (strictly polysymmetric)				both calyx and corolla	Elisabeth Reyes	2014-08-04
162641	Bournea leiophylla	Gesneriaceae	Lamiales	230. Perianth phyllotaxy (D1)	Flora of China 2014 (website)	230. Perianth phyllotaxy (D1): (0) whorled					Elisabeth Reyes	2014-08-04
162640	Bournea leiophylla	Gesneriaceae	Lamiales	232. Perianth merism (C1)	Flora of China 2014 (website)		5				Elisabeth Reyes	2014-08-04	Elisabeth Reyes	2014-08-04
162643	Bournea leiophylla	Gesneriaceae	Lamiales	234. Perianth differentiation (D1)	Flora of China 2014 (website)	234. Perianth differentiation (D1): (4) marked differentiation					Elisabeth Reyes	2014-08-04
162657	Bournea sinensis	Gesneriaceae	Lamiales	204. Fusion of perianth (C1)	Flora of China 2014 (website)		0.35			calyx	Elisabeth Reyes	2014-08-04
162658	Bournea sinensis	Gesneriaceae	Lamiales	204. Fusion of perianth (C1)	Flora of China 2014 (website)			0.4	0.5	corolla	Elisabeth Reyes	2014-08-04
162671	Bournea sinensis	Gesneriaceae	Lamiales	207. Symmetry of perianth (D1)	Flora of China 2014 (website)	207. Symmetry of perianth (D1): (0) actinomorphic (strictly polysymmetric)				both calyx and corolla	Elisabeth Reyes	2014-08-04
162661	Bournea sinensis	Gesneriaceae	Lamiales	230. Perianth phyllotaxy (D1)	Flora of China 2014 (website)	230. Perianth phyllotaxy (D1): (0) whorled					Elisabeth Reyes	2014-08-04
162656	Bournea sinensis	Gesneriaceae	Lamiales	232. Perianth merism (C1)	Flora of China 2014 (website)		4				Elisabeth Reyes	2014-08-04
162668	Bournea sinensis	Gesneriaceae	Lamiales	234. Perianth differentiation (D1)	Flora of China 2014 (website)	234. Perianth differentiation (D1): (4) marked differentiation					Elisabeth Reyes	2014-08-04
149872	Boykinia occidentalis	Saxifragaceae	Saxifragales	204. Fusion of perianth (C1)	Flora of North America 2014 (website)		0.88			sepals ; part of this could be the partly inferior ovary	Elisabeth Reyes	2014-05-13	Elisabeth Reyes	2014-05-13
149884	Boykinia occidentalis	Saxifragaceae	Saxifragales	207. Symmetry of perianth (D1)	Flora of North America 2014 (website)	207. Symmetry of perianth (D1): (0) actinomorphic (strictly polysymmetric)					Elisabeth Reyes	2014-05-13	Elisabeth Reyes	2014-05-13
149885	Boykinia occidentalis	Saxifragaceae	Saxifragales	230. Perianth phyllotaxy (D1)	Flora of North America 2014 (website)	230. Perianth phyllotaxy (D1): (0) whorled					Elisabeth Reyes	2014-05-13
149889	Boykinia occidentalis	Saxifragaceae	Saxifragales	232. Perianth merism (C1)	Flora of North America 2014 (website)		5				Elisabeth Reyes	2014-05-13
149875	Boykinia occidentalis	Saxifragaceae	Saxifragales	234. Perianth differentiation (D1)	Flora of North America 2014 (website)	234. Perianth differentiation (D1): (4) marked differentiation					Elisabeth Reyes	2014-05-13	Elisabeth Reyes	2014-10-15
188412	Brassica napus	Brassicaceae	Brassicales	204. Fusion of perianth (C1)	Polowick & Sawhney 1986 (AmJBot)		0				Maria von Balthazar	2015-11-05
142778	Brassica napus	Brassicaceae	Brassicales	207. Symmetry of perianth (D1)	Polowick & Sawhney 1986 (AmJBot)	207. Symmetry of perianth (D1): (3) disymmetric					Elisabeth Reyes	2014-02-20	Maria von Balthazar	2015-11-05
192018	Brassica napus	Brassicaceae	Brassicales	207. Symmetry of perianth (D1)	Kops 1822 (book)	207. Symmetry of perianth (D1): (0) actinomorphic (strictly polysymmetric)				http://plantgenera.org/illustration.php?id_illustration=136306&mobile=0&code_category_taxon=	Elisabeth Reyes	2015-12-14
142773	Brassica napus	Brassicaceae	Brassicales	230. Perianth phyllotaxy (D1)	Flora of China 2014 (website)	230. Perianth phyllotaxy (D1): (0) whorled					Elisabeth Reyes	2014-02-20
142780	Brassica napus	Brassicaceae	Brassicales	232. Perianth merism (C1)	Flora of China 2014 (website)		4				Elisabeth Reyes	2014-02-20	Elisabeth Reyes	2014-10-14
142781	Brassica napus	Brassicaceae	Brassicales	234. Perianth differentiation (D1)	Flora of China 2014 (website)	234. Perianth differentiation (D1): (4) marked differentiation					Elisabeth Reyes	2014-02-20	Elisabeth Reyes	2014-02-26
142794	Bretschneidera sinensis	Akaniaceae	Brassicales	204. Fusion of perianth (C1)	Flora of China 2014 (website)		0			petals	Elisabeth Reyes	2014-02-20
142795	Bretschneidera sinensis	Akaniaceae	Brassicales	204. Fusion of perianth (C1)	Flora of China 2014 (website)		1			sepals	Elisabeth Reyes	2014-02-20
142787	Bretschneidera sinensis	Akaniaceae	Brassicales	207. Symmetry of perianth (D1)	Flora of China 2014 (website)	207. Symmetry of perianth (D1): (2) zygomorphic					Elisabeth Reyes	2014-02-20
142788	Bretschneidera sinensis	Akaniaceae	Brassicales	230. Perianth phyllotaxy (D1)	Flora of China 2014 (website)	230. Perianth phyllotaxy (D1): (0) whorled					Elisabeth Reyes	2014-02-20
142790	Bretschneidera sinensis	Akaniaceae	Brassicales	232. Perianth merism (C1)	Flora of China 2014 (website)		5				Elisabeth Reyes	2014-02-20
142791	Bretschneidera sinensis	Akaniaceae	Brassicales	234. Perianth differentiation (D1)	Flora of China 2014 (website)	234. Perianth differentiation (D1): (4) marked differentiation					Elisabeth Reyes	2014-02-20	Elisabeth Reyes	2014-02-26
162822	Briggsia longipes	Gesneriaceae	Lamiales	204. Fusion of perianth (C1)	Flora of China 2014 (website)			0.7	0.86	corolla; http://www.efloras.org/object_page.aspx?object_id=3973&flora_id=2	Elisabeth Reyes	2014-08-04
162807	Briggsia longipes	Gesneriaceae	Lamiales	207. Symmetry of perianth (D1)	Flora of China 2014 (website)	207. Symmetry of perianth (D1): (2) zygomorphic					Elisabeth Reyes	2014-08-04
162808	Briggsia longipes	Gesneriaceae	Lamiales	230. Perianth phyllotaxy (D1)	Flora of China 2014 (website)	230. Perianth phyllotaxy (D1): (0) whorled				http://www.efloras.org/object_page.aspx?object_id=3973&flora_id=2	Elisabeth Reyes	2014-08-04
162810	Briggsia longipes	Gesneriaceae	Lamiales	232. Perianth merism (C1)	Flora of China 2014 (website)		5				Elisabeth Reyes	2014-08-04
162811	Briggsia longipes	Gesneriaceae	Lamiales	234. Perianth differentiation (D1)	Flora of China 2014 (website)	234. Perianth differentiation (D1): (1) marked differentiation, outer sepaloid, inner petaloid				http://www.efloras.org/object_page.aspx?object_id=3973&flora_id=2	Elisabeth Reyes	2014-08-04
147686	Bromelia antiacantha	Bromeliaceae	Poales	207. Symmetry of perianth (D1)	Canela & Sazima 2005 (PlBiol)	207. Symmetry of perianth (D1): (0) actinomorphic (strictly polysymmetric)					Elisabeth Reyes	2014-04-09
147688	Bromelia antiacantha	Bromeliaceae	Poales	230. Perianth phyllotaxy (D1)	Canela & Sazima 2005 (PlBiol)	230. Perianth phyllotaxy (D1): (0) whorled					Elisabeth Reyes	2014-04-09
147687	Bromelia antiacantha	Bromeliaceae	Poales	234. Perianth differentiation (D1)	Canela & Sazima 2005 (PlBiol)	234. Perianth differentiation (D1): (1) marked differentiation, outer sepaloid, inner petaloid					Elisabeth Reyes	2014-04-09
163743	Browallia americana	Solanaceae	Solanales	207. Symmetry of perianth (D1)	Cocucci 1995 (PlantSystEvol)	207. Symmetry of perianth (D1): (2) zygomorphic				frontal view photo from article	Elisabeth Reyes	2014-08-11	Elisabeth Reyes	2014-08-11
163747	Browallia americana	Solanaceae	Solanales	230. Perianth phyllotaxy (D1)	Cocucci 1995 (PlantSystEvol)	230. Perianth phyllotaxy (D1): (0) whorled				photo from article	Elisabeth Reyes	2014-08-11
163750	Browallia americana	Solanaceae	Solanales	232. Perianth merism (C1)	Cocucci 1995 (PlantSystEvol)		5			photo from article	Elisabeth Reyes	2014-08-11
163748	Browallia americana	Solanaceae	Solanales	234. Perianth differentiation (D1)	Cocucci 1995 (PlantSystEvol)	234. Perianth differentiation (D1): (1) marked differentiation, outer sepaloid, inner petaloid				photo from article	Elisabeth Reyes	2014-08-11
141697	Bruguiera gymnorhiza	Rhizophoraceae	Malpighiales	204. Fusion of perianth (C1)	Flora of China 2014 (website)		0				Elisabeth Reyes	2014-02-12
141696	Bruguiera gymnorhiza	Rhizophoraceae	Malpighiales	207. Symmetry of perianth (D1)	Flora of China 2014 (website)	207. Symmetry of perianth (D1): (0) actinomorphic (strictly polysymmetric)					Elisabeth Reyes	2014-02-12
125052	Bruguiera gymnorhiza	Rhizophoraceae	Malpighiales	230. Perianth phyllotaxy (D1)	Schatz 2001a (book)	230. Perianth phyllotaxy (D1): (0) whorled					Anaëlle Soulebeau	2013-07-08
170567	Bruguiera gymnorhiza	Rhizophoraceae	Malpighiales	232. Perianth merism (C1)	Flora of China 2014 (website)			10	14	calyx	Elisabeth Reyes	2014-09-15	Elisabeth Reyes	2014-09-15
170568	Bruguiera gymnorhiza	Rhizophoraceae	Malpighiales	232. Perianth merism (C1)	Flora of China 2014 (website)			12	14	corolla	Elisabeth Reyes	2014-09-15
125197	Bruguiera gymnorhiza	Rhizophoraceae	Malpighiales	234. Perianth differentiation (D1)	Schatz 2001a (book)	234. Perianth differentiation (D1): (1) marked differentiation, outer sepaloid, inner petaloid				cup-shaped calix with lanceolate lobes, bifid petals with wrapped base	Anaëlle Soulebeau	2013-07-08
177654	Brunellia standleyana	Brunelliaceae	Oxalidales	204. Fusion of perianth (C1)	Encyclopedia of Life 2014 (website)		0.13			http://media.eol.org/content/2013/07/07/10/98167_orig.jpg	Elisabeth Reyes	2014-11-26	Elisabeth Reyes	2014-11-26
177657	Brunellia standleyana	Brunelliaceae	Oxalidales	207. Symmetry of perianth (D1)	Encyclopedia of Life 2014 (website)	207. Symmetry of perianth (D1): (0) actinomorphic (strictly polysymmetric)				http://media.eol.org/content/2013/07/07/10/98167_orig.jpg	Elisabeth Reyes	2014-11-26
169702	Brunellia standleyana	Brunelliaceae	Oxalidales	230. Perianth phyllotaxy (D1)	Matthews & Endress 2002 (BJLS)	230. Perianth phyllotaxy (D1): (0) whorled					Elisabeth Reyes	2014-09-09
169701	Brunellia standleyana	Brunelliaceae	Oxalidales	232. Perianth merism (C1)	Matthews & Endress 2002 (BJLS)			4	5	mostly 5	Elisabeth Reyes	2014-09-09
169704	Brunellia standleyana	Brunelliaceae	Oxalidales	234. Perianth differentiation (D1)	Matthews & Endress 2002 (BJLS)	234. Perianth differentiation (D1): (0) undifferentiated					Elisabeth Reyes	2014-09-09
127392	Brunia albiflora	Bruniaceae	Bruniales	204. Fusion of perianth (C1)	Quint & Claßen-Bockhoff 2006 (BJLS)		0				Patrícia dos Santos	2013-07-09	Maria von Balthazar	2015-11-05
127398	Brunia albiflora	Bruniaceae	Bruniales	207. Symmetry of perianth (D1)	Angiosperm Phylogeny Website 2013 (website)	207. Symmetry of perianth (D1): (0) actinomorphic (strictly polysymmetric)					Patrícia dos Santos	2013-07-09	Maria von Balthazar	2015-11-05
127368	Brunia albiflora	Bruniaceae	Bruniales	230. Perianth phyllotaxy (D1)	Angiosperm Phylogeny Website 2013 (website)	230. Perianth phyllotaxy (D1): (0) whorled					Patrícia dos Santos	2013-07-09
164447	Brunia albiflora	Bruniaceae	Bruniales	232. Perianth merism (C1)	Quint & Claßen-Bockhoff 2006 (BJLS)		5				Elisabeth Reyes	2014-08-14
127389	Brunia albiflora	Bruniaceae	Bruniales	234. Perianth differentiation (D1)	Angiosperm Phylogeny Website 2013 (website)	234. Perianth differentiation (D1): (1) marked differentiation, outer sepaloid, inner petaloid					Patrícia dos Santos	2013-07-09
184390	Brunonia australis	Goodeniaceae	Asterales	204. Fusion of perianth (C1)	Flora of Australia Online 2015 (website)		0.54			Petals; http://www.anbg.gov.au/abrs/online-resources/flora/image.xsql?pnid=49503&volume=35&imgurl=v35_f22.jpg	Elisabeth Reyes	2015-08-24
184393	Brunonia australis	Goodeniaceae	Asterales	207. Symmetry of perianth (D1)	Flora of Australia Online 2015 (website)	207. Symmetry of perianth (D1): (0) actinomorphic (strictly polysymmetric)					Elisabeth Reyes	2015-08-24
184395	Brunonia australis	Goodeniaceae	Asterales	230. Perianth phyllotaxy (D1)	Flora of Australia Online 2015 (website)	230. Perianth phyllotaxy (D1): (0) whorled					Elisabeth Reyes	2015-08-24
184397	Brunonia australis	Goodeniaceae	Asterales	232. Perianth merism (C1)	Flora of Australia Online 2015 (website)		5				Elisabeth Reyes	2015-08-24	Elisabeth Reyes	2015-08-24
184398	Brunonia australis	Goodeniaceae	Asterales	234. Perianth differentiation (D1)	Flora of Australia Online 2015 (website)	234. Perianth differentiation (D1): (1) marked differentiation, outer sepaloid, inner petaloid				http://www.anbg.gov.au/abrs/online-resources/flora/image.xsql?pnid=49503&volume=35&imgurl=v35_f22.jpg	Elisabeth Reyes	2015-08-24
160343	Bryocarpum himalaicum	Primulaceae	Ericales	204. Fusion of perianth (C1)	Flora of China 2014 (website)		0			calyx	Elisabeth Reyes	2014-07-25
160344	Bryocarpum himalaicum	Primulaceae	Ericales	204. Fusion of perianth (C1)	Flora of China 2014 (website)		0.5			corolla	Elisabeth Reyes	2014-07-25
160363	Bryocarpum himalaicum	Primulaceae	Ericales	207. Symmetry of perianth (D1)	Flora of China 2014 (website)	207. Symmetry of perianth (D1): (0) actinomorphic (strictly polysymmetric)					Elisabeth Reyes	2014-07-25
160345	Bryocarpum himalaicum	Primulaceae	Ericales	230. Perianth phyllotaxy (D1)	Flora of China 2014 (website)	230. Perianth phyllotaxy (D1): (0) whorled					Elisabeth Reyes	2014-07-25
160347	Bryocarpum himalaicum	Primulaceae	Ericales	232. Perianth merism (C1)	Flora of China 2014 (website)		7				Elisabeth Reyes	2014-07-25
160348	Bryocarpum himalaicum	Primulaceae	Ericales	234. Perianth differentiation (D1)	Flora of China 2014 (website)	234. Perianth differentiation (D1): (4) marked differentiation					Elisabeth Reyes	2014-07-25
24981	Buckinghamia celsissima	Proteaceae	Proteales	207. Symmetry of perianth (D1)	Flora of Australia Online 2012 (website)	207. Symmetry of perianth (D1): (2) zygomorphic					Elisabeth Reyes	2012-03-29
192106	Buckinghamia celsissima	Proteaceae	Proteales	207. Symmetry of perianth (D1)	Peter Weston (personal observation)	207. Symmetry of perianth (D1): (2) zygomorphic				I have observed and photographed this species in cultivation countless times.	Peter Weston	2015-12-16
174215	Buckinghamia celsissima	Proteaceae	Proteales	230. Perianth phyllotaxy (D1)	Flora of Australia Online 2014 (website)	230. Perianth phyllotaxy (D1): (0) whorled					Elisabeth Reyes	2014-10-17
174217	Buckinghamia celsissima	Proteaceae	Proteales	232. Perianth merism (C1)	Flora of Australia Online 2014 (website)		4				Elisabeth Reyes	2014-10-17
174218	Buckinghamia celsissima	Proteaceae	Proteales	234. Perianth differentiation (D1)	Flora of Australia Online 2014 (website)	234. Perianth differentiation (D1): (0) undifferentiated					Elisabeth Reyes	2014-10-17
162552	Buddleja davidii	Scrophulariaceae	Lamiales	204. Fusion of perianth (C1)	Flora of China 2014 (website)		0.6			calyx; http://www.efloras.org/object_page.aspx?object_id=2978&flora_id=2	Elisabeth Reyes	2014-08-04	Elisabeth Reyes	2014-08-04
162553	Buddleja davidii	Scrophulariaceae	Lamiales	204. Fusion of perianth (C1)	Flora of China 2014 (website)		0.8			corolla; http://www.efloras.org/object_page.aspx?object_id=2978&flora_id=2	Elisabeth Reyes	2014-08-04	Elisabeth Reyes	2014-08-04
177730	Buddleja davidii	Scrophulariaceae	Lamiales	207. Symmetry of perianth (D1)	Encyclopedia of Life 2014 (website)	207. Symmetry of perianth (D1): (3) disymmetric				http://media.eol.org/content/2009/07/24/02/18770_orig.jpg	Elisabeth Reyes	2014-11-27
162555	Buddleja davidii	Scrophulariaceae	Lamiales	230. Perianth phyllotaxy (D1)	Flora of China 2014 (website)	230. Perianth phyllotaxy (D1): (0) whorled				http://www.efloras.org/object_page.aspx?object_id=2978&flora_id=2	Elisabeth Reyes	2014-08-04
162557	Buddleja davidii	Scrophulariaceae	Lamiales	232. Perianth merism (C1)	Flora of China 2014 (website)		4				Elisabeth Reyes	2014-08-04
162558	Buddleja davidii	Scrophulariaceae	Lamiales	234. Perianth differentiation (D1)	Flora of China 2014 (website)	234. Perianth differentiation (D1): (1) marked differentiation, outer sepaloid, inner petaloid					Elisabeth Reyes	2014-08-04
84859	Burmannia biflora	Burmanniaceae	Dioscoreales	204. Fusion of perianth (C1)	Flora of North America 2013 (website)		0.75				Cyril Epicoco	2013-03-27
84900	Burmannia biflora	Burmanniaceae	Dioscoreales	207. Symmetry of perianth (D1)	Flora of North America 2013 (website)	207. Symmetry of perianth (D1): (0) actinomorphic (strictly polysymmetric)					Cyril Epicoco	2013-03-27
84829	Burmannia biflora	Burmanniaceae	Dioscoreales	230. Perianth phyllotaxy (D1)	Flora of North America 2013 (website)	230. Perianth phyllotaxy (D1): (0) whorled					Cyril Epicoco	2013-03-27
84835	Burmannia biflora	Burmanniaceae	Dioscoreales	232. Perianth merism (C1)	Flora of North America 2013 (website)		3				Cyril Epicoco	2013-03-27
84853	Burmannia biflora	Burmanniaceae	Dioscoreales	234. Perianth differentiation (D1)	Flora of North America 2013 (website)	234. Perianth differentiation (D1): (4) marked differentiation				in shape and size	Cyril Epicoco	2013-03-27	Maria von Balthazar	2015-11-05
169486	Burmannia biflora	Burmanniaceae	Dioscoreales	234. Perianth differentiation (D1)	Flora of North America 2013 (website)	234. Perianth differentiation (D1): (4) marked differentiation				http://www.efloras.org/object_page.aspx?object_id=41499&flora_id=1	Elisabeth Reyes	2014-09-08	Elisabeth Reyes	2014-11-10
1981	Butomus umbellatus	Butomaceae	Alismatales	204. Fusion of perianth (C1)	Flora of North America 2011 (website)		0				Hervé Sauquet	2011-03-18
1982	Butomus umbellatus	Butomaceae	Alismatales	207. Symmetry of perianth (D1)	Hervé Sauquet 2010 (personal observation)	207. Symmetry of perianth (D1): (0) actinomorphic (strictly polysymmetric)					Hervé Sauquet	2011-03-18
133326	Butomus umbellatus	Butomaceae	Alismatales	230. Perianth phyllotaxy (D1)	Dahlgren et al 1985 (book)	230. Perianth phyllotaxy (D1): (0) whorled					Elisabeth Reyes	2013-11-21	Elisabeth Reyes	2013-11-21
133328	Butomus umbellatus	Butomaceae	Alismatales	232. Perianth merism (C1)	Dahlgren et al 1985 (book)		3				Elisabeth Reyes	2013-11-21	Elisabeth Reyes	2013-11-21
152187	Butomus umbellatus	Butomaceae	Alismatales	234. Perianth differentiation (D1)	Dahlgren et al 1985 (book)	234. Perianth differentiation (D1): (1) marked differentiation, outer sepaloid, inner petaloid				a tendency towards sepaloid appearance for outher whorl of tepals	Elisabeth Reyes	2014-06-05
152188	Butomus umbellatus	Butomaceae	Alismatales	234. Perianth differentiation (D1)	Dahlgren et al 1985 (book)	234. Perianth differentiation (D1): ($) $$$marked differentiation between whorls in shape, size, texture					Elisabeth Reyes	2014-06-05
81667	Buxus sempervirens	Buxaceae	Buxales	204. Fusion of perianth (C1)	von Balthazar & Endress 2002 (IJPS)		0				Maria von Balthazar	2013-03-25
81670	Buxus sempervirens	Buxaceae	Buxales	207. Symmetry of perianth (D1)	von Balthazar & Endress 2002 (IJPS)	207. Symmetry of perianth (D1): (0) actinomorphic (strictly polysymmetric)				in male flowers	Maria von Balthazar	2013-03-25
81676	Buxus sempervirens	Buxaceae	Buxales	207. Symmetry of perianth (D1)	von Balthazar & Endress 2002 (IJPS)	207. Symmetry of perianth (D1): (1) actinomorphic spiral				female flower	Maria von Balthazar	2013-03-25
81613	Buxus sempervirens	Buxaceae	Buxales	230. Perianth phyllotaxy (D1)	von Balthazar & Endress 2002 (BJLS)	230. Perianth phyllotaxy (D1): (0) whorled				in male flowers	Maria von Balthazar	2013-03-25
81614	Buxus sempervirens	Buxaceae	Buxales	230. Perianth phyllotaxy (D1)	von Balthazar & Endress 2002 (BJLS)	230. Perianth phyllotaxy (D1): (1) spiral				in female flowers	Maria von Balthazar	2013-03-25
81631	Buxus sempervirens	Buxaceae	Buxales	232. Perianth merism (C1)	von Balthazar & Endress 2002 (BJLS)		2			in male flowers	Maria von Balthazar	2013-03-25
81643	Buxus sempervirens	Buxaceae	Buxales	234. Perianth differentiation (D1)	von Balthazar & Endress 2002 (IJPS)	234. Perianth differentiation (D1): (8) weak differentiation					Maria von Balthazar	2013-03-25	Maria von Balthazar	2014-08-22
83202	Byblis liniflora	Byblidaceae	Lamiales	204. Fusion of perianth (C1)	Conran et al 2002 (Nuytsia)			0	0.5		Charlotte Prieu	2013-03-26
83203	Byblis liniflora	Byblidaceae	Lamiales	207. Symmetry of perianth (D1)	Conran et al 2002 (Nuytsia)	207. Symmetry of perianth (D1): (0) actinomorphic (strictly polysymmetric)					Charlotte Prieu	2013-03-26
83193	Byblis liniflora	Byblidaceae	Lamiales	230. Perianth phyllotaxy (D1)	Conran et al 2002 (Nuytsia)	230. Perianth phyllotaxy (D1): (0) whorled					Charlotte Prieu	2013-03-26
83197	Byblis liniflora	Byblidaceae	Lamiales	232. Perianth merism (C1)	Conran et al 2002 (Nuytsia)		5				Charlotte Prieu	2013-03-26
83198	Byblis liniflora	Byblidaceae	Lamiales	234. Perianth differentiation (D1)	Conran et al 2002 (Nuytsia)	234. Perianth differentiation (D1): (1) marked differentiation, outer sepaloid, inner petaloid					Charlotte Prieu	2013-03-26
123926	Byrsonima crassifolia	Malpighiaceae	Malpighiales	207. Symmetry of perianth (D1)	Anderson 1981 (MemNYBotGard)	207. Symmetry of perianth (D1): (2) zygomorphic					Mario Coiro	2013-07-08	Mario Coiro	2013-07-08
123929	Byrsonima crassifolia	Malpighiaceae	Malpighiales	207. Symmetry of perianth (D1)	Anderson et al 2006 (website)	207. Symmetry of perianth (D1): (2) zygomorphic					Mario Coiro	2013-07-08
123887	Byrsonima crassifolia	Malpighiaceae	Malpighiales	230. Perianth phyllotaxy (D1)	Anderson et al 2006 (website)	230. Perianth phyllotaxy (D1): (0) whorled					Mario Coiro	2013-07-08	Mario Coiro	2013-07-08
123891	Byrsonima crassifolia	Malpighiaceae	Malpighiales	232. Perianth merism (C1)	Anderson 1981 (MemNYBotGard)		5				Mario Coiro	2013-07-08
123913	Byrsonima crassifolia	Malpighiaceae	Malpighiales	234. Perianth differentiation (D1)	Anderson 1981 (MemNYBotGard)	234. Perianth differentiation (D1): (1) marked differentiation, outer sepaloid, inner petaloid					Mario Coiro	2013-07-08
126691	Cabomba caroliniana	Cabombaceae	Nymphaeales	204. Fusion of perianth (C1)	Schneider et al 2003 (IJPS)		0				Mario Coiro	2013-07-09
2199	Cabomba caroliniana	Cabombaceae	Nymphaeales	207. Symmetry of perianth (D1)	Flora of North America 2011 (website)	207. Symmetry of perianth (D1): (0) actinomorphic (strictly polysymmetric)					Gilles Deparis	2011-03-29
81513	Cabomba caroliniana	Cabombaceae	Nymphaeales	230. Perianth phyllotaxy (D1)	Flora of North America 2011 (website)	230. Perianth phyllotaxy (D1): (0) whorled					Hervé Sauquet	2013-03-24
165260	Cabomba caroliniana	Cabombaceae	Nymphaeales	230. Perianth phyllotaxy (D1)	Schneider et al 2003 (IJPS)	230. Perianth phyllotaxy (D1): (0) whorled					Hervé Sauquet	2014-08-18
81515	Cabomba caroliniana	Cabombaceae	Nymphaeales	232. Perianth merism (C1)	Flora of North America 2011 (website)		3				Hervé Sauquet	2013-03-24
165263	Cabomba caroliniana	Cabombaceae	Nymphaeales	232. Perianth merism (C1)	Schneider et al 2003 (IJPS)		3				Hervé Sauquet	2014-08-18
126684	Cabomba caroliniana	Cabombaceae	Nymphaeales	234. Perianth differentiation (D1)	Schneider et al 2003 (IJPS)	234. Perianth differentiation (D1): (0) undifferentiated					Mario Coiro	2013-07-09	Hervé Sauquet	2014-08-22
161405	Caccinia strigosa	Boraginaceae	Boraginales	207. Symmetry of perianth (D1)	Cohen 2014 (Cladistics)	207. Symmetry of perianth (D1): (2) zygomorphic				corolla	Elisabeth Reyes	2014-07-29
176910	Cadaba kirkii	Capparaceae	Brassicales	204. Fusion of perianth (C1)	Encyclopedia of Life 2014 (website)		0			http://media.eol.org/content/2012/08/24/10/04642_orig.jpg	Elisabeth Reyes	2014-11-21
149146	Cadaba kirkii	Capparaceae	Brassicales	207. Symmetry of perianth (D1)	Hall et al 2002 (AmJBot)	207. Symmetry of perianth (D1): (2) zygomorphic					Elisabeth Reyes	2014-05-07
176891	Cadaba kirkii	Capparaceae	Brassicales	230. Perianth phyllotaxy (D1)	Encyclopedia of Life 2014 (website)	230. Perianth phyllotaxy (D1): (0) whorled				http://media.eol.org/content/2012/08/24/10/04642_orig.jpg	Elisabeth Reyes	2014-11-21
176904	Cadaba kirkii	Capparaceae	Brassicales	232. Perianth merism (C1)	Encyclopedia of Life 2014 (website)		4			http://media.eol.org/content/2012/08/24/10/04642_orig.jpg	Elisabeth Reyes	2014-11-21
176905	Cadaba kirkii	Capparaceae	Brassicales	234. Perianth differentiation (D1)	Encyclopedia of Life 2014 (website)	234. Perianth differentiation (D1): (4) marked differentiation				http://media.eol.org/content/2012/08/24/10/04642_orig.jpg	Elisabeth Reyes	2014-11-21
171040	Caesalpinia pulcherrima	Fabaceae	Fabales	204. Fusion of perianth (C1)	Flora of China 2014 (website)		0			sepals; petals look free of fused at the very base; http://www.efloras.org/object_page.aspx?object_id=116176&flora_id=2	Elisabeth Reyes	2014-09-17	Elisabeth Reyes	2014-11-13
171047	Caesalpinia pulcherrima	Fabaceae	Fabales	207. Symmetry of perianth (D1)	Flora of China 2014 (website)	207. Symmetry of perianth (D1): (2) zygomorphic				tribe-level key	Elisabeth Reyes	2014-09-17
171034	Caesalpinia pulcherrima	Fabaceae	Fabales	230. Perianth phyllotaxy (D1)	Flora of China 2014 (website)	230. Perianth phyllotaxy (D1): (0) whorled					Elisabeth Reyes	2014-09-17
171033	Caesalpinia pulcherrima	Fabaceae	Fabales	232. Perianth merism (C1)	Flora of China 2014 (website)		5				Elisabeth Reyes	2014-09-17
171036	Caesalpinia pulcherrima	Fabaceae	Fabales	234. Perianth differentiation (D1)	Flora of China 2014 (website)	234. Perianth differentiation (D1): (4) marked differentiation					Elisabeth Reyes	2014-09-17
168496	Calandrinia oblonga	Montiaceae	Caryophyllales	230. Perianth phyllotaxy (D1)	Syeda & Carolin 2011 (PLSNSW)	230. Perianth phyllotaxy (D1): (0) whorled					Elisabeth Reyes	2014-09-02
168495	Calandrinia oblonga	Montiaceae	Caryophyllales	232. Perianth merism (C1)	Syeda & Carolin 2011 (PLSNSW)		2			sepals	Elisabeth Reyes	2014-09-02
168498	Calandrinia oblonga	Montiaceae	Caryophyllales	232. Perianth merism (C1)	Syeda & Carolin 2011 (PLSNSW)		6			petals	Elisabeth Reyes	2014-09-02
168499	Calandrinia oblonga	Montiaceae	Caryophyllales	234. Perianth differentiation (D1)	Syeda & Carolin 2011 (PLSNSW)	234. Perianth differentiation (D1): (4) marked differentiation					Elisabeth Reyes	2014-09-02
168505	Calandrinia operta	Montiaceae	Caryophyllales	204. Fusion of perianth (C1)	Obbens 2012 (Nuytsia)		0				Elisabeth Reyes	2014-09-02
168507	Calandrinia operta	Montiaceae	Caryophyllales	230. Perianth phyllotaxy (D1)	Obbens 2012 (Nuytsia)	230. Perianth phyllotaxy (D1): (0) whorled					Elisabeth Reyes	2014-09-02
168510	Calandrinia operta	Montiaceae	Caryophyllales	232. Perianth merism (C1)	Obbens 2012 (Nuytsia)		5			petals	Elisabeth Reyes	2014-09-02
168512	Calandrinia operta	Montiaceae	Caryophyllales	232. Perianth merism (C1)	Obbens 2012 (Nuytsia)		2			sepals, can be made out on flower photo	Elisabeth Reyes	2014-09-02
168508	Calandrinia operta	Montiaceae	Caryophyllales	234. Perianth differentiation (D1)	Obbens 2012 (Nuytsia)	234. Perianth differentiation (D1): (4) marked differentiation					Elisabeth Reyes	2014-09-02
122648	Calectasia intermedia	Dasypogonaceae	Arecales	204. Fusion of perianth (C1)	Bentham & Mueller 1863-1878 (book)			0.2	0.6	Tepals fused in a tube at the base	Laetitia Carrive	2013-07-05
122575	Calectasia intermedia	Dasypogonaceae	Arecales	207. Symmetry of perianth (D1)	Coldb (Paris Herbarium) 2013 (website)	207. Symmetry of perianth (D1): (0) actinomorphic (strictly polysymmetric)					Laetitia Carrive	2013-07-05
122644	Calectasia intermedia	Dasypogonaceae	Arecales	230. Perianth phyllotaxy (D1)	Bentham & Mueller 1863-1878 (book)	230. Perianth phyllotaxy (D1): (0) whorled					Laetitia Carrive	2013-07-05
122677	Calectasia intermedia	Dasypogonaceae	Arecales	232. Perianth merism (C1)	Bentham & Mueller 1863-1878 (book)		3				Laetitia Carrive	2013-07-05
122679	Calectasia intermedia	Dasypogonaceae	Arecales	234. Perianth differentiation (D1)	Bentham & Mueller 1863-1878 (book)	234. Perianth differentiation (D1): (0) undifferentiated					Laetitia Carrive	2013-07-05
149067	Calepina irregularis	Brassicaceae	Brassicales	207. Symmetry of perianth (D1)	Busch et al 2012 (MBE)	207. Symmetry of perianth (D1): (2) zygomorphic				actually a photo, but confimed by text	Elisabeth Reyes	2014-05-06	Elisabeth Reyes	2014-10-14
149055	Calepina irregularis	Brassicaceae	Brassicales	230. Perianth phyllotaxy (D1)	Flora of North America 2014 (website)	230. Perianth phyllotaxy (D1): (0) whorled					Elisabeth Reyes	2014-05-06
149065	Calepina irregularis	Brassicaceae	Brassicales	232. Perianth merism (C1)	Flora of North America 2014 (website)		4				Elisabeth Reyes	2014-05-06	Elisabeth Reyes	2014-10-14
149057	Calepina irregularis	Brassicaceae	Brassicales	234. Perianth differentiation (D1)	Flora of North America 2014 (website)	234. Perianth differentiation (D1): (4) marked differentiation				between clayx and corolla	Elisabeth Reyes	2014-05-06	Elisabeth Reyes	2014-05-06
153922	Callicarpa dichotoma	Lamiaceae	Lamiales	204. Fusion of perianth (C1)	Flora of China 2014 (website)		0.63			corolla	Elisabeth Reyes	2014-06-26
153923	Callicarpa dichotoma	Lamiaceae	Lamiales	204. Fusion of perianth (C1)	Flora of China 2014 (website)		1			calyx	Elisabeth Reyes	2014-06-26
153924	Callicarpa dichotoma	Lamiaceae	Lamiales	207. Symmetry of perianth (D1)	Flora of China 2014 (website)	207. Symmetry of perianth (D1): (0) actinomorphic (strictly polysymmetric)					Elisabeth Reyes	2014-06-26
153914	Callicarpa dichotoma	Lamiaceae	Lamiales	230. Perianth phyllotaxy (D1)	Flora of China 2014 (website)	230. Perianth phyllotaxy (D1): (0) whorled					Elisabeth Reyes	2014-06-26
153916	Callicarpa dichotoma	Lamiaceae	Lamiales	232. Perianth merism (C1)	Flora of China 2014 (website)		4			4 petals	Elisabeth Reyes	2014-06-26
153917	Callicarpa dichotoma	Lamiaceae	Lamiales	234. Perianth differentiation (D1)	Flora of China 2014 (website)	234. Perianth differentiation (D1): (1) marked differentiation, outer sepaloid, inner petaloid					Elisabeth Reyes	2014-06-26
147760	Callisia fragrans	Commelinaceae	Commelinales	204. Fusion of perianth (C1)	Flora of North America 2014 (website)		0				Elisabeth Reyes	2014-04-10
147758	Callisia fragrans	Commelinaceae	Commelinales	207. Symmetry of perianth (D1)	Flora of North America 2014 (website)	207. Symmetry of perianth (D1): (0) actinomorphic (strictly polysymmetric)					Elisabeth Reyes	2014-04-10
147762	Callisia fragrans	Commelinaceae	Commelinales	230. Perianth phyllotaxy (D1)	Flora of North America 2014 (website)	230. Perianth phyllotaxy (D1): (0) whorled					Elisabeth Reyes	2014-04-10
147764	Callisia fragrans	Commelinaceae	Commelinales	232. Perianth merism (C1)	Flora of North America 2014 (website)		3				Elisabeth Reyes	2014-04-10
147761	Callisia fragrans	Commelinaceae	Commelinales	234. Perianth differentiation (D1)	Flora of North America 2014 (website)	234. Perianth differentiation (D1): (1) marked differentiation, outer sepaloid, inner petaloid					Elisabeth Reyes	2014-04-10
158954	Calluna vulgaris	Ericaceae	Ericales	204. Fusion of perianth (C1)	Flora of North America 2014 (website)		0			sepals	Elisabeth Reyes	2014-07-23
158953	Calluna vulgaris	Ericaceae	Ericales	207. Symmetry of perianth (D1)	Flora of North America 2014 (website)	207. Symmetry of perianth (D1): (0) actinomorphic (strictly polysymmetric)					Elisabeth Reyes	2014-07-23
158872	Calluna vulgaris	Ericaceae	Ericales	230. Perianth phyllotaxy (D1)	Flora of North America 2014 (website)	230. Perianth phyllotaxy (D1): (0) whorled					Elisabeth Reyes	2014-07-23
158948	Calluna vulgaris	Ericaceae	Ericales	232. Perianth merism (C1)	Flora of North America 2014 (website)		4				Elisabeth Reyes	2014-07-23
173805	Calluna vulgaris	Ericaceae	Ericales	234. Perianth differentiation (D1)	Small 1914 (NorthAmerFlora)	234. Perianth differentiation (D1): (8) weak differentiation				"Calyx [...] petaloid, corolla similar to the calyx but smaller, persistent and scarious like the calyx"	Marion Chartier	2014-10-09
141052	Calochortus nuttallii	Liliaceae	Liliales	204. Fusion of perianth (C1)	Flora of North America 2014 (website)		0				Elisabeth Reyes	2014-02-04	Elisabeth Reyes	2014-02-06
137998	Calochortus nuttallii	Liliaceae	Liliales	207. Symmetry of perianth (D1)	Flora of North America 2013 (website)	207. Symmetry of perianth (D1): (0) actinomorphic (strictly polysymmetric)					Elisabeth Reyes	2013-12-13
131984	Calochortus nuttallii	Liliaceae	Liliales	230. Perianth phyllotaxy (D1)	Flora of North America 2013 (website)	230. Perianth phyllotaxy (D1): (0) whorled					Elisabeth Reyes	2013-11-13
131986	Calochortus nuttallii	Liliaceae	Liliales	232. Perianth merism (C1)	Flora of North America 2013 (website)		3				Elisabeth Reyes	2013-11-13
152300	Calochortus nuttallii	Liliaceae	Liliales	234. Perianth differentiation (D1)	Flora of North America 2014 (website)	234. Perianth differentiation (D1): (4) marked differentiation					Elisabeth Reyes	2014-06-06	Elisabeth Reyes	2014-09-08
2525	Calophyllum inophyllum	Calophyllaceae	Malpighiales	204. Fusion of perianth (C1)	Flora of China 2011 (website)		0				Hervé Sauquet	2011-05-04
2526	Calophyllum inophyllum	Calophyllaceae	Malpighiales	207. Symmetry of perianth (D1)	Flora of China 2011 (website)	207. Symmetry of perianth (D1): (3) disymmetric					Hervé Sauquet	2011-05-04
143182	Calophyllum inophyllum	Calophyllaceae	Malpighiales	230. Perianth phyllotaxy (D1)	Flora of China 2014 (website)	230. Perianth phyllotaxy (D1): (0) whorled					Elisabeth Reyes	2014-02-24
150749	Calophyllum inophyllum	Calophyllaceae	Malpighiales	232. Perianth merism (C1)	Flora of China 2014 (website)		4			corolla	Elisabeth Reyes	2014-05-16	Elisabeth Reyes	2014-05-16
150750	Calophyllum inophyllum	Calophyllaceae	Malpighiales	232. Perianth merism (C1)	Flora of China 2014 (website)		2			calyx	Elisabeth Reyes	2014-05-16
143181	Calophyllum inophyllum	Calophyllaceae	Malpighiales	234. Perianth differentiation (D1)	Flora of China 2014 (website)	234. Perianth differentiation (D1): (4) marked differentiation					Elisabeth Reyes	2014-02-24	Elisabeth Reyes	2014-02-26
122104	Calophyllum soulattri	Calophyllaceae	Malpighiales	207. Symmetry of perianth (D1)	Stevens 1995 (book)	207. Symmetry of perianth (D1): (0) actinomorphic (strictly polysymmetric)					Charlotte Prieu	2013-07-05
122100	Calophyllum soulattri	Calophyllaceae	Malpighiales	232. Perianth merism (C1)	Stevens 1976 (JArnArbor)		4				Charlotte Prieu	2013-07-05
1891	Caltha palustris	Ranunculaceae	Ranunculales	204. Fusion of perianth (C1)	Rose 2006 (book)		0				Sophie Nadot	2011-03-14
1892	Caltha palustris	Ranunculaceae	Ranunculales	207. Symmetry of perianth (D1)	Rose 2006 (book)	207. Symmetry of perianth (D1): (0) actinomorphic (strictly polysymmetric)					Sophie Nadot	2011-03-14
37415	Caltha palustris	Ranunculaceae	Ranunculales	207. Symmetry of perianth (D1)	Strid & Tan 2002 (book)	207. Symmetry of perianth (D1): (1) actinomorphic spiral				"all parts spirally arranged"	Boris Domenech	2012-11-20
46635	Caltha palustris	Ranunculaceae	Ranunculales	230. Perianth phyllotaxy (D1)	Cieslak 2004 (ActaSocBotPol)	230. Perianth phyllotaxy (D1): (0) whorled					Boris Domenech	2013-02-20
198208	Caltha palustris	Ranunculaceae	Ranunculales	230. Perianth phyllotaxy (D1)	Song et al. 2007 (ActaPhytotaxonSin)	230. Perianth phyllotaxy (D1): (1) spiral					Sophie Nadot	2016-03-09
47821	Caltha palustris	Ranunculaceae	Ranunculales	232. Perianth merism (C1)	Cieslak 2004 (ActaSocBotPol)		5				Boris Domenech	2013-03-12
47822	Caltha palustris	Ranunculaceae	Ranunculales	234. Perianth differentiation (D1)	Cieslak 2004 (ActaSocBotPol)	234. Perianth differentiation (D1): ($) $$$undifferentiated single whorl					Boris Domenech	2013-03-12
176323	Caltha palustris	Ranunculaceae	Ranunculales	234. Perianth differentiation (D1)	Flora of China 2014 (website)	234. Perianth differentiation (D1): (0) undifferentiated					Elisabeth Reyes	2014-11-12
2597	Calycanthus floridus	Calycanthaceae	Laurales	204. Fusion of perianth (C1)	Staedler et al 2007 (IJPS)		0				Hervé Sauquet	2011-05-05
149536	Calycanthus floridus	Calycanthaceae	Laurales	204. Fusion of perianth (C1)	Staedler et al 2007 (IJPS)		0				Laetitia Carrive	2014-05-11
2598	Calycanthus floridus	Calycanthaceae	Laurales	207. Symmetry of perianth (D1)	Staedler et al 2007 (IJPS)	207. Symmetry of perianth (D1): (1) actinomorphic spiral					Hervé Sauquet	2011-05-05
149537	Calycanthus floridus	Calycanthaceae	Laurales	207. Symmetry of perianth (D1)	Staedler et al 2007 (IJPS)	207. Symmetry of perianth (D1): (1) actinomorphic spiral				Based on the divergence angles and the developmental serie.	Laetitia Carrive	2014-05-11
140399	Calycanthus floridus	Calycanthaceae	Laurales	230. Perianth phyllotaxy (D1)	Staedler et al 2007 (IJPS)	230. Perianth phyllotaxy (D1): (1) spiral					Julien Massoni	2014-02-01
149538	Calycanthus floridus	Calycanthaceae	Laurales	230. Perianth phyllotaxy (D1)	Staedler et al 2007 (IJPS)	230. Perianth phyllotaxy (D1): (1) spiral				Based on the divergence angles and developmental serie.	Laetitia Carrive	2014-05-11
149606	Calycanthus floridus	Calycanthaceae	Laurales	234. Perianth differentiation (D1)	Staedler et al 2007 (IJPS)	234. Perianth differentiation (D1): (8) weak differentiation				Innermost tepals have an incurved apex	Laetitia Carrive	2014-05-12
149596	Calycanthus occidentalis	Calycanthaceae	Laurales	204. Fusion of perianth (C1)	Staedler et al 2007 (IJPS)		0				Laetitia Carrive	2014-05-12
149597	Calycanthus occidentalis	Calycanthaceae	Laurales	207. Symmetry of perianth (D1)	Staedler et al 2007 (IJPS)	207. Symmetry of perianth (D1): (1) actinomorphic spiral				Based on divergence angles	Laetitia Carrive	2014-05-12
149599	Calycanthus occidentalis	Calycanthaceae	Laurales	230. Perianth phyllotaxy (D1)	Staedler et al 2007 (IJPS)	230. Perianth phyllotaxy (D1): (1) spiral				Based on divergence angles	Laetitia Carrive	2014-05-12
149605	Calycanthus occidentalis	Calycanthaceae	Laurales	234. Perianth differentiation (D1)	Staedler et al 2007 (IJPS)	234. Perianth differentiation (D1): (0) undifferentiated				"no differentiation of the perianth into obvious series was observed during anthesis"	Laetitia Carrive	2014-05-12
172448	Calyptranthes bracteata	Myrtaceae	Myrtales	230. Perianth phyllotaxy (D1)	Kawasaki & Holst 1994 (Brittonia)	230. Perianth phyllotaxy (D1): (0) whorled					Elisabeth Reyes	2014-09-29
172452	Calyptranthes bracteata	Myrtaceae	Myrtales	234. Perianth differentiation (D1)	Kawasaki & Holst 1994 (Brittonia)	234. Perianth differentiation (D1): (0) undifferentiated					Elisabeth Reyes	2014-09-29
155656	Calystegia sepium	Convolvulaceae	Solanales	204. Fusion of perianth (C1)	Jan Perret 2014 (personal observation)		1			Applied to corolla	Jan Perret	2014-07-11
155657	Calystegia sepium	Convolvulaceae	Solanales	204. Fusion of perianth (C1)	Jan Perret 2014 (personal observation)		0			Applied to calyx	Jan Perret	2014-07-11
155658	Calystegia sepium	Convolvulaceae	Solanales	207. Symmetry of perianth (D1)	Jan Perret 2014 (personal observation)	207. Symmetry of perianth (D1): (0) actinomorphic (strictly polysymmetric)					Jan Perret	2014-07-11
155650	Calystegia sepium	Convolvulaceae	Solanales	230. Perianth phyllotaxy (D1)	Jan Perret 2014 (personal observation)	230. Perianth phyllotaxy (D1): (0) whorled				Observed on corolla.	Jan Perret	2014-07-11	Jan Perret	2014-07-11
155652	Calystegia sepium	Convolvulaceae	Solanales	230. Perianth phyllotaxy (D1)	Jan Perret 2014 (personal observation)	230. Perianth phyllotaxy (D1): (2) irregular				Applied to the calyx.	Jan Perret	2014-07-11
155654	Calystegia sepium	Convolvulaceae	Solanales	232. Perianth merism (C1)	Jan Perret 2014 (personal observation)		5				Jan Perret	2014-07-11
155655	Calystegia sepium	Convolvulaceae	Solanales	234. Perianth differentiation (D1)	Jan Perret 2014 (personal observation)	234. Perianth differentiation (D1): (1) marked differentiation, outer sepaloid, inner petaloid					Jan Perret	2014-07-11
86327	Camellia sinensis	Theaceae	Ericales	204. Fusion of perianth (C1)	Min & Bartholomew 2013 (online) (website)		0.05			petals are mentioned to be basally connate	Jürg Schönenberger	2013-04-05
160338	Camellia sinensis	Theaceae	Ericales	204. Fusion of perianth (C1)	Flora of China 2014 (website)		0.1			the innermost 5 (petaloid) organs are basally connate	Stefan Löfstrand	2014-07-25
160339	Camellia sinensis	Theaceae	Ericales	204. Fusion of perianth (C1)	Flora of China 2014 (website)		0			the outer perianth organs are distinct	Stefan Löfstrand	2014-07-25
86328	Camellia sinensis	Theaceae	Ericales	207. Symmetry of perianth (D1)	Min & Bartholomew 2013 (online) (website)	207. Symmetry of perianth (D1): (0) actinomorphic (strictly polysymmetric)					Jürg Schönenberger	2013-04-05
86325	Camellia sinensis	Theaceae	Ericales	230. Perianth phyllotaxy (D1)	Tsou 1998 (AmJBot)	230. Perianth phyllotaxy (D1): (1) spiral				gradual transition from sepaloid to petaloid	Jürg Schönenberger	2013-04-05	Jürg Schönenberger	2013-04-05
160334	Camellia sinensis	Theaceae	Ericales	234. Perianth differentiation (D1)	Tsou 1998 (AmJBot)	234. Perianth differentiation (D1): (5) continuous differentiation, outer sepaloid, inner petaloid					Stefan Löfstrand	2014-07-25	Stefan Löfstrand	2014-07-25
82454	Campanula elatines	Campanulaceae	Asterales	204. Fusion of perianth (C1)	Roquet et al 2008 (SystBot)		0.05			Deduced from a single drawing	Florian Jabbour	2013-03-25
159359	Campanula elatines	Campanulaceae	Asterales	204. Fusion of perianth (C1)	Roquet et al 2008 (SystBot)		0.15			petals	Laetitia Carrive	2014-07-23	Maria von Balthazar	2015-11-11
159328	Campanula elatines	Campanulaceae	Asterales	207. Symmetry of perianth (D1)	Don 1831 (book)	207. Symmetry of perianth (D1): (0) actinomorphic (strictly polysymmetric)				calyx	Laetitia Carrive	2014-07-23	Maria von Balthazar	2016-06-29
200247	Campanula elatines	Campanulaceae	Asterales	207. Symmetry of perianth (D1)	Roquet et al 2008 (SystBot)	207. Symmetry of perianth (D1): (6) actinomorphic rotational				corolla	Maria von Balthazar	2016-06-29
159329	Campanula elatines	Campanulaceae	Asterales	230. Perianth phyllotaxy (D1)	Don 1831 (book)	230. Perianth phyllotaxy (D1): (0) whorled					Laetitia Carrive	2014-07-23
159350	Campanula elatines	Campanulaceae	Asterales	232. Perianth merism (C1)	Don 1831 (book)		5				Laetitia Carrive	2014-07-23
159353	Campanula elatines	Campanulaceae	Asterales	234. Perianth differentiation (D1)	Don 1831 (book)	234. Perianth differentiation (D1): (1) marked differentiation, outer sepaloid, inner petaloid					Laetitia Carrive	2014-07-23
172478	Campomanesia cucullata	Myrtaceae	Myrtales	204. Fusion of perianth (C1)	Proença et al 2011 (Brittonia)		0			sepals	Elisabeth Reyes	2014-09-29
172479	Campomanesia cucullata	Myrtaceae	Myrtales	230. Perianth phyllotaxy (D1)	Proença et al 2011 (Brittonia)	230. Perianth phyllotaxy (D1): (0) whorled					Elisabeth Reyes	2014-09-29
172481	Campomanesia cucullata	Myrtaceae	Myrtales	232. Perianth merism (C1)	Proença et al 2011 (Brittonia)		5				Elisabeth Reyes	2014-09-29
172482	Campomanesia cucullata	Myrtaceae	Myrtales	234. Perianth differentiation (D1)	Proença et al 2011 (Brittonia)	234. Perianth differentiation (D1): (4) marked differentiation					Elisabeth Reyes	2014-09-29
172463	Campomanesia espiritosantensis	Myrtaceae	Myrtales	230. Perianth phyllotaxy (D1)	Landrum 1987 (Brittonia)	230. Perianth phyllotaxy (D1): (0) whorled					Elisabeth Reyes	2014-09-29
172462	Campomanesia espiritosantensis	Myrtaceae	Myrtales	232. Perianth merism (C1)	Landrum 1987 (Brittonia)		4			for petals, unsure for sepals	Elisabeth Reyes	2014-09-29
172465	Campomanesia espiritosantensis	Myrtaceae	Myrtales	234. Perianth differentiation (D1)	Landrum 1987 (Brittonia)	234. Perianth differentiation (D1): (4) marked differentiation					Elisabeth Reyes	2014-09-29
124399	Campsis radicans	Bignoniaceae	Lamiales	204. Fusion of perianth (C1)	Erica Barroso de Morais 2013 (personal observation)		0.75				Erica Barroso	2013-07-08	Erica Barroso	2013-07-08
124417	Campsis radicans	Bignoniaceae	Lamiales	207. Symmetry of perianth (D1)	Bertin 1982 (AmJBot)	207. Symmetry of perianth (D1): (2) zygomorphic				personal observation	Erica Barroso	2013-07-08
124282	Campsis radicans	Bignoniaceae	Lamiales	230. Perianth phyllotaxy (D1)	Bertin 1982 (AmJBot)	230. Perianth phyllotaxy (D1): (0) whorled					Erica Barroso	2013-07-08	Maria von Balthazar	2016-06-28
124460	Campsis radicans	Bignoniaceae	Lamiales	230. Perianth phyllotaxy (D1)	Erica Barroso de Morais 2013 (personal observation)	230. Perianth phyllotaxy (D1): (0) whorled					Erica Barroso	2013-07-08
124298	Campsis radicans	Bignoniaceae	Lamiales	232. Perianth merism (C1)	Erica Barroso de Morais 2013 (personal observation)		5				Erica Barroso	2013-07-08	Erica Barroso	2013-07-08
124355	Campsis radicans	Bignoniaceae	Lamiales	234. Perianth differentiation (D1)	Erica Barroso de Morais 2013 (personal observation)	234. Perianth differentiation (D1): (4) marked differentiation					Erica Barroso	2013-07-08	Hervé Sauquet	2014-08-18
83544	Camptotheca acuminata	Nyssaceae	Cornales	204. Fusion of perianth (C1)	Flora of China 2013 (website)		0			Inner tepals.	Laetitia Carrive	2013-03-26
83548	Camptotheca acuminata	Nyssaceae	Cornales	204. Fusion of perianth (C1)	Flora of China 2013 (website)		1			Outer tepals (calyx cyathiform).	Laetitia Carrive	2013-03-26
83551	Camptotheca acuminata	Nyssaceae	Cornales	207. Symmetry of perianth (D1)	Flora of China 2013 (website)	207. Symmetry of perianth (D1): (0) actinomorphic (strictly polysymmetric)					Laetitia Carrive	2013-03-26
83505	Camptotheca acuminata	Nyssaceae	Cornales	230. Perianth phyllotaxy (D1)	Flora of China 2013 (website)	230. Perianth phyllotaxy (D1): (0) whorled					Laetitia Carrive	2013-03-26
83526	Camptotheca acuminata	Nyssaceae	Cornales	232. Perianth merism (C1)	Flora of China 2013 (website)		5				Laetitia Carrive	2013-03-26
83537	Camptotheca acuminata	Nyssaceae	Cornales	234. Perianth differentiation (D1)	Flora of China 2013 (website)	234. Perianth differentiation (D1): (1) marked differentiation, outer sepaloid, inner petaloid					Laetitia Carrive	2013-03-26
2853	Campynema lineare	Campynemataceae	Liliales	204. Fusion of perianth (C1)	Flora of Australia Online 2011 (website)		0				Hervé Sauquet	2011-06-10
2854	Campynema lineare	Campynemataceae	Liliales	207. Symmetry of perianth (D1)	Flora of Australia Online 2011 (website)	207. Symmetry of perianth (D1): (0) actinomorphic (strictly polysymmetric)					Hervé Sauquet	2011-06-10
152189	Campynema lineare	Campynemataceae	Liliales	230. Perianth phyllotaxy (D1)	Dahlgren et al 1985 (book)	230. Perianth phyllotaxy (D1): (0) whorled					Elisabeth Reyes	2014-06-05
152191	Campynema lineare	Campynemataceae	Liliales	232. Perianth merism (C1)	Dahlgren et al 1985 (book)		3				Elisabeth Reyes	2014-06-05
152193	Campynema lineare	Campynemataceae	Liliales	234. Perianth differentiation (D1)	Dahlgren et al 1985 (book)	234. Perianth differentiation (D1): (0) undifferentiated					Elisabeth Reyes	2014-06-05
179285	Canarina canariensis	Campanulaceae	Asterales	204. Fusion of perianth (C1)	Encyclopedia of Life 2015 (website)		0.73			corolla; http://media.eol.org/content/2010/03/24/11/21559_orig.jpg	Elisabeth Reyes	2015-03-17
179288	Canarina canariensis	Campanulaceae	Asterales	207. Symmetry of perianth (D1)	Lammers 2007 (Kubitzki)	207. Symmetry of perianth (D1): (0) actinomorphic (strictly polysymmetric)					Elisabeth Reyes	2015-03-17
179279	Canarina canariensis	Campanulaceae	Asterales	230. Perianth phyllotaxy (D1)	Encyclopedia of Life 2015 (website)	230. Perianth phyllotaxy (D1): (0) whorled				http://eol.org/data_objects/5829372	Elisabeth Reyes	2015-03-17	Elisabeth Reyes	2015-03-17
179278	Canarina canariensis	Campanulaceae	Asterales	232. Perianth merism (C1)	Encyclopedia of Life 2015 (website)		6			http://eol.org/data_objects/5829372	Elisabeth Reyes	2015-03-17
179281	Canarina canariensis	Campanulaceae	Asterales	234. Perianth differentiation (D1)	Encyclopedia of Life 2015 (website)	234. Perianth differentiation (D1): (1) marked differentiation, outer sepaloid, inner petaloid				http://eol.org/data_objects/5829372	Elisabeth Reyes	2015-03-17
148090	Canarium caudatum	Burseraceae	Sapindales	207. Symmetry of perianth (D1)	Bachelier & Endress 2009 (BJLS)	207. Symmetry of perianth (D1): (0) actinomorphic (strictly polysymmetric)					Elisabeth Reyes	2014-04-24
148081	Canarium caudatum	Burseraceae	Sapindales	230. Perianth phyllotaxy (D1)	Bachelier & Endress 2009 (BJLS)	230. Perianth phyllotaxy (D1): (0) whorled					Elisabeth Reyes	2014-04-24
148080	Canarium caudatum	Burseraceae	Sapindales	232. Perianth merism (C1)	Bachelier & Endress 2009 (BJLS)		3				Elisabeth Reyes	2014-04-24
148084	Canarium caudatum	Burseraceae	Sapindales	234. Perianth differentiation (D1)	Bachelier & Endress 2009 (BJLS)	234. Perianth differentiation (D1): (4) marked differentiation					Elisabeth Reyes	2014-04-24	Elisabeth Reyes	2014-10-01
150693	Canella winterana	Canellaceae	Canellales	204. Fusion of perianth (C1)	Wilson 1966 (AmJBot)		0.25			Inner tepals: "about a quarter of their length"	Laetitia Carrive	2014-05-15
150695	Canella winterana	Canellaceae	Canellales	204. Fusion of perianth (C1)	Wilson 1966 (AmJBot)		0			Outer tepals	Laetitia Carrive	2014-05-15
3242	Canella winterana	Canellaceae	Canellales	207. Symmetry of perianth (D1)	Flora of North America 2011 (website)	207. Symmetry of perianth (D1): (5) actinomorphic (general)					Julien Massoni	2011-06-16
81264	Canella winterana	Canellaceae	Canellales	230. Perianth phyllotaxy (D1)	Flora of North America 2011 (website)	230. Perianth phyllotaxy (D1): (0) whorled					Julien Massoni	2013-03-23
150694	Canella winterana	Canellaceae	Canellales	230. Perianth phyllotaxy (D1)	Wilson 1966 (AmJBot)	230. Perianth phyllotaxy (D1): (0) whorled					Laetitia Carrive	2014-05-15
150697	Canella winterana	Canellaceae	Canellales	232. Perianth merism (C1)	Wilson 1966 (AmJBot)		3			Outer whorl	Laetitia Carrive	2014-05-15
150698	Canella winterana	Canellaceae	Canellales	232. Perianth merism (C1)	Wilson 1966 (AmJBot)		5			Inner whorl	Laetitia Carrive	2014-05-15
140545	Canella winterana	Canellaceae	Canellales	234. Perianth differentiation (D1)	Flora of North America 2011 (website)	234. Perianth differentiation (D1): (1) marked differentiation, outer sepaloid, inner petaloid					Julien Massoni	2014-02-01
141250	Canna glauca	Cannaceae	Zingiberales	204. Fusion of perianth (C1)	Flora of North America 2014 (website)			0.25	0.3		Elisabeth Reyes	2014-02-06
132987	Canna glauca	Cannaceae	Zingiberales	207. Symmetry of perianth (D1)	Flora of North America 2013 (website)	207. Symmetry of perianth (D1): (4) asymmetric					Elisabeth Reyes	2013-11-15
132980	Canna glauca	Cannaceae	Zingiberales	230. Perianth phyllotaxy (D1)	Flora of North America 2013 (website)	230. Perianth phyllotaxy (D1): (0) whorled					Elisabeth Reyes	2013-11-15
132982	Canna glauca	Cannaceae	Zingiberales	232. Perianth merism (C1)	Flora of North America 2013 (website)		3				Elisabeth Reyes	2013-11-15
151953	Canna glauca	Cannaceae	Zingiberales	234. Perianth differentiation (D1)	Flora of North America 2014 (website)	234. Perianth differentiation (D1): (1) marked differentiation, outer sepaloid, inner petaloid					Elisabeth Reyes	2014-06-03
2880	Cannabis sativa	Cannabaceae	Rosales	204. Fusion of perianth (C1)	Flora of North America 2011 (website)			0	1	free in male flowers, completely fused (if 5) in female flowers	Hervé Sauquet	2011-06-10
141896	Cannabis sativa	Cannabaceae	Rosales	207. Symmetry of perianth (D1)	Watson & Dallwitz 2013 (website)	207. Symmetry of perianth (D1): (0) actinomorphic (strictly polysymmetric)					Elisabeth Reyes	2014-02-14
141894	Cannabis sativa	Cannabaceae	Rosales	230. Perianth phyllotaxy (D1)	Watson & Dallwitz 2013 (website)	230. Perianth phyllotaxy (D1): (0) whorled					Elisabeth Reyes	2014-02-14
171333	Cannabis sativa	Cannabaceae	Rosales	232. Perianth merism (C1)	Flora of North America 2014 (website)		5				Elisabeth Reyes	2014-09-18
141938	Cannabis sativa	Cannabaceae	Rosales	234. Perianth differentiation (D1)	Watson & Dallwitz 2013 (website)	234. Perianth differentiation (D1): (0) undifferentiated					Elisabeth Reyes	2014-02-14	Elisabeth Reyes	2014-09-18
162226	Canscora diffusa	Gentianaceae	Gentianales	204. Fusion of perianth (C1)	Flora of China 2014 (website)		0.7			calyx	Elisabeth Reyes	2014-08-01
162227	Canscora diffusa	Gentianaceae	Gentianales	204. Fusion of perianth (C1)	Flora of China 2014 (website)			0.53	0.6	corolla	Elisabeth Reyes	2014-08-01	Elisabeth Reyes	2014-08-01
162235	Canscora diffusa	Gentianaceae	Gentianales	207. Symmetry of perianth (D1)	Prasad & Raveendran 2012 (IJPAES)	207. Symmetry of perianth (D1): (2) zygomorphic				corolla	Elisabeth Reyes	2014-08-01	Elisabeth Reyes	2014-08-01
162228	Canscora diffusa	Gentianaceae	Gentianales	230. Perianth phyllotaxy (D1)	Flora of China 2014 (website)	230. Perianth phyllotaxy (D1): (0) whorled					Elisabeth Reyes	2014-08-01
162231	Canscora diffusa	Gentianaceae	Gentianales	232. Perianth merism (C1)	Flora of China 2014 (website)		4				Elisabeth Reyes	2014-08-01
162230	Canscora diffusa	Gentianaceae	Gentianales	234. Perianth differentiation (D1)	Flora of China 2014 (website)	234. Perianth differentiation (D1): (4) marked differentiation					Elisabeth Reyes	2014-08-01
162244	Canscora sanjappae	Gentianaceae	Gentianales	204. Fusion of perianth (C1)	Prasad & Raveendran 2012 (IJPAES)			0.72	0.77	calyx	Elisabeth Reyes	2014-08-01	Elisabeth Reyes	2014-08-01
162245	Canscora sanjappae	Gentianaceae	Gentianales	204. Fusion of perianth (C1)	Prasad & Raveendran 2012 (IJPAES)		0.55			corolla	Elisabeth Reyes	2014-08-01
162240	Canscora sanjappae	Gentianaceae	Gentianales	207. Symmetry of perianth (D1)	Prasad & Raveendran 2012 (IJPAES)	207. Symmetry of perianth (D1): (0) actinomorphic (strictly polysymmetric)				corolla	Elisabeth Reyes	2014-08-01
162241	Canscora sanjappae	Gentianaceae	Gentianales	230. Perianth phyllotaxy (D1)	Prasad & Raveendran 2012 (IJPAES)	230. Perianth phyllotaxy (D1): (0) whorled					Elisabeth Reyes	2014-08-01
188081	Canscora sanjappae	Gentianaceae	Gentianales	232. Perianth merism (C1)	Prasad & Raveendran 2012 (IJPAES)		4			photo, corolla	Elisabeth Reyes	2015-10-08	Elisabeth Reyes	2015-10-08
162243	Canscora sanjappae	Gentianaceae	Gentianales	234. Perianth differentiation (D1)	Prasad & Raveendran 2012 (IJPAES)	234. Perianth differentiation (D1): (4) marked differentiation					Elisabeth Reyes	2014-08-01
166552	Cansjera rheedei	Opiliaceae	Santalales	204. Fusion of perianth (C1)	Flora of China 2014 (website)		0.75			http://www.efloras.org/object_page.aspx?object_id=50565&flora_id=2	Elisabeth Reyes	2014-08-22	Elisabeth Reyes	2014-08-22
166567	Cansjera rheedei	Opiliaceae	Santalales	207. Symmetry of perianth (D1)	Flora of China 2014 (website)	207. Symmetry of perianth (D1): (0) actinomorphic (strictly polysymmetric)					Elisabeth Reyes	2014-08-22
166553	Cansjera rheedei	Opiliaceae	Santalales	230. Perianth phyllotaxy (D1)	Flora of China 2014 (website)	230. Perianth phyllotaxy (D1): (0) whorled				http://www.efloras.org/object_page.aspx?object_id=50565&flora_id=2	Elisabeth Reyes	2014-08-22
166555	Cansjera rheedei	Opiliaceae	Santalales	232. Perianth merism (C1)	Flora of China 2014 (website)		4			http://www.efloras.org/object_page.aspx?object_id=50565&flora_id=2	Elisabeth Reyes	2014-08-22
166568	Cansjera rheedei	Opiliaceae	Santalales	234. Perianth differentiation (D1)	Flora of China 2014 (website)	234. Perianth differentiation (D1): (0) undifferentiated				http://www.efloras.org/object_page.aspx?object_id=50565&flora_id=2	Elisabeth Reyes	2014-08-22
153105	Cantua buxifolia	Polemoniaceae	Ericales	204. Fusion of perianth (C1)	von Balthazar 2014 (personal observation)		0.75			both calyx and corolla http://phytoimages.siu.edu/imgs/Cusman1/r/Polemoniaceae_Cantua_buxifolia_58785.html	Maria von Balthazar	2014-06-17
153103	Cantua buxifolia	Polemoniaceae	Ericales	207. Symmetry of perianth (D1)	von Balthazar 2014 (personal observation)	207. Symmetry of perianth (D1): (2) zygomorphic				slightly; http://phytoimages.siu.edu/imgs/Cusman1/r/Polemoniaceae_Cantua_buxifolia_58785.html	Maria von Balthazar	2014-06-17	Maria von Balthazar	2014-06-17
153092	Cantua buxifolia	Polemoniaceae	Ericales	230. Perianth phyllotaxy (D1)	Dawson 1936 (AmJBot)	230. Perianth phyllotaxy (D1): (0) whorled					Maria von Balthazar	2014-06-17
153113	Cantua buxifolia	Polemoniaceae	Ericales	232. Perianth merism (C1)	Brand 1907 (book)		5				Maria von Balthazar	2014-06-17
153101	Cantua buxifolia	Polemoniaceae	Ericales	234. Perianth differentiation (D1)	Brand 1907 (book)	234. Perianth differentiation (D1): (1) marked differentiation, outer sepaloid, inner petaloid					Maria von Balthazar	2014-06-17
142744	Capparis spinosa	Capparaceae	Brassicales	207. Symmetry of perianth (D1)	Flora of China 2014 (website)	207. Symmetry of perianth (D1): (2) zygomorphic				calyx	Elisabeth Reyes	2014-02-20
149144	Capparis spinosa	Capparaceae	Brassicales	207. Symmetry of perianth (D1)	Zhang & Tan 2009 (JIntPlantBiol)	207. Symmetry of perianth (D1): (2) zygomorphic					Elisabeth Reyes	2014-05-07
142737	Capparis spinosa	Capparaceae	Brassicales	230. Perianth phyllotaxy (D1)	Flora of China 2014 (website)	230. Perianth phyllotaxy (D1): (0) whorled					Elisabeth Reyes	2014-02-20
142741	Capparis spinosa	Capparaceae	Brassicales	232. Perianth merism (C1)	Flora of China 2014 (website)		4				Elisabeth Reyes	2014-02-20	Elisabeth Reyes	2014-10-14
142742	Capparis spinosa	Capparaceae	Brassicales	234. Perianth differentiation (D1)	Flora of China 2014 (website)	234. Perianth differentiation (D1): (1) marked differentiation, outer sepaloid, inner petaloid				description suggest that only the two outer sepals are sepaloid, while the two inner are closer to petals	Elisabeth Reyes	2014-02-20	Elisabeth Reyes	2014-02-26
38155	Capsicodendron dinisii	Canellaceae	Canellales	204. Fusion of perianth (C1)	Wilson 1966 (AmJBot)		0				Julien Massoni	2012-11-29
81265	Capsicodendron dinisii	Canellaceae	Canellales	230. Perianth phyllotaxy (D1)	Wilson 1966 (AmJBot)	230. Perianth phyllotaxy (D1): (1) spiral					Julien Massoni	2013-03-23
170558	Carallia pectinifolia	Rhizophoraceae	Malpighiales	204. Fusion of perianth (C1)	Flora of China 2014 (website)		0				Elisabeth Reyes	2014-09-15
170555	Carallia pectinifolia	Rhizophoraceae	Malpighiales	207. Symmetry of perianth (D1)	Flora of China 2014 (website)	207. Symmetry of perianth (D1): (0) actinomorphic (strictly polysymmetric)					Elisabeth Reyes	2014-09-15
170546	Carallia pectinifolia	Rhizophoraceae	Malpighiales	230. Perianth phyllotaxy (D1)	Flora of China 2014 (website)	230. Perianth phyllotaxy (D1): (0) whorled					Elisabeth Reyes	2014-09-15
170545	Carallia pectinifolia	Rhizophoraceae	Malpighiales	232. Perianth merism (C1)	Flora of China 2014 (website)			6	7		Elisabeth Reyes	2014-09-15
170548	Carallia pectinifolia	Rhizophoraceae	Malpighiales	234. Perianth differentiation (D1)	Flora of China 2014 (website)	234. Perianth differentiation (D1): (4) marked differentiation					Elisabeth Reyes	2014-09-15
170707	Carallia suffruticosa	Rhizophoraceae	Malpighiales	207. Symmetry of perianth (D1)	Matthews & Endress 2011 (BJLS)	207. Symmetry of perianth (D1): (0) actinomorphic (strictly polysymmetric)					Elisabeth Reyes	2014-09-15
170694	Carallia suffruticosa	Rhizophoraceae	Malpighiales	230. Perianth phyllotaxy (D1)	Matthews & Endress 2011 (BJLS)	230. Perianth phyllotaxy (D1): (0) whorled					Elisabeth Reyes	2014-09-15
170696	Carallia suffruticosa	Rhizophoraceae	Malpighiales	232. Perianth merism (C1)	Matthews & Endress 2011 (BJLS)		5				Elisabeth Reyes	2014-09-15
170697	Carallia suffruticosa	Rhizophoraceae	Malpighiales	234. Perianth differentiation (D1)	Matthews & Endress 2011 (BJLS)	234. Perianth differentiation (D1): (1) marked differentiation, outer sepaloid, inner petaloid					Elisabeth Reyes	2014-09-15	Elisabeth Reyes	2014-09-15
154022	Cardiopteris quinqueloba	Cardiopteridaceae	Aquifoliales	204. Fusion of perianth (C1)	Flora of China 2014 (website)		0.2			calyx	Elisabeth Reyes	2014-06-26
154023	Cardiopteris quinqueloba	Cardiopteridaceae	Aquifoliales	204. Fusion of perianth (C1)	Flora of China 2014 (website)		0.6			corolla	Elisabeth Reyes	2014-06-26
154393	Cardiopteris quinqueloba	Cardiopteridaceae	Aquifoliales	207. Symmetry of perianth (D1)	Flora of Australia Online 2014 (website)	207. Symmetry of perianth (D1): (0) actinomorphic (strictly polysymmetric)					Elisabeth Reyes	2014-06-30
154020	Cardiopteris quinqueloba	Cardiopteridaceae	Aquifoliales	230. Perianth phyllotaxy (D1)	Flora of China 2014 (website)	230. Perianth phyllotaxy (D1): (0) whorled					Elisabeth Reyes	2014-06-26
154024	Cardiopteris quinqueloba	Cardiopteridaceae	Aquifoliales	232. Perianth merism (C1)	Flora of China 2014 (website)		5				Elisabeth Reyes	2014-06-26
181461	Cardiopteris quinqueloba	Cardiopteridaceae	Aquifoliales	234. Perianth differentiation (D1)	Sleumer 1971 (FloraMalesiana)	234. Perianth differentiation (D1): (1) marked differentiation, outer sepaloid, inner petaloid					Stefan Little	2015-06-11
176935	Cardiospermum halicacabum	Sapindaceae	Sapindales	204. Fusion of perianth (C1)	Encyclopedia of Life 2014 (website)		0			http://media.eol.org/content/2012/06/06/14/35762_orig.jpg	Elisabeth Reyes	2014-11-21
148649	Cardiospermum halicacabum	Sapindaceae	Sapindales	207. Symmetry of perianth (D1)	Flora of China 2014 (website)	207. Symmetry of perianth (D1): (2) zygomorphic					Elisabeth Reyes	2014-04-30
148644	Cardiospermum halicacabum	Sapindaceae	Sapindales	230. Perianth phyllotaxy (D1)	Flora of China 2014 (website)	230. Perianth phyllotaxy (D1): (0) whorled					Elisabeth Reyes	2014-04-30
148646	Cardiospermum halicacabum	Sapindaceae	Sapindales	232. Perianth merism (C1)	Flora of China 2014 (website)		4				Elisabeth Reyes	2014-04-30
148645	Cardiospermum halicacabum	Sapindaceae	Sapindales	234. Perianth differentiation (D1)	Flora of China 2014 (website)	234. Perianth differentiation (D1): (4) marked differentiation				this is my default when seapls and petals are mentionned, but another situation has been observed in the family	Elisabeth Reyes	2014-04-30
184713	Cardwellia sublimis	Proteaceae	Proteales	204. Fusion of perianth (C1)	Wrigley & Fagg 1990 (book)		0				Peter Weston	2015-09-02
184714	Cardwellia sublimis	Proteaceae	Proteales	204. Fusion of perianth (C1)	Weston 2006 (Kubitzki)		0				Peter Weston	2015-09-02
25224	Cardwellia sublimis	Proteaceae	Proteales	207. Symmetry of perianth (D1)	Flora of Australia Online 2012 (website)	207. Symmetry of perianth (D1): (2) zygomorphic					Elisabeth Reyes	2012-04-06
192108	Cardwellia sublimis	Proteaceae	Proteales	207. Symmetry of perianth (D1)	Peter Weston (personal observation)	207. Symmetry of perianth (D1): (2) zygomorphic				I have observed and photographed this species in the wild several times.	Peter Weston	2015-12-16
179789	Cardwellia sublimis	Proteaceae	Proteales	230. Perianth phyllotaxy (D1)	Flora of Australia Online 2015 (website)	230. Perianth phyllotaxy (D1): (0) whorled					Elisabeth Reyes	2015-04-01
179791	Cardwellia sublimis	Proteaceae	Proteales	232. Perianth merism (C1)	Flora of Australia Online 2015 (website)		4				Elisabeth Reyes	2015-04-01
179792	Cardwellia sublimis	Proteaceae	Proteales	234. Perianth differentiation (D1)	Flora of Australia Online 2015 (website)	234. Perianth differentiation (D1): (0) undifferentiated					Elisabeth Reyes	2015-04-01
155789	Careya arborea	Lecythidaceae	Ericales	204. Fusion of perianth (C1)	Tsou 1994 (MemNYBotGard)		0				Maria von Balthazar	2014-07-14
155783	Careya arborea	Lecythidaceae	Ericales	207. Symmetry of perianth (D1)	Tsou 1994 (MemNYBotGard)	207. Symmetry of perianth (D1): (0) actinomorphic (strictly polysymmetric)					Maria von Balthazar	2014-07-14
155792	Careya arborea	Lecythidaceae	Ericales	230. Perianth phyllotaxy (D1)	Tsou 1994 (MemNYBotGard)	230. Perianth phyllotaxy (D1): (0) whorled					Maria von Balthazar	2014-07-14
155828	Careya arborea	Lecythidaceae	Ericales	232. Perianth merism (C1)	Tsou 1994 (MemNYBotGard)		4				Maria von Balthazar	2014-07-14
155782	Careya arborea	Lecythidaceae	Ericales	234. Perianth differentiation (D1)	Tsou 1994 (MemNYBotGard)	234. Perianth differentiation (D1): (1) marked differentiation, outer sepaloid, inner petaloid					Maria von Balthazar	2014-07-14
85905	Carica papaya	Caricaceae	Brassicales	204. Fusion of perianth (C1)	Ronse De Craene & Smets 1999 (CanJBot)			0.1	0.75	petal tube three times the length of free lobes at anthesis in male flowers, in female flowers petals are only fused at the base	Maria von Balthazar	2013-04-04	Maria von Balthazar	2013-04-04
85906	Carica papaya	Caricaceae	Brassicales	207. Symmetry of perianth (D1)	Ronse De Craene & Smets 1999 (CanJBot)	207. Symmetry of perianth (D1): (0) actinomorphic (strictly polysymmetric)					Maria von Balthazar	2013-04-04
85891	Carica papaya	Caricaceae	Brassicales	230. Perianth phyllotaxy (D1)	Ronse De Craene & Smets 1999 (CanJBot)	230. Perianth phyllotaxy (D1): (0) whorled				sepals arise in a rapid spiral sequence	Maria von Balthazar	2013-04-04
85893	Carica papaya	Caricaceae	Brassicales	232. Perianth merism (C1)	Ronse De Craene & Smets 1999 (CanJBot)		5				Maria von Balthazar	2013-04-04
85895	Carica papaya	Caricaceae	Brassicales	234. Perianth differentiation (D1)	Ronse De Craene & Smets 1999 (CanJBot)	234. Perianth differentiation (D1): (1) marked differentiation, outer sepaloid, inner petaloid					Maria von Balthazar	2013-04-04
156867	Cariniana micrantha	Lecythidaceae	Ericales	204. Fusion of perianth (C1)	Lecythidaceae Pages 2014 (website)		0.2			calyx	Maria von Balthazar	2014-07-15	Maria von Balthazar	2014-07-15
156868	Cariniana micrantha	Lecythidaceae	Ericales	204. Fusion of perianth (C1)	Tsou 1994 (MemNYBotGard)		0			corolla	Maria von Balthazar	2014-07-15
156860	Cariniana micrantha	Lecythidaceae	Ericales	207. Symmetry of perianth (D1)	Tsou 1994 (MemNYBotGard)	207. Symmetry of perianth (D1): (0) actinomorphic (strictly polysymmetric)					Maria von Balthazar	2014-07-15
156871	Cariniana micrantha	Lecythidaceae	Ericales	230. Perianth phyllotaxy (D1)	Tsou & Mori 2007 (AmJBot)	230. Perianth phyllotaxy (D1): (0) whorled					Maria von Balthazar	2014-07-15
156904	Cariniana micrantha	Lecythidaceae	Ericales	232. Perianth merism (C1)	Tsou 1994 (MemNYBotGard)		6				Maria von Balthazar	2014-07-15
156859	Cariniana micrantha	Lecythidaceae	Ericales	234. Perianth differentiation (D1)	Tsou 1994 (MemNYBotGard)	234. Perianth differentiation (D1): (1) marked differentiation, outer sepaloid, inner petaloid					Maria von Balthazar	2014-07-15
154283	Carlemannia tetragona	Carlemanniaceae	Lamiales	204. Fusion of perianth (C1)	Flora of China 2014 (website)		0.8			corolla	Elisabeth Reyes	2014-06-30
154294	Carlemannia tetragona	Carlemanniaceae	Lamiales	207. Symmetry of perianth (D1)	Flora of China 2014 (website)	207. Symmetry of perianth (D1): (2) zygomorphic				slightly	Elisabeth Reyes	2014-06-30	Elisabeth Reyes	2014-06-30
154279	Carlemannia tetragona	Carlemanniaceae	Lamiales	230. Perianth phyllotaxy (D1)	Flora of China 2014 (website)	230. Perianth phyllotaxy (D1): (0) whorled					Elisabeth Reyes	2014-06-30
154281	Carlemannia tetragona	Carlemanniaceae	Lamiales	232. Perianth merism (C1)	Flora of China 2014 (website)		4				Elisabeth Reyes	2014-06-30
154278	Carlemannia tetragona	Carlemanniaceae	Lamiales	234. Perianth differentiation (D1)	Flora of China 2014 (website)	234. Perianth differentiation (D1): (1) marked differentiation, outer sepaloid, inner petaloid					Elisabeth Reyes	2014-06-30
84610	Carludovica palmata	Cyclanthaceae	Pandanales	204. Fusion of perianth (C1)	Dahlgren et al 1985 (book)		0			for female flower	Cyril Epicoco	2013-03-27	Cyril Epicoco	2013-03-27
84620	Carludovica palmata	Cyclanthaceae	Pandanales	207. Symmetry of perianth (D1)	Dahlgren et al 1985 (book)	207. Symmetry of perianth (D1): (5) actinomorphic (general)				for female flower	Cyril Epicoco	2013-03-27
152291	Carludovica palmata	Cyclanthaceae	Pandanales	230. Perianth phyllotaxy (D1)	Dahlgren et al 1985 (book)	230. Perianth phyllotaxy (D1): (0) whorled					Elisabeth Reyes	2014-06-06
152293	Carludovica palmata	Cyclanthaceae	Pandanales	232. Perianth merism (C1)	Dahlgren et al 1985 (book)		4			female flower	Elisabeth Reyes	2014-06-06	Elisabeth Reyes	2014-06-06
152294	Carludovica palmata	Cyclanthaceae	Pandanales	234. Perianth differentiation (D1)	Dahlgren et al 1985 (book)	234. Perianth differentiation (D1): (0) undifferentiated				female flower	Elisabeth Reyes	2014-06-06	Elisabeth Reyes	2014-09-08
122884	Carpodetus serratus	Rousseaceae	Asterales	204. Fusion of perianth (C1)	Kårehed et al 1999 (SystBot)			0	0.1		Kristel Schoonderwoerd	2013-07-05
127819	Carpodetus serratus	Rousseaceae	Asterales	207. Symmetry of perianth (D1)	Gustafsson 2007 (Kubitzki)	207. Symmetry of perianth (D1): (0) actinomorphic (strictly polysymmetric)					Kristel Schoonderwoerd	2013-07-09	Maria von Balthazar	2015-09-21
180158	Carpodetus serratus	Rousseaceae	Asterales	230. Perianth phyllotaxy (D1)	Encyclopedia of Life 2015 (website)	230. Perianth phyllotaxy (D1): (0) whorled				http://eol.org/data_objects/32311187	Elisabeth Reyes	2015-04-16
120168	Carpodetus serratus	Rousseaceae	Asterales	232. Perianth merism (C1)	Gustafsson 2007 (Kubitzki)			4	6		Kristel Schoonderwoerd	2013-07-04
186270	Carpodetus serratus	Rousseaceae	Asterales	234. Perianth differentiation (D1)	Gustafsson 2007 (Kubitzki)	234. Perianth differentiation (D1): (4) marked differentiation					Maria von Balthazar	2015-09-21
141636	Caryocar glabrum	Caryocaraceae	Malpighiales	207. Symmetry of perianth (D1)	Watson & Dallwitz 2013 (website)	207. Symmetry of perianth (D1): (0) actinomorphic (strictly polysymmetric)					Elisabeth Reyes	2014-02-11
141634	Caryocar glabrum	Caryocaraceae	Malpighiales	230. Perianth phyllotaxy (D1)	Watson & Dallwitz 2013 (website)	230. Perianth phyllotaxy (D1): (0) whorled					Elisabeth Reyes	2014-02-11	Elisabeth Reyes	2014-02-11
141635	Caryocar glabrum	Caryocaraceae	Malpighiales	234. Perianth differentiation (D1)	Watson & Dallwitz 2013 (website)	234. Perianth differentiation (D1): (4) marked differentiation					Elisabeth Reyes	2014-02-11	Elisabeth Reyes	2014-02-26
141053	Caryota mitis	Arecaceae	Arecales	204. Fusion of perianth (C1)	Flora of North America 2013 (website)		0			sepals	Elisabeth Reyes	2014-02-04	Elisabeth Reyes	2014-02-06
141248	Caryota mitis	Arecaceae	Arecales	204. Fusion of perianth (C1)	Flora of China 2013 (website)		0.1			petals; http://www.efloras.org/object_page.aspx?object_id=122125&flora_id=2	Elisabeth Reyes	2014-02-06	Elisabeth Reyes	2015-09-15
134948	Caryota mitis	Arecaceae	Arecales	207. Symmetry of perianth (D1)	Flora of Pakistan 2013 (website)	207. Symmetry of perianth (D1): (0) actinomorphic (strictly polysymmetric)					Elisabeth Reyes	2013-12-02
132050	Caryota mitis	Arecaceae	Arecales	230. Perianth phyllotaxy (D1)	Flora of North America 2013 (website)	230. Perianth phyllotaxy (D1): (0) whorled					Elisabeth Reyes	2013-11-13
132053	Caryota mitis	Arecaceae	Arecales	232. Perianth merism (C1)	Flora of North America 2013 (website)		3				Elisabeth Reyes	2013-11-13
150937	Caryota mitis	Arecaceae	Arecales	234. Perianth differentiation (D1)	Flora of North America 2014 (website)	234. Perianth differentiation (D1): (4) marked differentiation					Elisabeth Reyes	2014-05-23
170882	Casearia graveolens	Salicaceae	Malpighiales	207. Symmetry of perianth (D1)	Flora of China 2014 (website)	207. Symmetry of perianth (D1): (0) actinomorphic (strictly polysymmetric)					Elisabeth Reyes	2014-09-16
170874	Casearia graveolens	Salicaceae	Malpighiales	230. Perianth phyllotaxy (D1)	Flora of China 2014 (website)	230. Perianth phyllotaxy (D1): (0) whorled					Elisabeth Reyes	2014-09-16
170873	Casearia graveolens	Salicaceae	Malpighiales	232. Perianth merism (C1)	Flora of China 2014 (website)		5				Elisabeth Reyes	2014-09-16
170876	Casearia graveolens	Salicaceae	Malpighiales	234. Perianth differentiation (D1)	Flora of China 2014 (website)	234. Perianth differentiation (D1): (0) undifferentiated					Elisabeth Reyes	2014-09-16
125430	Casearia sylvestris	Salicaceae	Malpighiales	204. Fusion of perianth (C1)	Warburg 1894 (EnglerPrantl)		0				Yannick Städler	2013-07-08
125450	Casearia sylvestris	Salicaceae	Malpighiales	207. Symmetry of perianth (D1)	Kelly 2004 (website)	207. Symmetry of perianth (D1): (0) actinomorphic (strictly polysymmetric)					Yannick Städler	2013-07-08	Yannick Städler	2013-07-08
125413	Casearia sylvestris	Salicaceae	Malpighiales	230. Perianth phyllotaxy (D1)	Warburg 1894 (EnglerPrantl)	230. Perianth phyllotaxy (D1): (0) whorled					Yannick Städler	2013-07-08
125425	Casearia sylvestris	Salicaceae	Malpighiales	232. Perianth merism (C1)	Warburg 1894 (EnglerPrantl)			4	6		Yannick Städler	2013-07-08
19517	Cassytha filiformis	Lauraceae	Laurales	204. Fusion of perianth (C1)	Flora of China 2012 (website)		0.1				Julien Massoni	2012-01-09
17874	Cassytha filiformis	Lauraceae	Laurales	207. Symmetry of perianth (D1)	Flora of China 2011 (website)	207. Symmetry of perianth (D1): (0) actinomorphic (strictly polysymmetric)					Julien Massoni	2011-12-22
45462	Cassytha filiformis	Lauraceae	Laurales	207. Symmetry of perianth (D1)	Weber 1981 (JAdelaideBotGard)	207. Symmetry of perianth (D1): (0) actinomorphic (strictly polysymmetric)					Maria von Balthazar	2013-02-14
45455	Cassytha filiformis	Lauraceae	Laurales	230. Perianth phyllotaxy (D1)	Weber 1981 (JAdelaideBotGard)	230. Perianth phyllotaxy (D1): (0) whorled				for genus	Maria von Balthazar	2013-02-14
45457	Cassytha filiformis	Lauraceae	Laurales	232. Perianth merism (C1)	Weber 1981 (JAdelaideBotGard)		3			for genus	Maria von Balthazar	2013-02-14	Maria von Balthazar	2013-02-14
45459	Cassytha filiformis	Lauraceae	Laurales	234. Perianth differentiation (D1)	Weber 1981 (JAdelaideBotGard)	234. Perianth differentiation (D1): (4) marked differentiation					Maria von Balthazar	2013-02-14	Julien Massoni	2014-11-14
142051	Casuarina cunninghamiana	Casuarinaceae	Fagales	230. Perianth phyllotaxy (D1)	Watson & Dallwitz 2013 (website)	230. Perianth phyllotaxy (D1): (0) whorled				males	Elisabeth Reyes	2014-02-17
128989	Casuarina cunninghamiana	Casuarinaceae	Fagales	232. Perianth merism (C1)	Nixon 1997 (Flora of North America)		2				Rebeca Hernández Gutiérrez	2013-09-20
142052	Casuarina cunninghamiana	Casuarinaceae	Fagales	234. Perianth differentiation (D1)	Watson & Dallwitz 2014 (website)	234. Perianth differentiation (D1): (0) undifferentiated				males	Elisabeth Reyes	2014-02-17	Elisabeth Reyes	2014-11-21
82669	Caulophyllum thalictroides	Berberidaceae	Ranunculales	204. Fusion of perianth (C1)	Flora of North America 2013 (website)		0				Laetitia Carrive	2013-03-26
82672	Caulophyllum thalictroides	Berberidaceae	Ranunculales	207. Symmetry of perianth (D1)	Flora of North America 2013 (website)	207. Symmetry of perianth (D1): (0) actinomorphic (strictly polysymmetric)					Laetitia Carrive	2013-03-26
82642	Caulophyllum thalictroides	Berberidaceae	Ranunculales	230. Perianth phyllotaxy (D1)	Flora of North America 2013 (website)	230. Perianth phyllotaxy (D1): (0) whorled					Laetitia Carrive	2013-03-26
82649	Caulophyllum thalictroides	Berberidaceae	Ranunculales	232. Perianth merism (C1)	Flora of North America 2013 (website)		3				Laetitia Carrive	2013-03-26
82661	Caulophyllum thalictroides	Berberidaceae	Ranunculales	234. Perianth differentiation (D1)	Plant Systematics 2013 (website)	234. Perianth differentiation (D1): (4) marked differentiation					Laetitia Carrive	2013-03-26	Hervé Sauquet	2014-08-30
168213	Caulophyllum thalictroides	Berberidaceae	Ranunculales	234. Perianth differentiation (D1)	Flora of North America 2013 (website)	234. Perianth differentiation (D1): (4) marked differentiation					Hervé Sauquet	2014-08-30
82366	Ceanothus sanguineus	Rhamnaceae	Rosales	204. Fusion of perianth (C1)	Torrey & Gray 1938-1940 (book)		0.01			present but not quantify "calyx campanulate, 5 cleft"	Julien Massoni	2013-03-25
82409	Ceanothus sanguineus	Rhamnaceae	Rosales	207. Symmetry of perianth (D1)	Encyclopedia of Life 2013 (website)	207. Symmetry of perianth (D1): (0) actinomorphic (strictly polysymmetric)					Julien Massoni	2013-03-25
82390	Ceanothus sanguineus	Rhamnaceae	Rosales	230. Perianth phyllotaxy (D1)	Encyclopedia of Life 2013 (website)	230. Perianth phyllotaxy (D1): (0) whorled					Julien Massoni	2013-03-25
82406	Ceanothus sanguineus	Rhamnaceae	Rosales	232. Perianth merism (C1)	Encyclopedia of Life 2013 (website)		5				Julien Massoni	2013-03-25
171412	Ceanothus sanguineus	Rhamnaceae	Rosales	234. Perianth differentiation (D1)	Encyclopedia of Life 2014 (website)	234. Perianth differentiation (D1): (1) marked differentiation, outer sepaloid, inner petaloid				http://media.eol.org/content/2014/07/20/01/59789_orig.jpg	Elisabeth Reyes	2014-09-22
141387	Celastrus orbiculatus	Celastraceae	Celastrales	204. Fusion of perianth (C1)	Flora of China 2014 (website)		0				Elisabeth Reyes	2014-02-10
141386	Celastrus orbiculatus	Celastraceae	Celastrales	207. Symmetry of perianth (D1)	Flora of China 2014 (website)	207. Symmetry of perianth (D1): (0) actinomorphic (strictly polysymmetric)					Elisabeth Reyes	2014-02-10
141388	Celastrus orbiculatus	Celastraceae	Celastrales	230. Perianth phyllotaxy (D1)	Flora of China 2014 (website)	230. Perianth phyllotaxy (D1): (0) whorled					Elisabeth Reyes	2014-02-10
141392	Celastrus orbiculatus	Celastraceae	Celastrales	232. Perianth merism (C1)	Flora of China 2014 (website)		5				Elisabeth Reyes	2014-02-10
141390	Celastrus orbiculatus	Celastraceae	Celastrales	234. Perianth differentiation (D1)	Flora of China 2014 (website)	234. Perianth differentiation (D1): (4) marked differentiation					Elisabeth Reyes	2014-02-10	Elisabeth Reyes	2014-02-26
147533	Cephalanthera falcata	Orchidaceae	Asparagales	207. Symmetry of perianth (D1)	Flora of China 2014 (website)	207. Symmetry of perianth (D1): (2) zygomorphic					Elisabeth Reyes	2014-04-08
147535	Cephalanthera falcata	Orchidaceae	Asparagales	230. Perianth phyllotaxy (D1)	Flora of China 2014 (website)	230. Perianth phyllotaxy (D1): (0) whorled					Elisabeth Reyes	2014-04-08
169518	Cephalanthera falcata	Orchidaceae	Asparagales	234. Perianth differentiation (D1)	Flora of China 2014 (website)	234. Perianth differentiation (D1): (8) weak differentiation					Elisabeth Reyes	2014-09-08
147520	Cephalanthera nanchuanica	Orchidaceae	Asparagales	207. Symmetry of perianth (D1)	Flora of China 2014 (website)	207. Symmetry of perianth (D1): (0) actinomorphic (strictly polysymmetric)					Elisabeth Reyes	2014-04-08
147521	Cephalanthera nanchuanica	Orchidaceae	Asparagales	230. Perianth phyllotaxy (D1)	Flora of China 2014 (website)	230. Perianth phyllotaxy (D1): (0) whorled					Elisabeth Reyes	2014-04-08
147523	Cephalanthera nanchuanica	Orchidaceae	Asparagales	232. Perianth merism (C1)	Flora of China 2014 (website)		3				Elisabeth Reyes	2014-04-08
147524	Cephalanthera nanchuanica	Orchidaceae	Asparagales	234. Perianth differentiation (D1)	Flora of China 2014 (website)	234. Perianth differentiation (D1): ($) $$$weak differentiation between whorls in shape and size					Elisabeth Reyes	2014-04-08	Elisabeth Reyes	2014-04-08
169519	Cephalanthera nanchuanica	Orchidaceae	Asparagales	234. Perianth differentiation (D1)	Flora of China 2014 (website)	234. Perianth differentiation (D1): (8) weak differentiation					Elisabeth Reyes	2014-09-08
164673	Cephalotus follicularis	Cephalotaceae	Oxalidales	204. Fusion of perianth (C1)	Conran 2004 (Kubitzki)		0.5				Kester Bull	2014-08-14	Kester Bull	2014-08-14
176958	Cephalotus follicularis	Cephalotaceae	Oxalidales	204. Fusion of perianth (C1)	Encyclopedia of Life 2014 (website)		0.33			http://media.eol.org/content/2011/10/06/03/78995_orig.jpg	Elisabeth Reyes	2014-11-21
141532	Cephalotus follicularis	Cephalotaceae	Oxalidales	207. Symmetry of perianth (D1)	Watson & Dallwitz 2013 (website)	207. Symmetry of perianth (D1): (0) actinomorphic (strictly polysymmetric)					Elisabeth Reyes	2014-02-10
164874	Cephalotus follicularis	Cephalotaceae	Oxalidales	207. Symmetry of perianth (D1)	Engler & Prantl 1891 (book)	207. Symmetry of perianth (D1): (0) actinomorphic (strictly polysymmetric)					Kester Bull	2014-08-16
141529	Cephalotus follicularis	Cephalotaceae	Oxalidales	230. Perianth phyllotaxy (D1)	Watson & Dallwitz 2013 (website)	230. Perianth phyllotaxy (D1): (0) whorled					Elisabeth Reyes	2014-02-10
141531	Cephalotus follicularis	Cephalotaceae	Oxalidales	232. Perianth merism (C1)	Watson & Dallwitz 2013 (website)		6				Elisabeth Reyes	2014-02-10
141534	Cephalotus follicularis	Cephalotaceae	Oxalidales	234. Perianth differentiation (D1)	Watson & Dallwitz 2013 (website)	234. Perianth differentiation (D1): (0) undifferentiated					Elisabeth Reyes	2014-02-10	Hervé Sauquet	2014-08-27
175856	Ceratiola ericoides	Ericaceae	Ericales	204. Fusion of perianth (C1)	Flora of North America 2014 (website)		0				Marion Chartier	2014-11-10
159003	Ceratiola ericoides	Ericaceae	Ericales	207. Symmetry of perianth (D1)	Flora of North America 2014 (website)	207. Symmetry of perianth (D1): (0) actinomorphic (strictly polysymmetric)					Elisabeth Reyes	2014-07-23
159008	Ceratiola ericoides	Ericaceae	Ericales	230. Perianth phyllotaxy (D1)	Flora of North America 2014 (website)	230. Perianth phyllotaxy (D1): (0) whorled					Elisabeth Reyes	2014-07-23
159004	Ceratiola ericoides	Ericaceae	Ericales	232. Perianth merism (C1)	Flora of North America 2014 (website)			2	3		Elisabeth Reyes	2014-07-23
174378	Ceratiola ericoides	Ericaceae	Ericales	232. Perianth merism (C1)	Flora of North America 2014 (website)		2			"2(-3)"	Marion Chartier	2014-10-20
174376	Ceratiola ericoides	Ericaceae	Ericales	234. Perianth differentiation (D1)	Hooker 1827 (CurtisBotMag54)	234. Perianth differentiation (D1): (0) undifferentiated				"Perianth of each [flower] forming an imbricated gemma, of bud, resembling a minute catkin, ovate, composed of about five or six erect, brownish, thin, membranaceous scales, all originating from the same point, the inner much the largest, convolute, all f	Marion Chartier	2014-10-20	Marion Chartier	2014-11-10
123980	Ceratonia siliqua	Fabaceae	Fabales	204. Fusion of perianth (C1)	Herendeen et al 2003 (IJPS)		0			Scored from matrix	Emily Bailes	2013-07-08
123990	Ceratonia siliqua	Fabaceae	Fabales	207. Symmetry of perianth (D1)	Herendeen et al 2003 (IJPS)	207. Symmetry of perianth (D1): (0) actinomorphic (strictly polysymmetric)				Scored from matrix - caylx bases are same width, also see illustration	Emily Bailes	2013-07-08
141819	Ceratonia siliqua	Fabaceae	Fabales	230. Perianth phyllotaxy (D1)	Flora of China 2014 (website)	230. Perianth phyllotaxy (D1): (0) whorled					Elisabeth Reyes	2014-02-13
123973	Ceratonia siliqua	Fabaceae	Fabales	232. Perianth merism (C1)	Herendeen et al 2003 (IJPS)		5			5 sepals	Emily Bailes	2013-07-08
141820	Ceratonia siliqua	Fabaceae	Fabales	234. Perianth differentiation (D1)	Flora of China 2014 (website)	234. Perianth differentiation (D1): (0) undifferentiated					Elisabeth Reyes	2014-02-13	Elisabeth Reyes	2014-09-17
176959	Ceratopetalum gummiferum	Cunoniaceae	Oxalidales	207. Symmetry of perianth (D1)	Encyclopedia of Life 2014 (website)	207. Symmetry of perianth (D1): (0) actinomorphic (strictly polysymmetric)				http://media.eol.org/content/2011/11/01/20/06794_orig.jpg	Elisabeth Reyes	2014-11-21
169718	Ceratopetalum gummiferum	Cunoniaceae	Oxalidales	230. Perianth phyllotaxy (D1)	Matthews et al 2001 (AnnBot)	230. Perianth phyllotaxy (D1): (0) whorled					Elisabeth Reyes	2014-09-09
169715	Ceratopetalum gummiferum	Cunoniaceae	Oxalidales	232. Perianth merism (C1)	Matthews et al 2001 (AnnBot)		5				Elisabeth Reyes	2014-09-09
169720	Ceratopetalum gummiferum	Cunoniaceae	Oxalidales	234. Perianth differentiation (D1)	Matthews et al 2001 (AnnBot)	234. Perianth differentiation (D1): (4) marked differentiation					Elisabeth Reyes	2014-09-09
123577	Cercis canadensis	Fabaceae	Fabales	204. Fusion of perianth (C1)	Encyclopedia of Life 2013 (website)			0	0.8	Sepals ~80%, petals 0%	Emily Bailes	2013-07-05
123458	Cercis canadensis	Fabaceae	Fabales	207. Symmetry of perianth (D1)	Tucker 2002 (IJPS)	207. Symmetry of perianth (D1): (2) zygomorphic				standard, plus 2 pairs of assymetric petals (wings laterally and keel ventrally)	Emily Bailes	2013-07-05	Emily Bailes	2013-07-05
123610	Cercis canadensis	Fabaceae	Fabales	230. Perianth phyllotaxy (D1)	Tucker 2002 (IJPS)	230. Perianth phyllotaxy (D1): (0) whorled					Emily Bailes	2013-07-05
123413	Cercis canadensis	Fabaceae	Fabales	232. Perianth merism (C1)	Tucker 2002 (IJPS)		5				Emily Bailes	2013-07-05
123581	Cercis canadensis	Fabaceae	Fabales	234. Perianth differentiation (D1)	Tucker 2002 (IJPS)	234. Perianth differentiation (D1): (1) marked differentiation, outer sepaloid, inner petaloid					Emily Bailes	2013-07-05	Emily Bailes	2013-07-05
170585	Ceriops tagal	Rhizophoraceae	Malpighiales	204. Fusion of perianth (C1)	Flora of China 2014 (website)		0			http://www.efloras.org/object_page.aspx?object_id=94398&flora_id=2	Elisabeth Reyes	2014-09-15
170607	Ceriops tagal	Rhizophoraceae	Malpighiales	207. Symmetry of perianth (D1)	Flora of China 2014 (website)	207. Symmetry of perianth (D1): (0) actinomorphic (strictly polysymmetric)					Elisabeth Reyes	2014-09-15
170587	Ceriops tagal	Rhizophoraceae	Malpighiales	230. Perianth phyllotaxy (D1)	Flora of China 2014 (website)	230. Perianth phyllotaxy (D1): (0) whorled				http://www.efloras.org/object_page.aspx?object_id=94398&flora_id=2	Elisabeth Reyes	2014-09-15	Elisabeth Reyes	2014-09-15
170584	Ceriops tagal	Rhizophoraceae	Malpighiales	232. Perianth merism (C1)	Flora of China 2014 (website)		5			http://www.efloras.org/object_page.aspx?object_id=94398&flora_id=2	Elisabeth Reyes	2014-09-15	Elisabeth Reyes	2014-09-15
170592	Ceriops tagal	Rhizophoraceae	Malpighiales	234. Perianth differentiation (D1)	Flora of China 2014 (website)	234. Perianth differentiation (D1): (4) marked differentiation				http://www.efloras.org/object_page.aspx?object_id=94398&flora_id=2	Elisabeth Reyes	2014-09-15
120283	Cespedesia spathulata	Ochnaceae	Malpighiales	204. Fusion of perianth (C1)	Matthews et al 2012 (BJLS)		0.1			sepals	Mario Coiro	2013-07-04
120284	Cespedesia spathulata	Ochnaceae	Malpighiales	204. Fusion of perianth (C1)	Matthews et al 2012 (BJLS)		0			petals	Mario Coiro	2013-07-04
120285	Cespedesia spathulata	Ochnaceae	Malpighiales	207. Symmetry of perianth (D1)	Matthews et al 2012 (BJLS)	207. Symmetry of perianth (D1): (0) actinomorphic (strictly polysymmetric)					Mario Coiro	2013-07-04
120271	Cespedesia spathulata	Ochnaceae	Malpighiales	230. Perianth phyllotaxy (D1)	Matthews et al 2012 (BJLS)	230. Perianth phyllotaxy (D1): (0) whorled					Mario Coiro	2013-07-04
120273	Cespedesia spathulata	Ochnaceae	Malpighiales	232. Perianth merism (C1)	Matthews et al 2012 (BJLS)		5				Mario Coiro	2013-07-04
120277	Cespedesia spathulata	Ochnaceae	Malpighiales	234. Perianth differentiation (D1)	Matthews et al 2012 (BJLS)	234. Perianth differentiation (D1): (4) marked differentiation					Mario Coiro	2013-07-04	Maria von Balthazar	2016-07-05
170188	Cespedesia spathulata	Ochnaceae	Malpighiales	234. Perianth differentiation (D1)	Matthews et al 2012 (BJLS)	234. Perianth differentiation (D1): (4) marked differentiation					Elisabeth Reyes	2014-09-11
180351	Cestrum aurantiacum	Solanaceae	Solanales	204. Fusion of perianth (C1)	Flora of China 2015 (website)		0.9			corolla; http://www.efloras.org/object_page.aspx?object_id=3383&flora_id=2	Elisabeth Reyes	2015-04-27
180352	Cestrum aurantiacum	Solanaceae	Solanales	204. Fusion of perianth (C1)	Flora of China 2015 (website)		0.83			calyx; http://www.efloras.org/object_page.aspx?object_id=3383&flora_id=2	Elisabeth Reyes	2015-04-27
180368	Cestrum aurantiacum	Solanaceae	Solanales	207. Symmetry of perianth (D1)	Encyclopedia of Life 2015 (website)	207. Symmetry of perianth (D1): (0) actinomorphic (strictly polysymmetric)				http://eol.org/data_objects/30796261	Elisabeth Reyes	2015-04-27
180353	Cestrum aurantiacum	Solanaceae	Solanales	230. Perianth phyllotaxy (D1)	Flora of China 2015 (website)	230. Perianth phyllotaxy (D1): (0) whorled				http://www.efloras.org/object_page.aspx?object_id=3383&flora_id=2	Elisabeth Reyes	2015-04-27
180356	Cestrum aurantiacum	Solanaceae	Solanales	232. Perianth merism (C1)	Flora of China 2015 (website)		5				Elisabeth Reyes	2015-04-27
180355	Cestrum aurantiacum	Solanaceae	Solanales	234. Perianth differentiation (D1)	Flora of China 2015 (website)	234. Perianth differentiation (D1): (4) marked differentiation					Elisabeth Reyes	2015-04-27
131828	Chamaelirium luteum	Melanthiaceae	Liliales	204. Fusion of perianth (C1)	Flora of North America 2013 (website)		0				Elisabeth Reyes	2013-11-12
133770	Chamaelirium luteum	Melanthiaceae	Liliales	207. Symmetry of perianth (D1)	Dahlgren et al 1985 (book)	207. Symmetry of perianth (D1): (0) actinomorphic (strictly polysymmetric)					Elisabeth Reyes	2013-11-27
131824	Chamaelirium luteum	Melanthiaceae	Liliales	230. Perianth phyllotaxy (D1)	Flora of North America 2013 (website)	230. Perianth phyllotaxy (D1): (0) whorled					Elisabeth Reyes	2013-11-12	Elisabeth Reyes	2013-11-12
131826	Chamaelirium luteum	Melanthiaceae	Liliales	232. Perianth merism (C1)	Flora of North America 2013 (website)		3				Elisabeth Reyes	2013-11-12
151955	Chamaelirium luteum	Melanthiaceae	Liliales	234. Perianth differentiation (D1)	Flora of North America 2014 (website)	234. Perianth differentiation (D1): (0) undifferentiated					Elisabeth Reyes	2014-06-03
158429	Changiostyrax dolichocarpus	Styracaceae	Ericales	207. Symmetry of perianth (D1)	Flora of China 2014 (website)	207. Symmetry of perianth (D1): (0) actinomorphic (strictly polysymmetric)					Stefan Löfstrand	2014-07-22
160674	Changiostyrax dolichocarpus	Styracaceae	Ericales	230. Perianth phyllotaxy (D1)	Flora of China 2014 (website)	230. Perianth phyllotaxy (D1): (0) whorled					Elisabeth Reyes	2014-07-25
160676	Changiostyrax dolichocarpus	Styracaceae	Ericales	232. Perianth merism (C1)	Flora of China 2014 (website)		4				Elisabeth Reyes	2014-07-25
158428	Changiostyrax dolichocarpus	Styracaceae	Ericales	234. Perianth differentiation (D1)	Flora of China 2014 (website)	234. Perianth differentiation (D1): (1) marked differentiation, outer sepaloid, inner petaloid					Stefan Löfstrand	2014-07-22
146595	Chasmanthe floribunda	Iridaceae	Asparagales	204. Fusion of perianth (C1)	Flora of North America 2014 (website)			0.55	0.75	variation due to one tepal bein much longer than the others	Elisabeth Reyes	2014-03-11
146587	Chasmanthe floribunda	Iridaceae	Asparagales	207. Symmetry of perianth (D1)	Flora of North America 2014 (website)	207. Symmetry of perianth (D1): (2) zygomorphic					Elisabeth Reyes	2014-03-11
146591	Chasmanthe floribunda	Iridaceae	Asparagales	230. Perianth phyllotaxy (D1)	Flora of North America 2014 (website)	230. Perianth phyllotaxy (D1): (0) whorled					Elisabeth Reyes	2014-03-11
146593	Chasmanthe floribunda	Iridaceae	Asparagales	232. Perianth merism (C1)	Flora of North America 2014 (website)		3			http://www.efloras.org/object_page.aspx?object_id=41530&flora_id=1	Elisabeth Reyes	2014-03-11	Elisabeth Reyes	2014-09-08
146590	Chasmanthe floribunda	Iridaceae	Asparagales	234. Perianth differentiation (D1)	Flora of North America 2014 (website)	234. Perianth differentiation (D1): (4) marked differentiation				whorls of different sizes even not considering labellum; http://www.efloras.org/object_page.aspx?object_id=41530&flora_id=1	Elisabeth Reyes	2014-03-11	Elisabeth Reyes	2014-09-08
2631	Chimonanthus praecox	Calycanthaceae	Laurales	204. Fusion of perianth (C1)	Staedler et al 2007 (IJPS)		0				Hervé Sauquet	2011-05-05
2632	Chimonanthus praecox	Calycanthaceae	Laurales	207. Symmetry of perianth (D1)	Staedler et al 2007 (IJPS)	207. Symmetry of perianth (D1): (1) actinomorphic spiral					Hervé Sauquet	2011-05-05
81268	Chimonanthus praecox	Calycanthaceae	Laurales	230. Perianth phyllotaxy (D1)	Hervé Sauquet 2011 (personal observation)	230. Perianth phyllotaxy (D1): (1) spiral					Julien Massoni	2013-03-23
140552	Chimonanthus praecox	Calycanthaceae	Laurales	234. Perianth differentiation (D1)	Staedler et al 2007 (IJPS)	234. Perianth differentiation (D1): (4) marked differentiation					Julien Massoni	2014-02-01
137917	Chionographis japonica	Melanthiaceae	Liliales	207. Symmetry of perianth (D1)	Dahlgren et al 1985 (book)	207. Symmetry of perianth (D1): (2) zygomorphic					Elisabeth Reyes	2013-12-12
137919	Chionographis japonica	Melanthiaceae	Liliales	230. Perianth phyllotaxy (D1)	Dahlgren et al 1985 (book)	230. Perianth phyllotaxy (D1): (0) whorled					Elisabeth Reyes	2013-12-12	Elisabeth Reyes	2013-12-12
137921	Chionographis japonica	Melanthiaceae	Liliales	232. Perianth merism (C1)	Dahlgren et al 1985 (book)		3				Elisabeth Reyes	2013-12-12
121084	Chrysobalanus icaco	Chrysobalanaceae	Malpighiales	204. Fusion of perianth (C1)	Matthews & Endress 2008 (BJLS)		0			petals	Mario Coiro	2013-07-04
121086	Chrysobalanus icaco	Chrysobalanaceae	Malpighiales	204. Fusion of perianth (C1)	Matthews & Endress 2008 (BJLS)		0.05			sepals	Mario Coiro	2013-07-04
121087	Chrysobalanus icaco	Chrysobalanaceae	Malpighiales	207. Symmetry of perianth (D1)	Matthews & Endress 2008 (BJLS)	207. Symmetry of perianth (D1): (0) actinomorphic (strictly polysymmetric)					Mario Coiro	2013-07-04
121068	Chrysobalanus icaco	Chrysobalanaceae	Malpighiales	230. Perianth phyllotaxy (D1)	Matthews & Endress 2008 (BJLS)	230. Perianth phyllotaxy (D1): (0) whorled					Mario Coiro	2013-07-04
121072	Chrysobalanus icaco	Chrysobalanaceae	Malpighiales	232. Perianth merism (C1)	Matthews & Endress 2008 (BJLS)		5				Mario Coiro	2013-07-04
121076	Chrysobalanus icaco	Chrysobalanaceae	Malpighiales	234. Perianth differentiation (D1)	Matthews & Endress 2008 (BJLS)	234. Perianth differentiation (D1): (1) marked differentiation, outer sepaloid, inner petaloid					Mario Coiro	2013-07-04
128971	Chrysolepis sempervirens	Fagaceae	Fagales	204. Fusion of perianth (C1)	Nixon 1997 (Flora of North America)		0				Rebeca Hernández Gutiérrez	2013-09-20
142050	Chrysolepis sempervirens	Fagaceae	Fagales	207. Symmetry of perianth (D1)	Watson & Dallwitz 2013 (website)	207. Symmetry of perianth (D1): (0) actinomorphic (strictly polysymmetric)					Elisabeth Reyes	2014-02-17
142048	Chrysolepis sempervirens	Fagaceae	Fagales	230. Perianth phyllotaxy (D1)	Flora of North America 2014 (website)	230. Perianth phyllotaxy (D1): (0) whorled					Elisabeth Reyes	2014-02-17
128965	Chrysolepis sempervirens	Fagaceae	Fagales	232. Perianth merism (C1)	Nixon 1997 (Flora of North America)		3				Rebeca Hernández Gutiérrez	2013-09-20
128966	Chrysolepis sempervirens	Fagaceae	Fagales	232. Perianth merism (C1)	Nixon 1997 (Flora of North America)		3	3	4		Rebeca Hernández Gutiérrez	2013-09-20
142049	Chrysolepis sempervirens	Fagaceae	Fagales	234. Perianth differentiation (D1)	Flora of North America 2014 (website)	234. Perianth differentiation (D1): (0) undifferentiated					Elisabeth Reyes	2014-02-17	Elisabeth Reyes	2014-09-25
176960	Chrysosplenium japonicum	Saxifragaceae	Saxifragales	204. Fusion of perianth (C1)	Flora of China 2014 (website)		0			http://www.efloras.org/object_page.aspx?object_id=44165&flora_id=2	Elisabeth Reyes	2014-11-21
150169	Chrysosplenium japonicum	Saxifragaceae	Saxifragales	207. Symmetry of perianth (D1)	Flora of China 2014 (website)	207. Symmetry of perianth (D1): (0) actinomorphic (strictly polysymmetric)					Elisabeth Reyes	2014-05-13
150155	Chrysosplenium japonicum	Saxifragaceae	Saxifragales	230. Perianth phyllotaxy (D1)	Flora of China 2014 (website)	230. Perianth phyllotaxy (D1): (0) whorled					Elisabeth Reyes	2014-05-13
150139	Chrysosplenium japonicum	Saxifragaceae	Saxifragales	232. Perianth merism (C1)	Flora of China 2014 (website)		4				Elisabeth Reyes	2014-05-13
150154	Chrysosplenium japonicum	Saxifragaceae	Saxifragales	234. Perianth differentiation (D1)	Flora of China 2014 (website)	234. Perianth differentiation (D1): (0) undifferentiated					Elisabeth Reyes	2014-05-13	Elisabeth Reyes	2014-10-15
180727	Cichorium intybus	Asteraceae	Asterales	204. Fusion of perianth (C1)	Baillon 1886 (book)			0.15	0.95	corolla	Maria von Balthazar	2015-06-02
180728	Cichorium intybus	Asteraceae	Asterales	204. Fusion of perianth (C1)	Baillon 1886 (book)		0			calyx	Maria von Balthazar	2015-06-02
180823	Cichorium intybus	Asteraceae	Asterales	207. Symmetry of perianth (D1)	Baillon 1886 (book)	207. Symmetry of perianth (D1): (2) zygomorphic					Maria von Balthazar	2015-06-03
180724	Cichorium intybus	Asteraceae	Asterales	230. Perianth phyllotaxy (D1)	Baillon 1886 (book)	230. Perianth phyllotaxy (D1): (0) whorled					Maria von Balthazar	2015-06-02
127447	Cichorium intybus	Asteraceae	Asterales	232. Perianth merism (C1)	Lundberg & Bremer 2003 (IJPS)		5				Kristel Schoonderwoerd	2013-07-09
180726	Cichorium intybus	Asteraceae	Asterales	234. Perianth differentiation (D1)	Baillon 1886 (book)	234. Perianth differentiation (D1): (4) marked differentiation					Maria von Balthazar	2015-06-02
19058	Cinnamomum camphora	Lauraceae	Laurales	204. Fusion of perianth (C1)	Flora of China 2012 (website)		0.1			basally connate (flora of china, 2012)	Julien Massoni	2012-01-04
17960	Cinnamomum camphora	Lauraceae	Laurales	207. Symmetry of perianth (D1)	Flora of China 2011 (website)	207. Symmetry of perianth (D1): (0) actinomorphic (strictly polysymmetric)					Julien Massoni	2011-12-22
81269	Cinnamomum camphora	Lauraceae	Laurales	230. Perianth phyllotaxy (D1)	Simpson 2010 (book)	230. Perianth phyllotaxy (D1): (0) whorled					Julien Massoni	2013-03-23
81330	Cinnamomum camphora	Lauraceae	Laurales	232. Perianth merism (C1)	Flora of China 2011 (website)		3				Julien Massoni	2013-03-23
174612	Cinnamomum camphora	Lauraceae	Laurales	234. Perianth differentiation (D1)	Flora of China 2014 (website)	234. Perianth differentiation (D1): (0) undifferentiated				http://www.efloras.org/object_page.aspx?object_id=112098&flora_id=2	Elisabeth Reyes	2014-10-23
38044	Cinnamosma madagascariensis	Canellaceae	Canellales	204. Fusion of perianth (C1)	Perrier de la Bâthie 1954 (FloreMadagascar)			0	0.5		Julien Massoni	2012-11-29	Julien Massoni	2012-11-29
38217	Cinnamosma madagascariensis	Canellaceae	Canellales	207. Symmetry of perianth (D1)	Tropicos 2012 (website)	207. Symmetry of perianth (D1): (5) actinomorphic (general)				[rescored from $$$actinomorphic to actinomorphic (phyllotaxis unknown)]	Julien Massoni	2012-11-30	Hervé Sauquet	2013-05-09
140517	Cinnamosma madagascariensis	Canellaceae	Canellales	230. Perianth phyllotaxy (D1)	Perrier de la Bâthie 1954 (FloreMadagascar)	230. Perianth phyllotaxy (D1): (0) whorled					Julien Massoni	2014-02-01
20477	Circaeaster agrestis	Circaeasteraceae	Ranunculales	204. Fusion of perianth (C1)	Tian et al 2005 (PlantSystEvol)		0				Laetitia Carrive	2012-01-19
20478	Circaeaster agrestis	Circaeasteraceae	Ranunculales	207. Symmetry of perianth (D1)	Tian et al 2005 (PlantSystEvol)	207. Symmetry of perianth (D1): (1) actinomorphic spiral				"regular or irregular" with a spiral development and 2-3 tepals…	Laetitia Carrive	2012-01-19	Laetitia Carrive	2012-01-19
20475	Circaeaster agrestis	Circaeasteraceae	Ranunculales	230. Perianth phyllotaxy (D1)	Tian et al 2005 (PlantSystEvol)	230. Perianth phyllotaxy (D1): (1) spiral				"the SEM observation shows that the development and position of the floral organs is spiral"	Laetitia Carrive	2012-01-19	Hervé Sauquet	2014-07-21
158041	Circaeaster agrestis	Circaeasteraceae	Ranunculales	234. Perianth differentiation (D1)	Tian et al 2005 (PlantSystEvol)	234. Perianth differentiation (D1): (0) undifferentiated				based on original 200 perianth scoring by Laetitia as spiral of sepaloid tepals	Hervé Sauquet	2014-07-21
177732	Cirsium vulgare	Asteraceae	Asterales	204. Fusion of perianth (C1)	Flora of North America 2014 (website)		0.8			corolla	Elisabeth Reyes	2014-11-27	Elisabeth Reyes	2014-11-27
164014	Cirsium vulgare	Asteraceae	Asterales	207. Symmetry of perianth (D1)	Flora of North America 2014 (website)	207. Symmetry of perianth (D1): (2) zygomorphic					Elisabeth Reyes	2014-08-12
164018	Cirsium vulgare	Asteraceae	Asterales	230. Perianth phyllotaxy (D1)	Flora of North America 2014 (website)	230. Perianth phyllotaxy (D1): (0) whorled					Elisabeth Reyes	2014-08-12
164015	Cirsium vulgare	Asteraceae	Asterales	232. Perianth merism (C1)	Flora of North America 2014 (website)		5			corolla	Elisabeth Reyes	2014-08-12	Elisabeth Reyes	2014-08-12
164020	Cirsium vulgare	Asteraceae	Asterales	234. Perianth differentiation (D1)	Flora of North America 2014 (website)	234. Perianth differentiation (D1): (4) marked differentiation					Elisabeth Reyes	2014-08-12	Elisabeth Reyes	2014-08-12
82228	Cissampelos pareira	Menispermaceae	Ranunculales	207. Symmetry of perianth (D1)	Flora of North America 2013 (website)	207. Symmetry of perianth (D1): (0) actinomorphic (strictly polysymmetric)				Staminate flowers.	Laetitia Carrive	2013-03-25
82248	Cissampelos pareira	Menispermaceae	Ranunculales	207. Symmetry of perianth (D1)	Flora of Pakistan 2013 (website)	207. Symmetry of perianth (D1): (2) zygomorphic				Pistillate flowers.	Laetitia Carrive	2013-03-25	Hervé Sauquet	2014-08-30
82163	Cissampelos pareira	Menispermaceae	Ranunculales	230. Perianth phyllotaxy (D1)	Flora of Pakistan 2013 (website)	230. Perianth phyllotaxy (D1): (0) whorled				Staminate flowers.	Laetitia Carrive	2013-03-25	Laetitia Carrive	2013-03-25
82182	Cissampelos pareira	Menispermaceae	Ranunculales	232. Perianth merism (C1)	Flora of Pakistan 2013 (website)		2			Staminate flowers.	Laetitia Carrive	2013-03-25	Laetitia Carrive	2013-03-25
82202	Cissampelos pareira	Menispermaceae	Ranunculales	232. Perianth merism (C1)	Flora of Pakistan 2013 (website)		1			Pistillate flowers.	Laetitia Carrive	2013-03-25
82196	Cissampelos pareira	Menispermaceae	Ranunculales	234. Perianth differentiation (D1)	Flora of North America 2013 (website)	234. Perianth differentiation (D1): (3) marked differentiation among sepaloid tepals				Both staminate and pistillate flowers.	Laetitia Carrive	2013-03-25	Laetitia Carrive	2013-03-25
173987	Cissus assamica	Vitaceae	Vitales	204. Fusion of perianth (C1)	Flora of China 2014 (website)		1			calyx; http://www.efloras.org/object_page.aspx?object_id=93458&flora_id=2	Elisabeth Reyes	2014-10-14	Elisabeth Reyes	2014-10-14
174009	Cissus assamica	Vitaceae	Vitales	204. Fusion of perianth (C1)	Flora of China 2014 (website)		0			"petals falling off separately"	Elisabeth Reyes	2014-10-14	Elisabeth Reyes	2014-10-14
174002	Cissus assamica	Vitaceae	Vitales	207. Symmetry of perianth (D1)	Flora of China 2014 (website)	207. Symmetry of perianth (D1): (0) actinomorphic (strictly polysymmetric)					Elisabeth Reyes	2014-10-14
173995	Cissus assamica	Vitaceae	Vitales	230. Perianth phyllotaxy (D1)	Flora of China 2014 (website)	230. Perianth phyllotaxy (D1): (0) whorled					Elisabeth Reyes	2014-10-14
173999	Cissus assamica	Vitaceae	Vitales	232. Perianth merism (C1)	Flora of China 2014 (website)		4				Elisabeth Reyes	2014-10-14
173997	Cissus assamica	Vitaceae	Vitales	234. Perianth differentiation (D1)	Flora of China 2014 (website)	234. Perianth differentiation (D1): (4) marked differentiation					Elisabeth Reyes	2014-10-14
163093	Cistanche deserticola	Orobanchaceae	Lamiales	204. Fusion of perianth (C1)	Flora of China 2014 (website)		0.25			calyx	Elisabeth Reyes	2014-08-05
163094	Cistanche deserticola	Orobanchaceae	Lamiales	204. Fusion of perianth (C1)	Flora of China 2014 (website)			0.2	0.25	corolla	Elisabeth Reyes	2014-08-05
163109	Cistanche deserticola	Orobanchaceae	Lamiales	207. Symmetry of perianth (D1)	Flora of China 2014 (website)	207. Symmetry of perianth (D1): (2) zygomorphic				bilabiate	Elisabeth Reyes	2014-08-05
163098	Cistanche deserticola	Orobanchaceae	Lamiales	230. Perianth phyllotaxy (D1)	Flora of China 2014 (website)	230. Perianth phyllotaxy (D1): (0) whorled					Elisabeth Reyes	2014-08-05
163100	Cistanche deserticola	Orobanchaceae	Lamiales	232. Perianth merism (C1)	Flora of China 2014 (website)		5				Elisabeth Reyes	2014-08-05
163101	Cistanche deserticola	Orobanchaceae	Lamiales	234. Perianth differentiation (D1)	Flora of China 2014 (website)	234. Perianth differentiation (D1): (4) marked differentiation					Elisabeth Reyes	2014-08-05
115520	Citrus aurantium	Rutaceae	Sapindales	204. Fusion of perianth (C1)	Flora of China 2013 (website)		0			corolla	Maria von Balthazar	2013-05-14
115521	Citrus aurantium	Rutaceae	Sapindales	204. Fusion of perianth (C1)	Pabst 1887 (book)		0.9			calyx	Maria von Balthazar	2013-05-14	Maria von Balthazar	2013-05-14
115544	Citrus aurantium	Rutaceae	Sapindales	207. Symmetry of perianth (D1)	Pabst 1887 (book)	207. Symmetry of perianth (D1): (0) actinomorphic (strictly polysymmetric)					Maria von Balthazar	2013-05-14
115513	Citrus aurantium	Rutaceae	Sapindales	230. Perianth phyllotaxy (D1)	Flora of China 2013 (website)	230. Perianth phyllotaxy (D1): (0) whorled					Maria von Balthazar	2013-05-14
115515	Citrus aurantium	Rutaceae	Sapindales	232. Perianth merism (C1)	Flora of China 2013 (website)			4	5		Maria von Balthazar	2013-05-14
115516	Citrus aurantium	Rutaceae	Sapindales	234. Perianth differentiation (D1)	Flora of China 2013 (website)	234. Perianth differentiation (D1): (1) marked differentiation, outer sepaloid, inner petaloid					Maria von Balthazar	2013-05-14
122209	Clarkia xantiana	Onagraceae	Myrtales	204. Fusion of perianth (C1)	Runions & Geber 2000 (AmJBot)		0			seen in fugures 3-4	Juliana El Ottra	2013-07-05
122237	Clarkia xantiana	Onagraceae	Myrtales	207. Symmetry of perianth (D1)	Runions & Geber 2000 (AmJBot)	207. Symmetry of perianth (D1): (2) zygomorphic				weakly, by placement and elongation; as seen in figures 2-3 of the article	Juliana El Ottra	2013-07-05	Maria von Balthazar	2015-10-21
122115	Clarkia xantiana	Onagraceae	Myrtales	230. Perianth phyllotaxy (D1)	Eichler 1878 (book)	230. Perianth phyllotaxy (D1): (0) whorled					Juliana El Ottra	2013-07-05
122126	Clarkia xantiana	Onagraceae	Myrtales	232. Perianth merism (C1)	Ronse de Craene 2010 (book)		4				Juliana El Ottra	2013-07-05
122149	Clarkia xantiana	Onagraceae	Myrtales	234. Perianth differentiation (D1)	Runions & Geber 2000 (AmJBot)	234. Perianth differentiation (D1): (1) marked differentiation, outer sepaloid, inner petaloid					Juliana El Ottra	2013-07-05
124805	Clavija eggersiana	Primulaceae	Ericales	204. Fusion of perianth (C1)	Ståhl 1990a (FloraEcuador)			0	0.1	calyx	Stefan Löfstrand	2013-07-08
124811	Clavija eggersiana	Primulaceae	Ericales	204. Fusion of perianth (C1)	Ståhl 1990a (FloraEcuador)			0.4	0.5	corolla	Stefan Löfstrand	2013-07-08
124812	Clavija eggersiana	Primulaceae	Ericales	207. Symmetry of perianth (D1)	Ståhl 1990a (FloraEcuador)	207. Symmetry of perianth (D1): (0) actinomorphic (strictly polysymmetric)					Stefan Löfstrand	2013-07-08
124770	Clavija eggersiana	Primulaceae	Ericales	230. Perianth phyllotaxy (D1)	Ståhl 1990a (FloraEcuador)	230. Perianth phyllotaxy (D1): (0) whorled					Stefan Löfstrand	2013-07-08
124776	Clavija eggersiana	Primulaceae	Ericales	232. Perianth merism (C1)	Ståhl 1990a (FloraEcuador)		5				Stefan Löfstrand	2013-07-08
124783	Clavija eggersiana	Primulaceae	Ericales	234. Perianth differentiation (D1)	Ståhl 1990a (FloraEcuador)	234. Perianth differentiation (D1): (1) marked differentiation, outer sepaloid, inner petaloid					Stefan Löfstrand	2013-07-08
127764	Claytonia virginica	Montiaceae	Caryophyllales	204. Fusion of perianth (C1)	Encyclopedia of Life 2013 (website)		0				Julien Massoni	2013-07-09
127766	Claytonia virginica	Montiaceae	Caryophyllales	207. Symmetry of perianth (D1)	Encyclopedia of Life 2013 (website)	207. Symmetry of perianth (D1): (0) actinomorphic (strictly polysymmetric)					Julien Massoni	2013-07-09
157322	Claytonia virginica	Montiaceae	Caryophyllales	230. Perianth phyllotaxy (D1)	Flora of North America 2014 (website)	230. Perianth phyllotaxy (D1): (0) whorled					Elisabeth Reyes	2014-07-17
157321	Claytonia virginica	Montiaceae	Caryophyllales	232. Perianth merism (C1)	Flora of North America 2014 (website)		5			petals	Elisabeth Reyes	2014-07-17	Elisabeth Reyes	2014-09-01
187081	Claytonia virginica	Montiaceae	Caryophyllales	232. Perianth merism (C1)	Encyclopedia of Life 2015 (website)		2			sepals; http://www.eol.org/data_objects/29640330	Elisabeth Reyes	2015-09-28
127110	Claytonia virginica	Montiaceae	Caryophyllales	234. Perianth differentiation (D1)	Encyclopedia of Life 2013 (website)	234. Perianth differentiation (D1): (1) marked differentiation, outer sepaloid, inner petaloid					Julien Massoni	2013-07-09
29302	Clematis apiifolia	Ranunculaceae	Ranunculales	204. Fusion of perianth (C1)	Flora of China 2012 (website)		0				Guillaume Cossard	2012-05-04
29307	Clematis apiifolia	Ranunculaceae	Ranunculales	207. Symmetry of perianth (D1)	Flora of China 2012 (website)	207. Symmetry of perianth (D1): (0) actinomorphic (strictly polysymmetric)					Guillaume Cossard	2012-05-04
47826	Clematis apiifolia	Ranunculaceae	Ranunculales	230. Perianth phyllotaxy (D1)	Ohwi 1965 (book)	230. Perianth phyllotaxy (D1): (0) whorled					Boris Domenech	2013-03-12
47828	Clematis apiifolia	Ranunculaceae	Ranunculales	232. Perianth merism (C1)	Ohwi 1965 (book)		4				Boris Domenech	2013-03-12	Boris Domenech	2013-03-12
47829	Clematis apiifolia	Ranunculaceae	Ranunculales	234. Perianth differentiation (D1)	Ohwi 1965 (book)	234. Perianth differentiation (D1): ($) $$$undifferentiated single whorl					Boris Domenech	2013-03-12
179956	Cleome serrulata	Cleomaceae	Brassicales	204. Fusion of perianth (C1)	Flora of North America 2015 (website)			0.5	0.66	sepals	Elisabeth Reyes	2015-04-13
179962	Cleome serrulata	Cleomaceae	Brassicales	204. Fusion of perianth (C1)	Flora of North America 2015 (website)		0			petals	Elisabeth Reyes	2015-04-13
179957	Cleome serrulata	Cleomaceae	Brassicales	207. Symmetry of perianth (D1)	Flora of North America 2015 (website)	207. Symmetry of perianth (D1): (2) zygomorphic					Elisabeth Reyes	2015-04-13
179959	Cleome serrulata	Cleomaceae	Brassicales	230. Perianth phyllotaxy (D1)	Flora of North America 2015 (website)	230. Perianth phyllotaxy (D1): (0) whorled					Elisabeth Reyes	2015-04-13
179963	Cleome serrulata	Cleomaceae	Brassicales	232. Perianth merism (C1)	Flora of North America 2015 (website)		4				Elisabeth Reyes	2015-04-13
179961	Cleome serrulata	Cleomaceae	Brassicales	234. Perianth differentiation (D1)	Flora of North America 2015 (website)	234. Perianth differentiation (D1): (4) marked differentiation					Elisabeth Reyes	2015-04-13
176961	Cleome viscosa	Cleomaceae	Brassicales	204. Fusion of perianth (C1)	Flora of North America 2015 (website)		0			sepals	Elisabeth Reyes	2014-11-21	Elisabeth Reyes	2015-04-13
179994	Cleome viscosa	Cleomaceae	Brassicales	204. Fusion of perianth (C1)	Flora of North America 2015 (website)		0			petals	Elisabeth Reyes	2015-04-13
179993	Cleome viscosa	Cleomaceae	Brassicales	207. Symmetry of perianth (D1)	Flora of North America 2015 (website)	207. Symmetry of perianth (D1): (2) zygomorphic					Elisabeth Reyes	2015-04-13
142884	Cleome viscosa	Cleomaceae	Brassicales	230. Perianth phyllotaxy (D1)	Flora of Pakistan 2014 (website)	230. Perianth phyllotaxy (D1): (0) whorled					Elisabeth Reyes	2014-02-20	Elisabeth Reyes	2014-02-20
142887	Cleome viscosa	Cleomaceae	Brassicales	232. Perianth merism (C1)	Flora of Pakistan 2014 (website)		4				Elisabeth Reyes	2014-02-20	Elisabeth Reyes	2014-02-20
142885	Cleome viscosa	Cleomaceae	Brassicales	234. Perianth differentiation (D1)	Flora of Pakistan 2014 (website)	234. Perianth differentiation (D1): (4) marked differentiation					Elisabeth Reyes	2014-02-20	Elisabeth Reyes	2014-02-26
176962	Cleome viscosa	Cleomaceae	Brassicales	234. Perianth differentiation (D1)	Encyclopedia of Life 2014 (website)	234. Perianth differentiation (D1): (1) marked differentiation, outer sepaloid, inner petaloid				http://media.eol.org/content/2013/09/13/11/28170_orig.jpg	Elisabeth Reyes	2014-11-21
149196	Cleomella obtusifolia	Cleomaceae	Brassicales	204. Fusion of perianth (C1)	Flora of North America 2014 (website)			0	0.25		Elisabeth Reyes	2014-05-07
149189	Cleomella obtusifolia	Cleomaceae	Brassicales	207. Symmetry of perianth (D1)	Flora of North America 2014 (website)	207. Symmetry of perianth (D1): (0) actinomorphic (strictly polysymmetric)					Elisabeth Reyes	2014-05-07
149191	Cleomella obtusifolia	Cleomaceae	Brassicales	230. Perianth phyllotaxy (D1)	Flora of North America 2014 (website)	230. Perianth phyllotaxy (D1): (0) whorled					Elisabeth Reyes	2014-05-07	Elisabeth Reyes	2014-05-07
149193	Cleomella obtusifolia	Cleomaceae	Brassicales	232. Perianth merism (C1)	Flora of North America 2014 (website)		4				Elisabeth Reyes	2014-05-07
149188	Cleomella obtusifolia	Cleomaceae	Brassicales	234. Perianth differentiation (D1)	Flora of North America 2014 (website)	234. Perianth differentiation (D1): (1) marked differentiation, outer sepaloid, inner petaloid					Elisabeth Reyes	2014-05-07
163419	Clerodendrum japonicum	Lamiaceae	Lamiales	204. Fusion of perianth (C1)	Flora of China 2014 (website)		0.6			corolla;	Elisabeth Reyes	2014-08-07	Elisabeth Reyes	2014-08-08
163430	Clerodendrum japonicum	Lamiaceae	Lamiales	204. Fusion of perianth (C1)	Flora of China 2014 (website)			0.15	0.3	calyx	Elisabeth Reyes	2014-08-07	Elisabeth Reyes	2014-08-08
163429	Clerodendrum japonicum	Lamiaceae	Lamiales	207. Symmetry of perianth (D1)	Flora of China 2014 (website)	207. Symmetry of perianth (D1): (0) actinomorphic (strictly polysymmetric)				corolla; genus key from Verbanaceae	Elisabeth Reyes	2014-08-07
163420	Clerodendrum japonicum	Lamiaceae	Lamiales	230. Perianth phyllotaxy (D1)	Flora of China 2014 (website)	230. Perianth phyllotaxy (D1): (0) whorled				http://www.efloras.org/object_page.aspx?object_id=3065&flora_id=2	Elisabeth Reyes	2014-08-07
163427	Clerodendrum japonicum	Lamiaceae	Lamiales	232. Perianth merism (C1)	Flora of China 2014 (website)		5			http://www.efloras.org/object_page.aspx?object_id=3065&flora_id=2	Elisabeth Reyes	2014-08-07	Elisabeth Reyes	2014-08-07
163418	Clerodendrum japonicum	Lamiaceae	Lamiales	234. Perianth differentiation (D1)	Flora of China 2014 (website)	234. Perianth differentiation (D1): (4) marked differentiation				http://www.efloras.org/object_page.aspx?object_id=3065&flora_id=2	Elisabeth Reyes	2014-08-07
156197	Clethra mexicana	Clethraceae	Ericales	204. Fusion of perianth (C1)	Calderón de Rzedowski & Rzedowski 2001 (book)			0	0.05	calyx distinct, corolla connate at very base	Stefan Löfstrand	2014-07-14
156191	Clethra mexicana	Clethraceae	Ericales	207. Symmetry of perianth (D1)	Calderón de Rzedowski & Rzedowski 2001 (book)	207. Symmetry of perianth (D1): (0) actinomorphic (strictly polysymmetric)					Stefan Löfstrand	2014-07-14
156200	Clethra mexicana	Clethraceae	Ericales	230. Perianth phyllotaxy (D1)	Calderón de Rzedowski & Rzedowski 2001 (book)	230. Perianth phyllotaxy (D1): (0) whorled					Stefan Löfstrand	2014-07-14
156188	Clethra mexicana	Clethraceae	Ericales	232. Perianth merism (C1)	Calderón de Rzedowski & Rzedowski 2001 (book)		5				Stefan Löfstrand	2014-07-14
156190	Clethra mexicana	Clethraceae	Ericales	234. Perianth differentiation (D1)	Calderón de Rzedowski & Rzedowski 2001 (book)	234. Perianth differentiation (D1): (1) marked differentiation, outer sepaloid, inner petaloid					Stefan Löfstrand	2014-07-14
155133	Cleyera japonica	Pentaphylacaceae	Ericales	204. Fusion of perianth (C1)	Flora of China 2014 (website)			0.1	0.1		Florian Jabbour	2014-07-09
155134	Cleyera japonica	Pentaphylacaceae	Ericales	204. Fusion of perianth (C1)	von Siebold & Zuccarini 1842-1870 (book)			0.5	0.1		Florian Jabbour	2014-07-09	Florian Jabbour	2014-07-09
155127	Cleyera japonica	Pentaphylacaceae	Ericales	207. Symmetry of perianth (D1)	von Siebold & Zuccarini 1842-1870 (book)	207. Symmetry of perianth (D1): (0) actinomorphic (strictly polysymmetric)					Florian Jabbour	2014-07-09	Florian Jabbour	2014-07-09
155138	Cleyera japonica	Pentaphylacaceae	Ericales	230. Perianth phyllotaxy (D1)	Flora of China 2014 (website)	230. Perianth phyllotaxy (D1): (1) spiral					Florian Jabbour	2014-07-09
155213	Cleyera japonica	Pentaphylacaceae	Ericales	232. Perianth merism (C1)	Thunberg 1783a (NovaGeneraPlantarum)		5				Florian Jabbour	2014-07-09	Florian Jabbour	2014-07-09
155125	Cleyera japonica	Pentaphylacaceae	Ericales	234. Perianth differentiation (D1)	Thunberg 1783a (NovaGeneraPlantarum)	234. Perianth differentiation (D1): (4) marked differentiation					Florian Jabbour	2014-07-09
178991	Clidemia allenii	Melastomataceae	Myrtales	207. Symmetry of perianth (D1)	Almeda 2004 (ProcCalAcadSci)	207. Symmetry of perianth (D1): (2) zygomorphic					Elisabeth Reyes	2015-03-10
178986	Clidemia allenii	Melastomataceae	Myrtales	230. Perianth phyllotaxy (D1)	Almeda 2004 (ProcCalAcadSci)	230. Perianth phyllotaxy (D1): (0) whorled					Elisabeth Reyes	2015-03-10
178985	Clidemia allenii	Melastomataceae	Myrtales	232. Perianth merism (C1)	Almeda 2004 (ProcCalAcadSci)		5				Elisabeth Reyes	2015-03-10
178990	Clidemia allenii	Melastomataceae	Myrtales	234. Perianth differentiation (D1)	Almeda 2004 (ProcCalAcadSci)	234. Perianth differentiation (D1): (1) marked differentiation, outer sepaloid, inner petaloid					Elisabeth Reyes	2015-03-10
169933	Clusia blattophila	Clusiaceae	Malpighiales	230. Perianth phyllotaxy (D1)	Vlasáková & Gustafsson 2011 (NordJBot)	230. Perianth phyllotaxy (D1): (0) whorled					Elisabeth Reyes	2014-09-11
169932	Clusia blattophila	Clusiaceae	Malpighiales	232. Perianth merism (C1)	Vlasáková & Gustafsson 2011 (NordJBot)		4				Elisabeth Reyes	2014-09-11
169935	Clusia blattophila	Clusiaceae	Malpighiales	234. Perianth differentiation (D1)	Vlasáková & Gustafsson 2011 (NordJBot)	234. Perianth differentiation (D1): (4) marked differentiation					Elisabeth Reyes	2014-09-11
133070	Clutia pulchella	Peraceae	Malpighiales	204. Fusion of perianth (C1)	Flora Zambesiaca 2013 (website)		0	0.5		Sepals basally fused, petals free	Charlotte Prieu	2013-11-15
131682	Clutia pulchella	Peraceae	Malpighiales	230. Perianth phyllotaxy (D1)	Flora Zambesiaca 2013 (website)	230. Perianth phyllotaxy (D1): (0) whorled					Charlotte Prieu	2013-11-08
131679	Clutia pulchella	Peraceae	Malpighiales	232. Perianth merism (C1)	Flora Zambesiaca 2013 (website)		5				Charlotte Prieu	2013-11-08
131685	Clutia pulchella	Peraceae	Malpighiales	234. Perianth differentiation (D1)	Flora Zambesiaca 2013 (website)	234. Perianth differentiation (D1): (1) marked differentiation, outer sepaloid, inner petaloid					Charlotte Prieu	2013-11-08
164082	Cnicothamnus azafran	Asteraceae	Asterales	207. Symmetry of perianth (D1)	Roque & Funk 2013 (BJLS)	207. Symmetry of perianth (D1): (0) actinomorphic (strictly polysymmetric)				central flowers	Elisabeth Reyes	2014-08-13
164083	Cnicothamnus azafran	Asteraceae	Asterales	207. Symmetry of perianth (D1)	Roque & Funk 2013 (BJLS)	207. Symmetry of perianth (D1): (2) zygomorphic				peripheral flowers subligulate	Elisabeth Reyes	2014-08-13	Elisabeth Reyes	2014-08-13
164089	Cnicothamnus azafran	Asteraceae	Asterales	230. Perianth phyllotaxy (D1)	Roque & Funk 2013 (BJLS)	230. Perianth phyllotaxy (D1): (0) whorled					Elisabeth Reyes	2014-08-13
179402	Cnicothamnus azafran	Asteraceae	Asterales	232. Perianth merism (C1)	Anderberg et al 2006 (Kubitzki)		5			corolla	Elisabeth Reyes	2015-03-18
164091	Cnicothamnus azafran	Asteraceae	Asterales	234. Perianth differentiation (D1)	Roque & Funk 2013 (BJLS)	234. Perianth differentiation (D1): (4) marked differentiation					Elisabeth Reyes	2014-08-13
82067	Cobaea scandens	Polemoniaceae	Ericales	204. Fusion of perianth (C1)	Peter 1897 (EnglerPrantl)		0.9			petal are fused over most of their length; there are, however, short lobes; sepals are almost free from each other	Jürg Schönenberger	2013-03-25	Jürg Schönenberger	2013-04-09
82076	Cobaea scandens	Polemoniaceae	Ericales	207. Symmetry of perianth (D1)	Brand 1907 (book)	207. Symmetry of perianth (D1): (0) actinomorphic (strictly polysymmetric)				albeit the reproductive organs are arranged monosymmetrically	Jürg Schönenberger	2013-03-25
82002	Cobaea scandens	Polemoniaceae	Ericales	230. Perianth phyllotaxy (D1)	Schönenberger 2009 (IJPS)	230. Perianth phyllotaxy (D1): (0) whorled					Jürg Schönenberger	2013-03-25
82017	Cobaea scandens	Polemoniaceae	Ericales	232. Perianth merism (C1)	Brand 1907 (book)		5				Jürg Schönenberger	2013-03-25
82029	Cobaea scandens	Polemoniaceae	Ericales	234. Perianth differentiation (D1)	Brand 1907 (book)	234. Perianth differentiation (D1): (1) marked differentiation, outer sepaloid, inner petaloid					Jürg Schönenberger	2013-03-25
176979	Coccinia grandis	Cucurbitaceae	Cucurbitales	204. Fusion of perianth (C1)	Flora of China 2014 (website)		0.4			female corolla; http://www.efloras.org/object_page.aspx?object_id=119689&flora_id=2	Elisabeth Reyes	2014-11-21
176980	Coccinia grandis	Cucurbitaceae	Cucurbitales	204. Fusion of perianth (C1)	Flora of China 2014 (website)		0.66			male corolla; http://www.efloras.org/object_page.aspx?object_id=119689&flora_id=2	Elisabeth Reyes	2014-11-21	Elisabeth Reyes	2014-11-21
176981	Coccinia grandis	Cucurbitaceae	Cucurbitales	204. Fusion of perianth (C1)	Encyclopedia of Life 2014 (website)		0.5			http://media.eol.org/content/2009/09/08/02/87352_orig.jpg	Elisabeth Reyes	2014-11-21
176982	Coccinia grandis	Cucurbitaceae	Cucurbitales	207. Symmetry of perianth (D1)	Encyclopedia of Life 2014 (website)	207. Symmetry of perianth (D1): (5) actinomorphic (general)				http://media.eol.org/content/2014/03/30/21/72194_orig.jpg	Elisabeth Reyes	2014-11-21
141997	Coccinia grandis	Cucurbitaceae	Cucurbitales	230. Perianth phyllotaxy (D1)	Flora of China 2014 (website)	230. Perianth phyllotaxy (D1): (0) whorled					Elisabeth Reyes	2014-02-14
141999	Coccinia grandis	Cucurbitaceae	Cucurbitales	232. Perianth merism (C1)	Flora of China 2014 (website)		5				Elisabeth Reyes	2014-02-14
142001	Coccinia grandis	Cucurbitaceae	Cucurbitales	234. Perianth differentiation (D1)	Flora of China 2014 (website)	234. Perianth differentiation (D1): (4) marked differentiation					Elisabeth Reyes	2014-02-14	Elisabeth Reyes	2014-02-26
176983	Coccinia grandis	Cucurbitaceae	Cucurbitales	234. Perianth differentiation (D1)	Encyclopedia of Life 2014 (website)	234. Perianth differentiation (D1): (1) marked differentiation, outer sepaloid, inner petaloid				http://media.eol.org/content/2009/09/08/02/87352_orig.jpg	Elisabeth Reyes	2014-11-21
149097	Cochlearia abulensis	Brassicaceae	Brassicales	207. Symmetry of perianth (D1)	Busch et al 2012 (MBE)	207. Symmetry of perianth (D1): (2) zygomorphic					Elisabeth Reyes	2014-05-06	Elisabeth Reyes	2014-10-14
149099	Cochlearia acaulis	Brassicaceae	Brassicales	207. Symmetry of perianth (D1)	Busch et al 2012 (MBE)	207. Symmetry of perianth (D1): (0) actinomorphic (strictly polysymmetric)					Elisabeth Reyes	2014-05-06
141055	Cocos nucifera	Arecaceae	Arecales	204. Fusion of perianth (C1)	Flora of North America 2013 (website)		0			info only for sepals, unknown status of petals	Elisabeth Reyes	2014-02-04
132031	Cocos nucifera	Arecaceae	Arecales	207. Symmetry of perianth (D1)	Flora of Pakistan 2013 (website)	207. Symmetry of perianth (D1): (0) actinomorphic (strictly polysymmetric)					Elisabeth Reyes	2013-11-13
132019	Cocos nucifera	Arecaceae	Arecales	230. Perianth phyllotaxy (D1)	Flora of China 2013 (website)	230. Perianth phyllotaxy (D1): (0) whorled					Elisabeth Reyes	2013-11-13	Elisabeth Reyes	2013-11-13
132021	Cocos nucifera	Arecaceae	Arecales	232. Perianth merism (C1)	Flora of China 2013 (website)		3				Elisabeth Reyes	2013-11-13
150936	Cocos nucifera	Arecaceae	Arecales	234. Perianth differentiation (D1)	Flora of China 2014 (website)	234. Perianth differentiation (D1): (4) marked differentiation					Elisabeth Reyes	2014-05-23
153648	Coffea arabica	Rubiaceae	Gentianales	204. Fusion of perianth (C1)	Flora of China 2014 (website)			0.35	0.43	corolla	Elisabeth Reyes	2014-06-23	Elisabeth Reyes	2014-06-23
153645	Coffea arabica	Rubiaceae	Gentianales	207. Symmetry of perianth (D1)	Flora of China 2014 (website)	207. Symmetry of perianth (D1): (0) actinomorphic (strictly polysymmetric)				all family actinomorphic except for one genus	Elisabeth Reyes	2014-06-23	Elisabeth Reyes	2014-08-04
128037	Coffea arabica	Rubiaceae	Gentianales	230. Perianth phyllotaxy (D1)	Pope 2003 (book)	230. Perianth phyllotaxy (D1): (0) whorled					Javier Luna-Castro	2013-07-09
128178	Coffea arabica	Rubiaceae	Gentianales	232. Perianth merism (C1)	Pope 2003 (book)			4	6		Javier Luna-Castro	2013-07-10
128179	Coffea arabica	Rubiaceae	Gentianales	234. Perianth differentiation (D1)	Pope 2003 (book)	234. Perianth differentiation (D1): (1) marked differentiation, outer sepaloid, inner petaloid					Javier Luna-Castro	2013-07-10
141056	Colchicum autumnale	Colchicaceae	Liliales	204. Fusion of perianth (C1)	Dahlgren et al 1985 (book)		0.75			visible part of floral tube	Elisabeth Reyes	2014-02-04
133706	Colchicum autumnale	Colchicaceae	Liliales	207. Symmetry of perianth (D1)	Dahlgren et al 1985 (book)	207. Symmetry of perianth (D1): (0) actinomorphic (strictly polysymmetric)					Elisabeth Reyes	2013-11-27
133703	Colchicum autumnale	Colchicaceae	Liliales	230. Perianth phyllotaxy (D1)	Dahlgren et al 1985 (book)	230. Perianth phyllotaxy (D1): (0) whorled					Elisabeth Reyes	2013-11-27
133701	Colchicum autumnale	Colchicaceae	Liliales	232. Perianth merism (C1)	Dahlgren et al 1985 (book)		3				Elisabeth Reyes	2013-11-27	Elisabeth Reyes	2013-11-27
152195	Colchicum autumnale	Colchicaceae	Liliales	234. Perianth differentiation (D1)	Dahlgren et al 1985 (book)	234. Perianth differentiation (D1): (0) undifferentiated					Elisabeth Reyes	2014-06-05
177733	Coldenia procumbens	Coldeniaceae	Boraginales	204. Fusion of perianth (C1)	Flora of Pakistan 2014 (website)		0.77			corolla; http://www.tropicos.org/Image/100165514?projectid=32	Elisabeth Reyes	2014-11-27
177734	Coldenia procumbens	Coldeniaceae	Boraginales	204. Fusion of perianth (C1)	Flora of Pakistan 2014 (website)		0.2			calyx; http://www.tropicos.org/Image/100165514?projectid=32	Elisabeth Reyes	2014-11-27
161419	Coldenia procumbens	Coldeniaceae	Boraginales	207. Symmetry of perianth (D1)	Flora of China 2014 (website)	207. Symmetry of perianth (D1): (0) actinomorphic (strictly polysymmetric)					Elisabeth Reyes	2014-07-29
161407	Coldenia procumbens	Coldeniaceae	Boraginales	230. Perianth phyllotaxy (D1)	Flora of China 2014 (website)	230. Perianth phyllotaxy (D1): (0) whorled					Elisabeth Reyes	2014-07-29
161415	Coldenia procumbens	Coldeniaceae	Boraginales	232. Perianth merism (C1)	Flora of China 2014 (website)		4				Elisabeth Reyes	2014-07-29
161409	Coldenia procumbens	Coldeniaceae	Boraginales	234. Perianth differentiation (D1)	Flora of China 2014 (website)	234. Perianth differentiation (D1): (4) marked differentiation					Elisabeth Reyes	2014-07-29
171517	Colletia spinosissima	Rhamnaceae	Rosales	207. Symmetry of perianth (D1)	Medan & Basilio 2001 (PlantSystEvol)	207. Symmetry of perianth (D1): (0) actinomorphic (strictly polysymmetric)					Elisabeth Reyes	2014-09-24
171518	Colletia spinosissima	Rhamnaceae	Rosales	230. Perianth phyllotaxy (D1)	Medan & Basilio 2001 (PlantSystEvol)	230. Perianth phyllotaxy (D1): (0) whorled					Elisabeth Reyes	2014-09-24
171519	Colletia spinosissima	Rhamnaceae	Rosales	232. Perianth merism (C1)	Medan & Basilio 2001 (PlantSystEvol)		5				Elisabeth Reyes	2014-09-24
171521	Colletia spinosissima	Rhamnaceae	Rosales	234. Perianth differentiation (D1)	Medan & Basilio 2001 (PlantSystEvol)	234. Perianth differentiation (D1): (0) undifferentiated					Elisabeth Reyes	2014-09-24
188799	Columellia oblonga	Columelliaceae	Bruniales	204. Fusion of perianth (C1)	Fritsch 1895 (book)		0.2			sepals	Maria von Balthazar	2015-11-11
188800	Columellia oblonga	Columelliaceae	Bruniales	204. Fusion of perianth (C1)	Fritsch 1895 (book)		0.25				Maria von Balthazar	2015-11-11
188801	Columellia oblonga	Columelliaceae	Bruniales	207. Symmetry of perianth (D1)	Fritsch 1895 (book)	207. Symmetry of perianth (D1): (2) zygomorphic				weakly zygomorphic	Maria von Balthazar	2015-11-11
118900	Columellia oblonga	Columelliaceae	Bruniales	230. Perianth phyllotaxy (D1)	Angiosperm Phylogeny Website 2013 (website)	230. Perianth phyllotaxy (D1): (0) whorled					Patrícia dos Santos	2013-07-03
119669	Columellia oblonga	Columelliaceae	Bruniales	232. Perianth merism (C1)	Macbride 1961 (book)		5				Patrícia dos Santos	2013-07-04
127080	Columellia oblonga	Columelliaceae	Bruniales	234. Perianth differentiation (D1)	Macbride 1961 (book)	234. Perianth differentiation (D1): (1) marked differentiation, outer sepaloid, inner petaloid					Patrícia dos Santos	2013-07-09
172173	Combretum alfredii	Combretaceae	Myrtales	204. Fusion of perianth (C1)	Flora of China 2014 (website)			0.75	0.83	calyx	Elisabeth Reyes	2014-09-26
172200	Combretum alfredii	Combretaceae	Myrtales	207. Symmetry of perianth (D1)	Flora of China 2014 (website)	207. Symmetry of perianth (D1): (0) actinomorphic (strictly polysymmetric)					Elisabeth Reyes	2014-09-26
172183	Combretum alfredii	Combretaceae	Myrtales	230. Perianth phyllotaxy (D1)	Flora of China 2014 (website)	230. Perianth phyllotaxy (D1): (0) whorled					Elisabeth Reyes	2014-09-26
172185	Combretum alfredii	Combretaceae	Myrtales	232. Perianth merism (C1)	Flora of China 2014 (website)		4				Elisabeth Reyes	2014-09-26
172186	Combretum alfredii	Combretaceae	Myrtales	234. Perianth differentiation (D1)	Flora of China 2014 (website)	234. Perianth differentiation (D1): (4) marked differentiation					Elisabeth Reyes	2014-09-26	Elisabeth Reyes	2014-09-26
172134	Combretum pilosum	Combretaceae	Myrtales	204. Fusion of perianth (C1)	Flora of China 2014 (website)		0.75			calyx; http://www.efloras.org/object_page.aspx?object_id=94417&flora_id=2	Elisabeth Reyes	2014-09-26
172135	Combretum pilosum	Combretaceae	Myrtales	204. Fusion of perianth (C1)	Flora of China 2014 (website)		0.62			corolla; http://www.efloras.org/object_page.aspx?object_id=94417&flora_id=2	Elisabeth Reyes	2014-09-26	Elisabeth Reyes	2014-09-26
172154	Combretum pilosum	Combretaceae	Myrtales	207. Symmetry of perianth (D1)	Flora of China 2014 (website)	207. Symmetry of perianth (D1): (0) actinomorphic (strictly polysymmetric)					Elisabeth Reyes	2014-09-26
172146	Combretum pilosum	Combretaceae	Myrtales	230. Perianth phyllotaxy (D1)	Flora of China 2014 (website)	230. Perianth phyllotaxy (D1): (0) whorled				http://www.efloras.org/object_page.aspx?object_id=94417&flora_id=2	Elisabeth Reyes	2014-09-26
172148	Combretum pilosum	Combretaceae	Myrtales	232. Perianth merism (C1)	Flora of China 2014 (website)		5				Elisabeth Reyes	2014-09-26
172145	Combretum pilosum	Combretaceae	Myrtales	234. Perianth differentiation (D1)	Flora of China 2014 (website)	234. Perianth differentiation (D1): (4) marked differentiation				http://www.efloras.org/object_page.aspx?object_id=94417&flora_id=2	Elisabeth Reyes	2014-09-26	Elisabeth Reyes	2014-09-26
168047	Cometes surattensis	Caryophyllaceae	Caryophyllales	204. Fusion of perianth (C1)	Flora of Pakistan 2014 (website)		0			corolla	Elisabeth Reyes	2014-08-29
168061	Cometes surattensis	Caryophyllaceae	Caryophyllales	207. Symmetry of perianth (D1)	Flora of Pakistan 2014 (website)	207. Symmetry of perianth (D1): (0) actinomorphic (strictly polysymmetric)					Elisabeth Reyes	2014-08-29
168043	Cometes surattensis	Caryophyllaceae	Caryophyllales	230. Perianth phyllotaxy (D1)	Flora of Pakistan 2014 (website)	230. Perianth phyllotaxy (D1): (0) whorled					Elisabeth Reyes	2014-08-29
168048	Cometes surattensis	Caryophyllaceae	Caryophyllales	232. Perianth merism (C1)	Flora of Pakistan 2014 (website)		5				Elisabeth Reyes	2014-08-29
168045	Cometes surattensis	Caryophyllaceae	Caryophyllales	234. Perianth differentiation (D1)	Flora of Pakistan 2014 (website)	234. Perianth differentiation (D1): (4) marked differentiation					Elisabeth Reyes	2014-08-29
150982	Commelina communis	Commelinaceae	Commelinales	204. Fusion of perianth (C1)	Flora of China 2014 (website)		0				Elisabeth Reyes	2014-05-23
150983	Commelina communis	Commelinaceae	Commelinales	207. Symmetry of perianth (D1)	Flora of China 2014 (website)	207. Symmetry of perianth (D1): (2) zygomorphic				weakly	Elisabeth Reyes	2014-05-23	Elisabeth Reyes	2014-09-08
150985	Commelina communis	Commelinaceae	Commelinales	230. Perianth phyllotaxy (D1)	Flora of China 2014 (website)	230. Perianth phyllotaxy (D1): (0) whorled					Elisabeth Reyes	2014-05-23
150987	Commelina communis	Commelinaceae	Commelinales	232. Perianth merism (C1)	Flora of China 2014 (website)		3				Elisabeth Reyes	2014-05-23
150984	Commelina communis	Commelinaceae	Commelinales	234. Perianth differentiation (D1)	Flora of China 2014 (website)	234. Perianth differentiation (D1): (4) marked differentiation					Elisabeth Reyes	2014-05-23	Elisabeth Reyes	2014-09-08
162699	Conandron ramondioides	Gesneriaceae	Lamiales	204. Fusion of perianth (C1)	Flora of China 2014 (website)			0.25	0.4	corolla	Elisabeth Reyes	2014-08-04
162701	Conandron ramondioides	Gesneriaceae	Lamiales	207. Symmetry of perianth (D1)	Flora of China 2014 (website)	207. Symmetry of perianth (D1): (0) actinomorphic (strictly polysymmetric)				both calyx and corolla	Elisabeth Reyes	2014-08-04
162696	Conandron ramondioides	Gesneriaceae	Lamiales	230. Perianth phyllotaxy (D1)	Flora of China 2014 (website)	230. Perianth phyllotaxy (D1): (0) whorled					Elisabeth Reyes	2014-08-04
162693	Conandron ramondioides	Gesneriaceae	Lamiales	232. Perianth merism (C1)	Flora of China 2014 (website)		5				Elisabeth Reyes	2014-08-04
162697	Conandron ramondioides	Gesneriaceae	Lamiales	234. Perianth differentiation (D1)	Flora of China 2014 (website)	234. Perianth differentiation (D1): (4) marked differentiation					Elisabeth Reyes	2014-08-04
140248	Conceveiba martiana	Euphorbiaceae	Malpighiales	204. Fusion of perianth (C1)	Murillo 1996 (Caldasia)			0.5	1	calyx gamosepalous in male flowers	Charlotte Prieu	2014-01-21
140249	Conceveiba martiana	Euphorbiaceae	Malpighiales	204. Fusion of perianth (C1)	Murillo 1996 (Caldasia)		0	0.25		calyx dialysepalous in female flowers	Charlotte Prieu	2014-01-21
140242	Conceveiba martiana	Euphorbiaceae	Malpighiales	230. Perianth phyllotaxy (D1)	Murillo 1996 (Caldasia)	230. Perianth phyllotaxy (D1): (0) whorled					Charlotte Prieu	2014-01-21
140244	Conceveiba martiana	Euphorbiaceae	Malpighiales	232. Perianth merism (C1)	Martius et al 1875 (Flora Brasiliensis)		4			4 sepals in male flowers (rarely 3)	Charlotte Prieu	2014-01-21
140245	Conceveiba martiana	Euphorbiaceae	Malpighiales	232. Perianth merism (C1)	Martius et al 1875 (Flora Brasiliensis)		10			in female flowers	Charlotte Prieu	2014-01-21
187804	Conospermum taxifolium	Proteaceae	Proteales	204. Fusion of perianth (C1)	Flora of Australia Online 2014 (website)			0.5	0.8	Minimum taken as the minimal tube length divided by minimum perianth length. Maximum esimated as the maximal tube length (2.5 mm) plus upper limit for the united part of the lower lip (1.5 mm) divided by maximal perianth length.	Peter Weston	2015-10-05	Peter Weston	2015-10-05
25319	Conospermum taxifolium	Proteaceae	Proteales	207. Symmetry of perianth (D1)	Flora of Australia Online 2012 (website)	207. Symmetry of perianth (D1): (2) zygomorphic					Elisabeth Reyes	2012-04-06
187808	Conospermum taxifolium	Proteaceae	Proteales	207. Symmetry of perianth (D1)	Bennett 1995 (FloraAustralia)	207. Symmetry of perianth (D1): (2) zygomorphic				Datum taken from subgeneric description for Conospermum subgenus Conospermum.	Peter Weston	2015-10-05
174221	Conospermum taxifolium	Proteaceae	Proteales	230. Perianth phyllotaxy (D1)	Flora of Australia Online 2014 (website)	230. Perianth phyllotaxy (D1): (0) whorled					Elisabeth Reyes	2014-10-17
174224	Conospermum taxifolium	Proteaceae	Proteales	232. Perianth merism (C1)	Flora of Australia Online 2014 (website)		4				Elisabeth Reyes	2014-10-17
174220	Conospermum taxifolium	Proteaceae	Proteales	234. Perianth differentiation (D1)	Flora of Australia Online 2014 (website)	234. Perianth differentiation (D1): (0) undifferentiated					Elisabeth Reyes	2014-10-17
31713	Consolida regalis	Ranunculaceae	Ranunculales	204. Fusion of perianth (C1)	Flora of North America 2012 (website)		0				Guillaume Cossard	2012-05-21
86439	Consolida regalis	Ranunculaceae	Ranunculales	204. Fusion of perianth (C1)	Jabbour & Renner 2012 (IJPS)		1			Inner tepals fused	Florian Jabbour	2013-04-07
86440	Consolida regalis	Ranunculaceae	Ranunculales	204. Fusion of perianth (C1)	Jabbour & Renner 2012 (IJPS)		0			Outer tepals free	Florian Jabbour	2013-04-07
31714	Consolida regalis	Ranunculaceae	Ranunculales	207. Symmetry of perianth (D1)	Flora of North America 2012 (website)	207. Symmetry of perianth (D1): (2) zygomorphic					Guillaume Cossard	2012-05-21
86405	Consolida regalis	Ranunculaceae	Ranunculales	230. Perianth phyllotaxy (D1)	Jabbour & Renner 2012 (IJPS)	230. Perianth phyllotaxy (D1): (1) spiral					Florian Jabbour	2013-04-07
47839	Consolida regalis	Ranunculaceae	Ranunculales	232. Perianth merism (C1)	Payer 1857 (Payer)		5				Boris Domenech	2013-03-12
86430	Consolida regalis	Ranunculaceae	Ranunculales	234. Perianth differentiation (D1)	Jabbour & Renner 2012 (IJPS)	234. Perianth differentiation (D1): ($) $$$marked differentiation, outer petaloid, inner petaloid but different in shape and size					Florian Jabbour	2013-04-07
113175	Consolida regalis	Ranunculaceae	Ranunculales	234. Perianth differentiation (D1)	Jabbour & Renner 2012 (IJPS)	234. Perianth differentiation (D1): ($) $$$marked differentiation, outer petaloid, inner petaloid but different in shape and size					Boris Domenech	2013-04-24
154149	Corbichonia decumbens	Lophiocarpaceae	Caryophyllales	204. Fusion of perianth (C1)	Flora of Pakistan 2014 (website)		0				Elisabeth Reyes	2014-06-27
154143	Corbichonia decumbens	Lophiocarpaceae	Caryophyllales	207. Symmetry of perianth (D1)	Flora of Pakistan 2014 (website)	207. Symmetry of perianth (D1): (0) actinomorphic (strictly polysymmetric)					Elisabeth Reyes	2014-06-27	Elisabeth Reyes	2014-06-27
154153	Corbichonia decumbens	Lophiocarpaceae	Caryophyllales	230. Perianth phyllotaxy (D1)	Flora of Pakistan 2014 (website)	230. Perianth phyllotaxy (D1): (0) whorled					Elisabeth Reyes	2014-06-27
154155	Corbichonia decumbens	Lophiocarpaceae	Caryophyllales	232. Perianth merism (C1)	Flora of Pakistan 2014 (website)		5				Elisabeth Reyes	2014-06-27
154156	Corbichonia decumbens	Lophiocarpaceae	Caryophyllales	234. Perianth differentiation (D1)	Flora of Pakistan 2014 (website)	234. Perianth differentiation (D1): (0) undifferentiated					Elisabeth Reyes	2014-06-27	Elisabeth Reyes	2014-06-27
153472	Corema conradii	Ericaceae	Ericales	204. Fusion of perianth (C1)	Flora of North America 2014 (website)		0				Elisabeth Reyes	2014-06-20	Elisabeth Reyes	2014-06-20
153471	Corema conradii	Ericaceae	Ericales	207. Symmetry of perianth (D1)	Flora of North America 2014 (website)	207. Symmetry of perianth (D1): (0) actinomorphic (strictly polysymmetric)					Elisabeth Reyes	2014-06-20	Elisabeth Reyes	2014-06-20
153466	Corema conradii	Ericaceae	Ericales	230. Perianth phyllotaxy (D1)	Encyclopedia of Life 2014 (website)	230. Perianth phyllotaxy (D1): (0) whorled					Elisabeth Reyes	2014-06-20	Elisabeth Reyes	2014-06-20
174903	Corema conradii	Ericaceae	Ericales	232. Perianth merism (C1)	Flora of North America 2014 (website)			4	5	if the perianth is interpreted as composed of a single type of organs	Marion Chartier	2014-10-27	Marion Chartier	2015-06-22
153470	Corema conradii	Ericaceae	Ericales	234. Perianth differentiation (D1)	Flora of North America 2014 (website)	234. Perianth differentiation (D1): (0) undifferentiated					Elisabeth Reyes	2014-06-20	Elisabeth Reyes	2014-06-20
129164	Coriandrum sativum	Apiaceae	Apiales	204. Fusion of perianth (C1)	Drude 1898 (EnglerPrantl)		0			corolla	Maria von Balthazar	2013-09-26
129165	Coriandrum sativum	Apiaceae	Apiales	204. Fusion of perianth (C1)	Köhler 1887 (book)		0.2			calyx	Maria von Balthazar	2013-09-26	Maria von Balthazar	2014-08-20
125338	Coriandrum sativum	Apiaceae	Apiales	207. Symmetry of perianth (D1)	Diederichsen 1996 (book)	207. Symmetry of perianth (D1): (2) zygomorphic				The peripheral flowers of every umbellet are asymetric, as The petals toward the outside of the umbellets are lengthened.	Amy Leung Wing Sze	2013-07-08	Maria von Balthazar	2015-06-02
125457	Coriandrum sativum	Apiaceae	Apiales	207. Symmetry of perianth (D1)	Diederichsen 1996 (book)	207. Symmetry of perianth (D1): (0) actinomorphic (strictly polysymmetric)				The central flowers are circular; also shown in photo in Encyclopedia of Life	Amy Leung Wing Sze	2013-07-08
129161	Coriandrum sativum	Apiaceae	Apiales	230. Perianth phyllotaxy (D1)	Drude 1898 (EnglerPrantl)	230. Perianth phyllotaxy (D1): (0) whorled					Maria von Balthazar	2013-09-26
124304	Coriandrum sativum	Apiaceae	Apiales	232. Perianth merism (C1)	Flora of Pakistan 2013 (website)		5				Amy Leung Wing Sze	2013-07-08
129163	Coriandrum sativum	Apiaceae	Apiales	234. Perianth differentiation (D1)	Drude 1898 (EnglerPrantl)	234. Perianth differentiation (D1): (4) marked differentiation				marked differentiation between whorls in shape and size	Maria von Balthazar	2013-09-26	Maria von Balthazar	2015-06-02
164451	Coriandrum sativum	Apiaceae	Apiales	234. Perianth differentiation (D1)	Flora of China 2014 (website)	234. Perianth differentiation (D1): (4) marked differentiation					Elisabeth Reyes	2014-08-14
128925	Coriaria ruscifolia	Coriariaceae	Cucurbitales	207. Symmetry of perianth (D1)	Calderón de Rzedowski 1992 (FloraBajío)	207. Symmetry of perianth (D1): (0) actinomorphic (strictly polysymmetric)					Rebeca Hernández Gutiérrez	2013-09-20
141934	Coriaria ruscifolia	Coriariaceae	Cucurbitales	230. Perianth phyllotaxy (D1)	Watson & Dallwitz 2013 (website)	230. Perianth phyllotaxy (D1): (0) whorled					Elisabeth Reyes	2014-02-14
128921	Coriaria ruscifolia	Coriariaceae	Cucurbitales	232. Perianth merism (C1)	Calderón de Rzedowski 1992 (FloraBajío)		5				Rebeca Hernández Gutiérrez	2013-09-20
141936	Coriaria ruscifolia	Coriariaceae	Cucurbitales	234. Perianth differentiation (D1)	Watson & Dallwitz 2013 (website)	234. Perianth differentiation (D1): (4) marked differentiation					Elisabeth Reyes	2014-02-14	Elisabeth Reyes	2014-02-26
176432	Coris monspeliensis	Primulaceae	Ericales	207. Symmetry of perianth (D1)	Airy Shaw 1951 (KewBull)	207. Symmetry of perianth (D1): (2) zygomorphic					Florian Jabbour	2014-11-13
176718	Coris monspeliensis	Primulaceae	Ericales	232. Perianth merism (C1)	Ronse De Craene et al 1995 (CanJBot)		5				Marion Chartier	2014-11-19
176428	Coris monspeliensis	Primulaceae	Ericales	234. Perianth differentiation (D1)	Airy Shaw 1951 (KewBull)	234. Perianth differentiation (D1): (1) marked differentiation, outer sepaloid, inner petaloid					Florian Jabbour	2014-11-13
120190	Cornus mas	Cornaceae	Cornales	204. Fusion of perianth (C1)	Hegi 1925-1926 (book)		0				Stefan Löfstrand	2013-07-04
120194	Cornus mas	Cornaceae	Cornales	207. Symmetry of perianth (D1)	Hegi 1925-1926 (book)	207. Symmetry of perianth (D1): (0) actinomorphic (strictly polysymmetric)					Stefan Löfstrand	2013-07-04
120012	Cornus mas	Cornaceae	Cornales	230. Perianth phyllotaxy (D1)	Fischer et al 2008 (book)	230. Perianth phyllotaxy (D1): (0) whorled					Stefan Löfstrand	2013-07-04
120020	Cornus mas	Cornaceae	Cornales	232. Perianth merism (C1)	Fischer et al 2008 (book)		4				Stefan Löfstrand	2013-07-04
120026	Cornus mas	Cornaceae	Cornales	234. Perianth differentiation (D1)	Fischer et al 2008 (book)	234. Perianth differentiation (D1): (1) marked differentiation, outer sepaloid, inner petaloid					Stefan Löfstrand	2013-07-04
84682	Corokia cotoneaster	Argophyllaceae	Asterales	204. Fusion of perianth (C1)	Wangerin 1910 (book)		0			Corolla	Florian Jabbour	2013-03-27	Maria von Balthazar	2015-11-11
188818	Corokia cotoneaster	Argophyllaceae	Asterales	204. Fusion of perianth (C1)	Wangerin 1910 (book)		0.25			calyx	Maria von Balthazar	2015-11-11
84685	Corokia cotoneaster	Argophyllaceae	Asterales	207. Symmetry of perianth (D1)	Bochum Botanical Garden 2013 (website)	207. Symmetry of perianth (D1): (5) actinomorphic (general)					Florian Jabbour	2013-03-27
125576	Corokia cotoneaster	Argophyllaceae	Asterales	207. Symmetry of perianth (D1)	Lundberg & Bremer 2003 (IJPS)	207. Symmetry of perianth (D1): (5) actinomorphic (general)					Kristel Schoonderwoerd	2013-07-08
163808	Corokia cotoneaster	Argophyllaceae	Asterales	230. Perianth phyllotaxy (D1)	Watson & Dallwitz 2014 (website)	230. Perianth phyllotaxy (D1): (0) whorled					Elisabeth Reyes	2014-08-11
84549	Corokia cotoneaster	Argophyllaceae	Asterales	232. Perianth merism (C1)	Flora of New Zealand online 2013 (website)		5				Florian Jabbour	2013-03-27
84568	Corokia cotoneaster	Argophyllaceae	Asterales	234. Perianth differentiation (D1)	Flora of New Zealand online 2013 (website)	234. Perianth differentiation (D1): (1) marked differentiation, outer sepaloid, inner petaloid					Florian Jabbour	2013-03-27
1342	Corsiopsis chinensis	Corsiaceae	Liliales	204. Fusion of perianth (C1)	Flora of China 2011 (website)		0				Hervé Sauquet	2011-02-14
1343	Corsiopsis chinensis	Corsiaceae	Liliales	207. Symmetry of perianth (D1)	Flora of China 2011 (website)	207. Symmetry of perianth (D1): ($) $$$zygomorphic by anteroposterior shape differentiation and adaxial attraction					Hervé Sauquet	2011-02-14
169501	Corsiopsis chinensis	Corsiaceae	Liliales	207. Symmetry of perianth (D1)	Flora of China 2014 (website)	207. Symmetry of perianth (D1): (2) zygomorphic					Elisabeth Reyes	2014-09-08
169505	Corsiopsis chinensis	Corsiaceae	Liliales	230. Perianth phyllotaxy (D1)	Flora of China 2014 (website)	230. Perianth phyllotaxy (D1): (0) whorled					Elisabeth Reyes	2014-09-08
169507	Corsiopsis chinensis	Corsiaceae	Liliales	232. Perianth merism (C1)	Flora of China 2014 (website)		3				Elisabeth Reyes	2014-09-08	Elisabeth Reyes	2014-09-08
83312	Corynocarpus laevigatus	Corynocarpaceae	Cucurbitales	207. Symmetry of perianth (D1)	Flora of New Zealand online 2013 (website)	207. Symmetry of perianth (D1): (5) actinomorphic (general)					Hervé Sauquet	2013-03-26
141928	Corynocarpus laevigatus	Corynocarpaceae	Cucurbitales	230. Perianth phyllotaxy (D1)	Watson & Dallwitz 2013 (website)	230. Perianth phyllotaxy (D1): (0) whorled					Elisabeth Reyes	2014-02-14
83297	Corynocarpus laevigatus	Corynocarpaceae	Cucurbitales	232. Perianth merism (C1)	Flora of New Zealand online 2013 (website)		5				Hervé Sauquet	2013-03-26
141929	Corynocarpus laevigatus	Corynocarpaceae	Cucurbitales	234. Perianth differentiation (D1)	Watson & Dallwitz 2013 (website)	234. Perianth differentiation (D1): (4) marked differentiation					Elisabeth Reyes	2014-02-14	Elisabeth Reyes	2014-02-26
155387	Couroupita guianensis	Lecythidaceae	Ericales	204. Fusion of perianth (C1)	Lecythidaceae Pages 2014 (website)		0			calyx and corolla	Maria von Balthazar	2014-07-10	Maria von Balthazar	2014-07-10
155379	Couroupita guianensis	Lecythidaceae	Ericales	207. Symmetry of perianth (D1)	Tsou & Mori 2007 (AmJBot)	207. Symmetry of perianth (D1): (2) zygomorphic					Maria von Balthazar	2014-07-10
121137	Couroupita guianensis	Lecythidaceae	Ericales	230. Perianth phyllotaxy (D1)	Flora of Pakistan 2013 (website)	230. Perianth phyllotaxy (D1): (0) whorled					Stefan Löfstrand	2013-07-04
121144	Couroupita guianensis	Lecythidaceae	Ericales	232. Perianth merism (C1)	Tsou & Mori 2007 (AmJBot)		6				Stefan Löfstrand	2013-07-04	Maria von Balthazar	2016-05-23
121150	Couroupita guianensis	Lecythidaceae	Ericales	234. Perianth differentiation (D1)	Flora of Pakistan 2013 (website)	234. Perianth differentiation (D1): (1) marked differentiation, outer sepaloid, inner petaloid					Stefan Löfstrand	2013-07-04
174041	Crassula multicava	Crassulaceae	Saxifragales	207. Symmetry of perianth (D1)	Flora of China 2014 (website)	207. Symmetry of perianth (D1): (0) actinomorphic (strictly polysymmetric)					Elisabeth Reyes	2014-10-15
174030	Crassula multicava	Crassulaceae	Saxifragales	230. Perianth phyllotaxy (D1)	Flora of China 2014 (website)	230. Perianth phyllotaxy (D1): (0) whorled					Elisabeth Reyes	2014-10-15
174029	Crassula multicava	Crassulaceae	Saxifragales	232. Perianth merism (C1)	Flora of China 2014 (website)		4				Elisabeth Reyes	2014-10-15
174032	Crassula multicava	Crassulaceae	Saxifragales	234. Perianth differentiation (D1)	Flora of China 2014 (website)	234. Perianth differentiation (D1): (4) marked differentiation					Elisabeth Reyes	2014-10-15
83916	Crassula rupestris	Crassulaceae	Saxifragales	207. Symmetry of perianth (D1)	Jardin exotique & botanique à Roscoff 2013 (website)	207. Symmetry of perianth (D1): (0) actinomorphic (strictly polysymmetric)				from picture	Sophie Nadot	2013-03-26
83904	Crassula rupestris	Crassulaceae	Saxifragales	230. Perianth phyllotaxy (D1)	Don 1834 (book)	230. Perianth phyllotaxy (D1): (0) whorled					Sophie Nadot	2013-03-26
83907	Crassula rupestris	Crassulaceae	Saxifragales	232. Perianth merism (C1)	Don 1834 (book)		5				Sophie Nadot	2013-03-26
83914	Crassula rupestris	Crassulaceae	Saxifragales	234. Perianth differentiation (D1)	Don 1834 (book)	234. Perianth differentiation (D1): (1) marked differentiation, outer sepaloid, inner petaloid					Sophie Nadot	2013-03-26
149147	Crateva palmeri	Capparaceae	Brassicales	207. Symmetry of perianth (D1)	Hall et al 2002 (AmJBot)	207. Symmetry of perianth (D1): (2) zygomorphic					Elisabeth Reyes	2014-05-07
84186	Crinodendron hookerianum	Elaeocarpaceae	Oxalidales	204. Fusion of perianth (C1)	Bricker 1991 (SystBot)			0	0.95	Petals free, 5 sepals fused then tearing into 2-3 chunks	Thomas Haevermans	2013-03-27
84210	Crinodendron hookerianum	Elaeocarpaceae	Oxalidales	207. Symmetry of perianth (D1)	Bricker 1991 (SystBot)	207. Symmetry of perianth (D1): (0) actinomorphic (strictly polysymmetric)				[Hervé and Kester, 27/08/2014] flower is structurally actinomorphic, the variable tearing pattern is ignored here	Thomas Haevermans	2013-03-27	Hervé Sauquet	2014-08-27
84167	Crinodendron hookerianum	Elaeocarpaceae	Oxalidales	230. Perianth phyllotaxy (D1)	Bricker 1991 (SystBot)	230. Perianth phyllotaxy (D1): (0) whorled					Thomas Haevermans	2013-03-27
84169	Crinodendron hookerianum	Elaeocarpaceae	Oxalidales	232. Perianth merism (C1)	Bricker 1991 (SystBot)			5	6		Thomas Haevermans	2013-03-27
84178	Crinodendron hookerianum	Elaeocarpaceae	Oxalidales	234. Perianth differentiation (D1)	Bricker 1991 (SystBot)	234. Perianth differentiation (D1): (1) marked differentiation, outer sepaloid, inner petaloid					Thomas Haevermans	2013-03-27
126139	Crinum asiaticum	Amaryllidaceae	Asparagales	204. Fusion of perianth (C1)	Encyclopedia of Life 2013 (website)		0.5			Approximate value, forms a long tube	Guillaume Chomicki	2013-07-09
126140	Crinum asiaticum	Amaryllidaceae	Asparagales	207. Symmetry of perianth (D1)	Encyclopedia of Life 2013 (website)	207. Symmetry of perianth (D1): (0) actinomorphic (strictly polysymmetric)					Guillaume Chomicki	2013-07-09
126027	Crinum asiaticum	Amaryllidaceae	Asparagales	230. Perianth phyllotaxy (D1)	Encyclopedia of Life 2013 (website)	230. Perianth phyllotaxy (D1): (0) whorled					Guillaume Chomicki	2013-07-09	Guillaume Chomicki	2013-07-09
126119	Crinum asiaticum	Amaryllidaceae	Asparagales	232. Perianth merism (C1)	Kubitzki 1998 (book)		3				Guillaume Chomicki	2013-07-09	Guillaume Chomicki	2013-07-09
126131	Crinum asiaticum	Amaryllidaceae	Asparagales	234. Perianth differentiation (D1)	Encyclopedia of Life 2013 (website)	234. Perianth differentiation (D1): (0) undifferentiated					Guillaume Chomicki	2013-07-09
146547	Crinum latifolium	Amaryllidaceae	Asparagales	204. Fusion of perianth (C1)	Flora of China 2014 (website)		0.55				Elisabeth Reyes	2014-03-10
176668	Crinum latifolium	Amaryllidaceae	Asparagales	207. Symmetry of perianth (D1)	Flora of China 2014 (website)	207. Symmetry of perianth (D1): (2) zygomorphic				very mild curvature of perianth tube; http://www.efloras.org/object_page.aspx?object_id=60417&flora_id=2	Elisabeth Reyes	2014-11-18
146556	Crinum latifolium	Amaryllidaceae	Asparagales	230. Perianth phyllotaxy (D1)	Flora of China 2014 (website)	230. Perianth phyllotaxy (D1): (0) whorled					Elisabeth Reyes	2014-03-10
146558	Crinum latifolium	Amaryllidaceae	Asparagales	232. Perianth merism (C1)	Flora of China 2014 (website)		3				Elisabeth Reyes	2014-03-10	Elisabeth Reyes	2014-05-22
151958	Crinum latifolium	Amaryllidaceae	Asparagales	234. Perianth differentiation (D1)	Flora of China 2014 (website)	234. Perianth differentiation (D1): (0) undifferentiated					Elisabeth Reyes	2014-06-03
176669	Crocosmia masoniorum	Iridaceae	Asparagales	204. Fusion of perianth (C1)	Encyclopedia of Life 2014 (website)		0.5			http://eol.org/data_objects/22893222	Elisabeth Reyes	2014-11-18
134353	Crocosmia masoniorum	Iridaceae	Asparagales	207. Symmetry of perianth (D1)	Dahlgren et al 1985 (book)	207. Symmetry of perianth (D1): (2) zygomorphic					Elisabeth Reyes	2013-11-28
134355	Crocosmia masoniorum	Iridaceae	Asparagales	230. Perianth phyllotaxy (D1)	Dahlgren et al 1985 (book)	230. Perianth phyllotaxy (D1): (0) whorled					Elisabeth Reyes	2013-11-28
134357	Crocosmia masoniorum	Iridaceae	Asparagales	232. Perianth merism (C1)	Dahlgren et al 1985 (book)		3				Elisabeth Reyes	2013-11-28
152199	Crocosmia masoniorum	Iridaceae	Asparagales	234. Perianth differentiation (D1)	Dahlgren et al 1985 (book)	234. Perianth differentiation (D1): (2) marked differentiation among petaloid tepals					Elisabeth Reyes	2014-06-05
1402	Crocus sativus	Iridaceae	Asparagales	204. Fusion of perianth (C1)	Flora of China 2011 (website)		0.8			rough estimate, assuming no hypanthium	Hervé Sauquet	2011-02-15
1403	Crocus sativus	Iridaceae	Asparagales	207. Symmetry of perianth (D1)	Flora of China 2011 (website)	207. Symmetry of perianth (D1): (0) actinomorphic (strictly polysymmetric)					Hervé Sauquet	2011-02-15
152200	Crocus sativus	Iridaceae	Asparagales	230. Perianth phyllotaxy (D1)	Flora of China 2014 (website)	230. Perianth phyllotaxy (D1): (0) whorled					Elisabeth Reyes	2014-06-05	Elisabeth Reyes	2014-06-05
152202	Crocus sativus	Iridaceae	Asparagales	232. Perianth merism (C1)	Flora of China 2014 (website)		3				Elisabeth Reyes	2014-06-05
152204	Crocus sativus	Iridaceae	Asparagales	234. Perianth differentiation (D1)	Flora of China 2014 (website)	234. Perianth differentiation (D1): (0) undifferentiated					Elisabeth Reyes	2014-06-05	Elisabeth Reyes	2014-06-05
84097	Croomia pauciflora	Stemonaceae	Pandanales	204. Fusion of perianth (C1)	Dahlgren et al 1985 (book)		0				Cyril Epicoco	2013-03-26
84102	Croomia pauciflora	Stemonaceae	Pandanales	207. Symmetry of perianth (D1)	Dahlgren et al 1985 (book)	207. Symmetry of perianth (D1): (0) actinomorphic (strictly polysymmetric)					Cyril Epicoco	2013-03-26
84078	Croomia pauciflora	Stemonaceae	Pandanales	230. Perianth phyllotaxy (D1)	Dahlgren et al 1985 (book)	230. Perianth phyllotaxy (D1): (0) whorled					Cyril Epicoco	2013-03-26
84083	Croomia pauciflora	Stemonaceae	Pandanales	232. Perianth merism (C1)	Dahlgren et al 1985 (book)		2				Cyril Epicoco	2013-03-26
84091	Croomia pauciflora	Stemonaceae	Pandanales	234. Perianth differentiation (D1)	Dahlgren et al 1985 (book)	234. Perianth differentiation (D1): (0) undifferentiated					Cyril Epicoco	2013-03-26
83885	Crossosoma bigelovii	Crossosomataceae	Crossosomatales	204. Fusion of perianth (C1)	Matthews & Endress 2005 (BJLS)		0.1			over a short distance	Maria von Balthazar	2013-03-26
83887	Crossosoma bigelovii	Crossosomataceae	Crossosomatales	207. Symmetry of perianth (D1)	Matthews & Endress 2005 (BJLS)	207. Symmetry of perianth (D1): (4) asymmetric				outrmost two sepals smaller than the inner three	Maria von Balthazar	2013-03-26	Maria von Balthazar	2013-03-26
83866	Crossosoma bigelovii	Crossosomataceae	Crossosomatales	230. Perianth phyllotaxy (D1)	Matthews & Endress 2005 (BJLS)	230. Perianth phyllotaxy (D1): (0) whorled					Maria von Balthazar	2013-03-26
83868	Crossosoma bigelovii	Crossosomataceae	Crossosomatales	232. Perianth merism (C1)	Matthews & Endress 2005 (BJLS)		5				Maria von Balthazar	2013-03-26
83871	Crossosoma bigelovii	Crossosomataceae	Crossosomatales	234. Perianth differentiation (D1)	Matthews & Endress 2005 (BJLS)	234. Perianth differentiation (D1): (1) marked differentiation, outer sepaloid, inner petaloid					Maria von Balthazar	2013-03-26
148438	Crossosoma californicum	Crossosomataceae	Crossosomatales	207. Symmetry of perianth (D1)	Watson & Dallwitz 2013 (website)	207. Symmetry of perianth (D1): (0) actinomorphic (strictly polysymmetric)					Elisabeth Reyes	2014-04-29
148435	Crossosoma californicum	Crossosomataceae	Crossosomatales	230. Perianth phyllotaxy (D1)	Watson & Dallwitz 2013 (website)	230. Perianth phyllotaxy (D1): (0) whorled					Elisabeth Reyes	2014-04-29
148433	Crossosoma californicum	Crossosomataceae	Crossosomatales	232. Perianth merism (C1)	Watson & Dallwitz 2013 (website)		5				Elisabeth Reyes	2014-04-29
148437	Crossosoma californicum	Crossosomataceae	Crossosomatales	234. Perianth differentiation (D1)	Watson & Dallwitz 2013 (website)	234. Perianth differentiation (D1): (1) marked differentiation, outer sepaloid, inner petaloid					Elisabeth Reyes	2014-04-29
176998	Croton tiglium	Euphorbiaceae	Malpighiales	204. Fusion of perianth (C1)	Flora of China 2014 (website)		0			sepals	Elisabeth Reyes	2014-11-21
176999	Croton tiglium	Euphorbiaceae	Malpighiales	204. Fusion of perianth (C1)	Flora of China 2014 (website)		0			petals	Elisabeth Reyes	2014-11-21
141761	Croton tiglium	Euphorbiaceae	Malpighiales	207. Symmetry of perianth (D1)	Flora of China 2014 (website)	207. Symmetry of perianth (D1): (0) actinomorphic (strictly polysymmetric)					Elisabeth Reyes	2014-02-13
141762	Croton tiglium	Euphorbiaceae	Malpighiales	230. Perianth phyllotaxy (D1)	Flora of China 2014 (website)	230. Perianth phyllotaxy (D1): (0) whorled					Elisabeth Reyes	2014-02-13
141764	Croton tiglium	Euphorbiaceae	Malpighiales	232. Perianth merism (C1)	Flora of China 2014 (website)		5				Elisabeth Reyes	2014-02-13
141765	Croton tiglium	Euphorbiaceae	Malpighiales	234. Perianth differentiation (D1)	Flora of China 2014 (website)	234. Perianth differentiation (D1): (4) marked differentiation					Elisabeth Reyes	2014-02-13	Elisabeth Reyes	2014-02-26
125059	Crypteronia paniculata	Crypteroniaceae	Myrtales	204. Fusion of perianth (C1)	Flora of China 2013 (website)		0				Juliana El Ottra	2013-07-08
125065	Crypteronia paniculata	Crypteroniaceae	Myrtales	207. Symmetry of perianth (D1)	Flora of China 2013 (website)	207. Symmetry of perianth (D1): (0) actinomorphic (strictly polysymmetric)					Juliana El Ottra	2013-07-08
125035	Crypteronia paniculata	Crypteroniaceae	Myrtales	230. Perianth phyllotaxy (D1)	Flora of China 2013 (website)	230. Perianth phyllotaxy (D1): (0) whorled					Juliana El Ottra	2013-07-08
142179	Crypteronia paniculata	Crypteroniaceae	Myrtales	232. Perianth merism (C1)	Flora of China 2014 (website)		5				Elisabeth Reyes	2014-02-17	Elisabeth Reyes	2014-02-17
148210	Crypteronia paniculata	Crypteroniaceae	Myrtales	234. Perianth differentiation (D1)	Flora of China 2014 (website)	234. Perianth differentiation (D1): (0) undifferentiated					Elisabeth Reyes	2014-04-25	Elisabeth Reyes	2014-09-26
180406	Cryptocarya meissneriana	Lauraceae	Laurales	204. Fusion of perianth (C1)	Hyland 1989 (AustSystBot)		0				Maria von Balthazar	2015-05-06	Maria von Balthazar	2015-05-06
84602	Cryptocarya meissneriana	Lauraceae	Laurales	207. Symmetry of perianth (D1)	Flora of Australia Online 2013 (website)	207. Symmetry of perianth (D1): (0) actinomorphic (strictly polysymmetric)					Julien Massoni	2013-03-27
84619	Cryptocarya meissneriana	Lauraceae	Laurales	230. Perianth phyllotaxy (D1)	Flora of Australia Online 2013 (website)	230. Perianth phyllotaxy (D1): (0) whorled					Julien Massoni	2013-03-27
84567	Cryptocarya meissneriana	Lauraceae	Laurales	232. Perianth merism (C1)	Flora of Australia Online 2013 (website)		3				Julien Massoni	2013-03-27
180402	Cryptocarya meissneriana	Lauraceae	Laurales	234. Perianth differentiation (D1)	Hyland 1989 (AustSystBot)	234. Perianth differentiation (D1): (8) weak differentiation					Maria von Balthazar	2015-05-06	Maria von Balthazar	2015-05-06
127743	Ctenolophon englerianus	Ctenolophonaceae	Malpighiales	204. Fusion of perianth (C1)	Angiosperm Phylogeny Website 2013 (website)		0.05			sepals	Yannick Städler	2013-07-09
169944	Ctenolophon englerianus	Ctenolophonaceae	Malpighiales	207. Symmetry of perianth (D1)	Matthews & Endress 2011 (BJLS)	207. Symmetry of perianth (D1): (0) actinomorphic (strictly polysymmetric)					Elisabeth Reyes	2014-09-11
127556	Ctenolophon englerianus	Ctenolophonaceae	Malpighiales	230. Perianth phyllotaxy (D1)	PROTA4U 2013 (database)	230. Perianth phyllotaxy (D1): (0) whorled					Yannick Städler	2013-07-09
127566	Ctenolophon englerianus	Ctenolophonaceae	Malpighiales	232. Perianth merism (C1)	PROTA4U 2013 (database)		5				Yannick Städler	2013-07-09
127586	Ctenolophon englerianus	Ctenolophonaceae	Malpighiales	234. Perianth differentiation (D1)	PROTA4U 2013 (database)	234. Perianth differentiation (D1): (1) marked differentiation, outer sepaloid, inner petaloid					Yannick Städler	2013-07-09
113904	Cupaniopsis anacardioides	Sapindaceae	Sapindales	204. Fusion of perianth (C1)	Hawkeswood 1983 (VictorianNat)		0				Maria von Balthazar	2013-05-02
84217	Cupaniopsis anacardioides	Sapindaceae	Sapindales	207. Symmetry of perianth (D1)	Flora of Australia Online 2013 (website)	207. Symmetry of perianth (D1): (4) asymmetric					Maria von Balthazar	2013-03-27
84123	Cupaniopsis anacardioides	Sapindaceae	Sapindales	230. Perianth phyllotaxy (D1)	Maiden 1904-1922 (book)	230. Perianth phyllotaxy (D1): (0) whorled				illustation	Maria von Balthazar	2013-03-26
84127	Cupaniopsis anacardioides	Sapindaceae	Sapindales	232. Perianth merism (C1)	Flora of Australia Online 2013 (website)		5				Maria von Balthazar	2013-03-26
84207	Cupaniopsis anacardioides	Sapindaceae	Sapindales	234. Perianth differentiation (D1)	Maiden 1904-1922 (book)	234. Perianth differentiation (D1): (4) marked differentiation					Maria von Balthazar	2013-03-27	Hervé Sauquet	2014-08-18
113906	Cupaniopsis anacardioides	Sapindaceae	Sapindales	234. Perianth differentiation (D1)	Hawkeswood 1983 (VictorianNat)	234. Perianth differentiation (D1): (4) marked differentiation					Maria von Balthazar	2013-05-02	Hervé Sauquet	2014-08-18
179199	Cuphea teleandra	Lythraceae	Myrtales	204. Fusion of perianth (C1)	Graham 2006b (Kubitzki)		0.95			calyx	Elisabeth Reyes	2015-03-16
179198	Cuphea teleandra	Lythraceae	Myrtales	207. Symmetry of perianth (D1)	Graham 2006b (Kubitzki)	207. Symmetry of perianth (D1): (2) zygomorphic					Elisabeth Reyes	2015-03-16
179203	Cuphea teleandra	Lythraceae	Myrtales	230. Perianth phyllotaxy (D1)	Graham 2006b (Kubitzki)	230. Perianth phyllotaxy (D1): (0) whorled					Elisabeth Reyes	2015-03-16
179201	Cuphea teleandra	Lythraceae	Myrtales	232. Perianth merism (C1)	Graham 2006b (Kubitzki)		6				Elisabeth Reyes	2015-03-16
179202	Cuphea teleandra	Lythraceae	Myrtales	234. Perianth differentiation (D1)	Graham 2006b (Kubitzki)	234. Perianth differentiation (D1): (4) marked differentiation					Elisabeth Reyes	2015-03-16
119462	Curtisia dentata	Curtisiaceae	Cornales	204. Fusion of perianth (C1)	Kubitzki et al 2004 (book)		1			sepal tube, petal fusion not listed	Stefan Löfstrand	2013-07-03
119465	Curtisia dentata	Curtisiaceae	Cornales	207. Symmetry of perianth (D1)	Kubitzki et al 2004 (book)	207. Symmetry of perianth (D1): (0) actinomorphic (strictly polysymmetric)					Stefan Löfstrand	2013-07-03
119422	Curtisia dentata	Curtisiaceae	Cornales	230. Perianth phyllotaxy (D1)	Kubitzki et al 2004 (book)	230. Perianth phyllotaxy (D1): (0) whorled					Stefan Löfstrand	2013-07-03
119425	Curtisia dentata	Curtisiaceae	Cornales	232. Perianth merism (C1)	Kubitzki et al 2004 (book)		4				Stefan Löfstrand	2013-07-03
119449	Curtisia dentata	Curtisiaceae	Cornales	234. Perianth differentiation (D1)	Kubitzki et al 2004 (book)	234. Perianth differentiation (D1): (1) marked differentiation, outer sepaloid, inner petaloid					Stefan Löfstrand	2013-07-03
141060	Cyanastrum johnstonii	Tecophilaeaceae	Asparagales	204. Fusion of perianth (C1)	Dahlgren et al 1985 (book)		0.1			estimation	Elisabeth Reyes	2014-02-04	Elisabeth Reyes	2014-02-04
134473	Cyanastrum johnstonii	Tecophilaeaceae	Asparagales	207. Symmetry of perianth (D1)	Dahlgren et al 1985 (book)	207. Symmetry of perianth (D1): (0) actinomorphic (strictly polysymmetric)					Elisabeth Reyes	2013-11-29
134470	Cyanastrum johnstonii	Tecophilaeaceae	Asparagales	230. Perianth phyllotaxy (D1)	Dahlgren et al 1985 (book)	230. Perianth phyllotaxy (D1): (0) whorled					Elisabeth Reyes	2013-11-29
134471	Cyanastrum johnstonii	Tecophilaeaceae	Asparagales	232. Perianth merism (C1)	Dahlgren et al 1985 (book)		3				Elisabeth Reyes	2013-11-29
152206	Cyanastrum johnstonii	Tecophilaeaceae	Asparagales	234. Perianth differentiation (D1)	Dahlgren et al 1985 (book)	234. Perianth differentiation (D1): (0) undifferentiated					Elisabeth Reyes	2014-06-05
147627	Cyanella alba	Tecophilaeaceae	Asparagales	207. Symmetry of perianth (D1)	Dulberger & Ornduff 1980 (NewPhytol)	207. Symmetry of perianth (D1): (0) actinomorphic (strictly polysymmetric)				listed in a pair of species meant to be compared to another pair described as "zygomrophic"	Elisabeth Reyes	2014-04-09
147628	Cyanella alba	Tecophilaeaceae	Asparagales	230. Perianth phyllotaxy (D1)	Dulberger & Ornduff 1980 (NewPhytol)	230. Perianth phyllotaxy (D1): (0) whorled					Elisabeth Reyes	2014-04-09
147631	Cyanella alba	Tecophilaeaceae	Asparagales	234. Perianth differentiation (D1)	Dulberger & Ornduff 1980 (NewPhytol)	234. Perianth differentiation (D1): (2) marked differentiation among petaloid tepals				two tepaloid whorls, but the illustrations for other species tend to show diffrence between whorls	Elisabeth Reyes	2014-04-09	Elisabeth Reyes	2014-04-09
141061	Cyanella hyacinthoides	Tecophilaeaceae	Asparagales	204. Fusion of perianth (C1)	Dahlgren et al 1985 (book)		0				Elisabeth Reyes	2014-02-04
138046	Cyanella hyacinthoides	Tecophilaeaceae	Asparagales	207. Symmetry of perianth (D1)	Dahlgren et al 1985 (book)	207. Symmetry of perianth (D1): (0) actinomorphic (strictly polysymmetric)					Elisabeth Reyes	2013-12-20
147625	Cyanella hyacinthoides	Tecophilaeaceae	Asparagales	207. Symmetry of perianth (D1)	Dulberger & Ornduff 1980 (NewPhytol)	207. Symmetry of perianth (D1): (2) zygomorphic				could be including stamens	Elisabeth Reyes	2014-04-09	Elisabeth Reyes	2014-04-09
138042	Cyanella hyacinthoides	Tecophilaeaceae	Asparagales	230. Perianth phyllotaxy (D1)	Dahlgren et al 1985 (book)	230. Perianth phyllotaxy (D1): (0) whorled					Elisabeth Reyes	2013-12-20
138044	Cyanella hyacinthoides	Tecophilaeaceae	Asparagales	232. Perianth merism (C1)	Dahlgren et al 1985 (book)		3				Elisabeth Reyes	2013-12-20
147632	Cyanella hyacinthoides	Tecophilaeaceae	Asparagales	234. Perianth differentiation (D1)	Dulberger & Ornduff 1980 (NewPhytol)	234. Perianth differentiation (D1): (2) marked differentiation among petaloid tepals				text + Dahlgren et al. Illustration	Elisabeth Reyes	2014-04-09
176530	Cybianthus candamoensis	Primulaceae	Ericales	207. Symmetry of perianth (D1)	Pipoly & Ricketson 2006 (Novon)	207. Symmetry of perianth (D1): (5) actinomorphic (general)					Florian Jabbour	2014-11-17
176505	Cybianthus candamoensis	Primulaceae	Ericales	232. Perianth merism (C1)	Martius 1829 (book)		4				Florian Jabbour	2014-11-17
176506	Cybianthus candamoensis	Primulaceae	Ericales	234. Perianth differentiation (D1)	Martius 1829 (book)	234. Perianth differentiation (D1): (1) marked differentiation, outer sepaloid, inner petaloid					Florian Jabbour	2014-11-17
164342	Cyclocodon lancifolius	Campanulaceae	Asterales	204. Fusion of perianth (C1)	Flora of China 2014 (website)		0.4			corolla	Elisabeth Reyes	2014-08-13
164347	Cyclocodon lancifolius	Campanulaceae	Asterales	230. Perianth phyllotaxy (D1)	Flora of China 2014 (website)	230. Perianth phyllotaxy (D1): (0) whorled					Elisabeth Reyes	2014-08-13
164349	Cyclocodon lancifolius	Campanulaceae	Asterales	232. Perianth merism (C1)	Flora of China 2014 (website)			4	7	calyx, mostly 5	Elisabeth Reyes	2014-08-13
164350	Cyclocodon lancifolius	Campanulaceae	Asterales	232. Perianth merism (C1)	Flora of China 2014 (website)			5	6	corolla	Elisabeth Reyes	2014-08-13
164341	Cyclocodon lancifolius	Campanulaceae	Asterales	234. Perianth differentiation (D1)	Flora of China 2014 (website)	234. Perianth differentiation (D1): (1) marked differentiation, outer sepaloid, inner petaloid				http://www.efloras.org/object_page.aspx?object_id=120071&flora_id=2	Elisabeth Reyes	2014-08-13	Elisabeth Reyes	2014-08-13
164365	Cyclocodon parviflorus	Campanulaceae	Asterales	204. Fusion of perianth (C1)	Flora of China 2014 (website)		0			calyx	Elisabeth Reyes	2014-08-13
164366	Cyclocodon parviflorus	Campanulaceae	Asterales	204. Fusion of perianth (C1)	Flora of China 2014 (website)		0.5			corolla	Elisabeth Reyes	2014-08-13
164372	Cyclocodon parviflorus	Campanulaceae	Asterales	230. Perianth phyllotaxy (D1)	Flora of China 2014 (website)	230. Perianth phyllotaxy (D1): (0) whorled					Elisabeth Reyes	2014-08-13
164374	Cyclocodon parviflorus	Campanulaceae	Asterales	232. Perianth merism (C1)	Flora of China 2014 (website)		4				Elisabeth Reyes	2014-08-13
164375	Cyclocodon parviflorus	Campanulaceae	Asterales	234. Perianth differentiation (D1)	Flora of China 2014 (website)	234. Perianth differentiation (D1): (4) marked differentiation					Elisabeth Reyes	2014-08-13
149264	Cynomorium coccineum	Cynomoriaceae	Saxifragales	230. Perianth phyllotaxy (D1)	Watson & Dallwitz 2013 (website)	230. Perianth phyllotaxy (D1): (0) whorled					Elisabeth Reyes	2014-05-09
149262	Cynomorium coccineum	Cynomoriaceae	Saxifragales	232. Perianth merism (C1)	Flora of Pakistan 2014 (website)			1	5	the family is possibly monospecefic	Elisabeth Reyes	2014-05-09
174088	Cynomorium coccineum	Cynomoriaceae	Saxifragales	234. Perianth differentiation (D1)	Watson & Dallwitz 2013 (website)	234. Perianth differentiation (D1): (0) undifferentiated					Elisabeth Reyes	2014-10-15
192665	Cyphia elata	Campanulaceae	Asterales	207. Symmetry of perianth (D1)	Harvey WH 1863 (book)	207. Symmetry of perianth (D1): (2) zygomorphic					Stefan Little	2015-12-24
192660	Cyphia elata	Campanulaceae	Asterales	230. Perianth phyllotaxy (D1)	Harvey WH 1863 (book)	230. Perianth phyllotaxy (D1): (0) whorled					Stefan Little	2015-12-24
192662	Cyphia elata	Campanulaceae	Asterales	232. Perianth merism (C1)	Harvey WH 1863 (book)		5				Stefan Little	2015-12-24
192664	Cyphia elata	Campanulaceae	Asterales	234. Perianth differentiation (D1)	Harvey WH 1863 (book)	234. Perianth differentiation (D1): (1) marked differentiation, outer sepaloid, inner petaloid					Stefan Little	2015-12-24
85136	Cyrilla racemiflora	Cyrillaceae	Ericales	204. Fusion of perianth (C1)	Dute et al 2004 (SoutheasternNat)		0.05			only the sepals are united basally. Petals are distinct	Jürg Schönenberger	2013-03-27
151782	Cyrilla racemiflora	Cyrillaceae	Ericales	204. Fusion of perianth (C1)	Marion Chartier (personal observation)			0	0.29		Marion Chartier	2014-05-30
85138	Cyrilla racemiflora	Cyrillaceae	Ericales	207. Symmetry of perianth (D1)	Dute et al 2004 (SoutheasternNat)	207. Symmetry of perianth (D1): (0) actinomorphic (strictly polysymmetric)					Jürg Schönenberger	2013-03-27
85115	Cyrilla racemiflora	Cyrillaceae	Ericales	230. Perianth phyllotaxy (D1)	Dute et al 2004 (SoutheasternNat)	230. Perianth phyllotaxy (D1): (0) whorled					Jürg Schönenberger	2013-03-27
85124	Cyrilla racemiflora	Cyrillaceae	Ericales	232. Perianth merism (C1)	Dute et al 2004 (SoutheasternNat)		5			rarely only 4	Jürg Schönenberger	2013-03-27
85130	Cyrilla racemiflora	Cyrillaceae	Ericales	234. Perianth differentiation (D1)	Dute et al 2004 (SoutheasternNat)	234. Perianth differentiation (D1): (1) marked differentiation, outer sepaloid, inner petaloid					Jürg Schönenberger	2013-03-27
173874	Cytinus ruber	Cytinaceae	Malvales	204. Fusion of perianth (C1)	Govaerts & Nickrent 2010 (CurtisBotMag)		0.4			female	Elisabeth Reyes	2014-10-13	Elisabeth Reyes	2014-10-13
173875	Cytinus ruber	Cytinaceae	Malvales	204. Fusion of perianth (C1)	Govaerts & Nickrent 2010 (CurtisBotMag)		0.65			male	Elisabeth Reyes	2014-10-13
177001	Cytinus ruber	Cytinaceae	Malvales	207. Symmetry of perianth (D1)	Encyclopedia of Life 2014 (website)	207. Symmetry of perianth (D1): (5) actinomorphic (general)				http://media.eol.org/content/2014/06/10/22/28612_orig.jpg	Elisabeth Reyes	2014-11-21
173876	Cytinus ruber	Cytinaceae	Malvales	230. Perianth phyllotaxy (D1)	Govaerts & Nickrent 2010 (CurtisBotMag)	230. Perianth phyllotaxy (D1): (0) whorled					Elisabeth Reyes	2014-10-13
173873	Cytinus ruber	Cytinaceae	Malvales	232. Perianth merism (C1)	Govaerts & Nickrent 2010 (CurtisBotMag)		4				Elisabeth Reyes	2014-10-13
173878	Cytinus ruber	Cytinaceae	Malvales	234. Perianth differentiation (D1)	Govaerts & Nickrent 2010 (CurtisBotMag)	234. Perianth differentiation (D1): (0) undifferentiated					Elisabeth Reyes	2014-10-13
127706	Dampiera spicigera	Goodeniaceae	Asterales	204. Fusion of perianth (C1)	Krause 1912 (book)			0.05	0.3	Petals	Kristel Schoonderwoerd	2013-07-09	Maria von Balthazar	2015-09-21
186331	Dampiera spicigera	Goodeniaceae	Asterales	204. Fusion of perianth (C1)	Krause 1912 (book)		0.8			sepals	Maria von Balthazar	2015-09-21
125591	Dampiera spicigera	Goodeniaceae	Asterales	207. Symmetry of perianth (D1)	Lundberg & Bremer 2003 (IJPS)	207. Symmetry of perianth (D1): (2) zygomorphic					Kristel Schoonderwoerd	2013-07-08
179322	Dampiera spicigera	Goodeniaceae	Asterales	230. Perianth phyllotaxy (D1)	Carolin 2006 (Kubitzki)	230. Perianth phyllotaxy (D1): (0) whorled					Elisabeth Reyes	2015-03-17	Elisabeth Reyes	2015-03-17
127458	Dampiera spicigera	Goodeniaceae	Asterales	232. Perianth merism (C1)	Lundberg & Bremer 2003 (IJPS)		5				Kristel Schoonderwoerd	2013-07-09
127460	Dampiera spicigera	Goodeniaceae	Asterales	234. Perianth differentiation (D1)	Lundberg & Bremer 2003 (IJPS)	234. Perianth differentiation (D1): (1) marked differentiation, outer sepaloid, inner petaloid					Kristel Schoonderwoerd	2013-07-09
45746	Daphnandra micrantha	Atherospermataceae	Laurales	204. Fusion of perianth (C1)	Yannick Staedler 2013 (personal observation)		0	0	0		Yannick Städler	2013-02-14
149757	Daphnandra micrantha	Atherospermataceae	Laurales	204. Fusion of perianth (C1)	Staedler & Endress 2009 (IJPS)		0				Laetitia Carrive	2014-05-12
45748	Daphnandra micrantha	Atherospermataceae	Laurales	207. Symmetry of perianth (D1)	Staedler & Endress 2009 (IJPS)	207. Symmetry of perianth (D1): (0) actinomorphic (strictly polysymmetric)					Yannick Städler	2013-02-14
45739	Daphnandra micrantha	Atherospermataceae	Laurales	230. Perianth phyllotaxy (D1)	Staedler & Endress 2009 (IJPS)	230. Perianth phyllotaxy (D1): (0) whorled					Yannick Städler	2013-02-14
149756	Daphnandra micrantha	Atherospermataceae	Laurales	230. Perianth phyllotaxy (D1)	Staedler & Endress 2009 (IJPS)	230. Perianth phyllotaxy (D1): (0) whorled				Based on divergence angles and general organization	Laetitia Carrive	2014-05-12
140557	Daphnandra micrantha	Atherospermataceae	Laurales	232. Perianth merism (C1)	Staedler & Endress 2009 (IJPS)		2				Julien Massoni	2014-02-01
140558	Daphnandra micrantha	Atherospermataceae	Laurales	232. Perianth merism (C1)	Staedler & Endress 2009 (IJPS)		4				Julien Massoni	2014-02-01
45744	Daphnandra micrantha	Atherospermataceae	Laurales	234. Perianth differentiation (D1)	Schodde 1969 (book)	234. Perianth differentiation (D1): (1) marked differentiation, outer sepaloid, inner petaloid					Yannick Städler	2013-02-14
174661	Daphnandra repandula	Atherospermataceae	Laurales	204. Fusion of perianth (C1)	Staedler & Endress 2009 (IJPS)		0				Elisabeth Reyes	2014-10-23
174658	Daphnandra repandula	Atherospermataceae	Laurales	230. Perianth phyllotaxy (D1)	Staedler & Endress 2009 (IJPS)	230. Perianth phyllotaxy (D1): (1) spiral					Elisabeth Reyes	2014-10-23
174660	Daphnandra repandula	Atherospermataceae	Laurales	234. Perianth differentiation (D1)	Staedler & Endress 2009 (IJPS)	234. Perianth differentiation (D1): (0) undifferentiated					Elisabeth Reyes	2014-10-23
179763	Daphniphyllum pentandrum	Daphniphyllaceae	Saxifragales	207. Symmetry of perianth (D1)	Watson & Dallwitz 2015 (website)	207. Symmetry of perianth (D1): (0) actinomorphic (strictly polysymmetric)					Elisabeth Reyes	2015-03-27
149269	Daphniphyllum pentandrum	Daphniphyllaceae	Saxifragales	230. Perianth phyllotaxy (D1)	Flora of China 2014 (website)	230. Perianth phyllotaxy (D1): (0) whorled					Elisabeth Reyes	2014-05-09
149267	Daphniphyllum pentandrum	Daphniphyllaceae	Saxifragales	232. Perianth merism (C1)	Flora of China 2014 (website)			4	6	male flowers	Elisabeth Reyes	2014-05-09
174089	Daphniphyllum pentandrum	Daphniphyllaceae	Saxifragales	234. Perianth differentiation (D1)	Flora of China 2014 (website)	234. Perianth differentiation (D1): (0) undifferentiated					Elisabeth Reyes	2014-10-15
132911	Dapsilanthus disjunctus	Restionaceae	Poales	230. Perianth phyllotaxy (D1)	Flora of China 2013 (website)	230. Perianth phyllotaxy (D1): (0) whorled					Elisabeth Reyes	2013-11-14
151959	Dapsilanthus disjunctus	Restionaceae	Poales	234. Perianth differentiation (D1)	Flora of China 2013 (website)	234. Perianth differentiation (D1): (8) weak differentiation				male	Elisabeth Reyes	2014-06-03
151960	Dapsilanthus disjunctus	Restionaceae	Poales	234. Perianth differentiation (D1)	Flora of China 2013 (website)	234. Perianth differentiation (D1): (0) undifferentiated				female	Elisabeth Reyes	2014-06-03
164142	Dasyphyllum reticulatum	Asteraceae	Asterales	207. Symmetry of perianth (D1)	Roque & Funk 2013 (BJLS)	207. Symmetry of perianth (D1): (0) actinomorphic (strictly polysymmetric)				all flowers	Elisabeth Reyes	2014-08-13
164143	Dasyphyllum reticulatum	Asteraceae	Asterales	230. Perianth phyllotaxy (D1)	Roque & Funk 2013 (BJLS)	230. Perianth phyllotaxy (D1): (0) whorled					Elisabeth Reyes	2014-08-13
179380	Dasyphyllum reticulatum	Asteraceae	Asterales	232. Perianth merism (C1)	Anderberg et al 2006 (Kubitzki)		5			corolla	Elisabeth Reyes	2015-03-18	Elisabeth Reyes	2015-03-18
164145	Dasyphyllum reticulatum	Asteraceae	Asterales	234. Perianth differentiation (D1)	Roque & Funk 2013 (BJLS)	234. Perianth differentiation (D1): (4) marked differentiation					Elisabeth Reyes	2014-08-13
141063	Dasypogon bromeliifolius	Dasypogonaceae	Arecales	204. Fusion of perianth (C1)	Dahlgren et al 1985 (book)		0				Elisabeth Reyes	2014-02-04
2067	Dasypogon bromeliifolius	Dasypogonaceae	Arecales	207. Symmetry of perianth (D1)	FloraBase 2011 (website)	207. Symmetry of perianth (D1): (0) actinomorphic (strictly polysymmetric)					Hervé Sauquet	2011-03-29
134890	Dasypogon bromeliifolius	Dasypogonaceae	Arecales	230. Perianth phyllotaxy (D1)	Dahlgren et al 1985 (book)	230. Perianth phyllotaxy (D1): (0) whorled					Elisabeth Reyes	2013-12-02
134892	Dasypogon bromeliifolius	Dasypogonaceae	Arecales	232. Perianth merism (C1)	Dahlgren et al 1985 (book)		3				Elisabeth Reyes	2013-12-02
152207	Dasypogon bromeliifolius	Dasypogonaceae	Arecales	234. Perianth differentiation (D1)	Dahlgren et al 1985 (book)	234. Perianth differentiation (D1): (0) undifferentiated					Elisabeth Reyes	2014-06-05	Elisabeth Reyes	2014-09-08
83819	Datisca cannabina	Datiscaceae	Cucurbitales	207. Symmetry of perianth (D1)	Flora of Pakistan 2013 (website)	207. Symmetry of perianth (D1): (0) actinomorphic (strictly polysymmetric)				based on illustration	Hervé Sauquet	2013-03-26
141940	Datisca cannabina	Datiscaceae	Cucurbitales	230. Perianth phyllotaxy (D1)	Watson & Dallwitz 2013 (website)	230. Perianth phyllotaxy (D1): (0) whorled					Elisabeth Reyes	2014-02-14
143318	Datisca cannabina	Datiscaceae	Cucurbitales	232. Perianth merism (C1)	Flora of China 2014 (website)			3	4		Elisabeth Reyes	2014-02-25
171951	Datisca cannabina	Datiscaceae	Cucurbitales	234. Perianth differentiation (D1)	Flora of Pakistan 2014 (website)	234. Perianth differentiation (D1): (0) undifferentiated					Elisabeth Reyes	2014-09-25
180334	Datura stramonium	Solanaceae	Solanales	204. Fusion of perianth (C1)	Flora of China 2015 (website)		1			corolla; http://www.efloras.org/object_page.aspx?object_id=3388&flora_id=2	Elisabeth Reyes	2015-04-27	Elisabeth Reyes	2015-11-03
180335	Datura stramonium	Solanaceae	Solanales	204. Fusion of perianth (C1)	Flora of China 2015 (website)		0.8			calyx	Elisabeth Reyes	2015-04-27
188307	Datura stramonium	Solanaceae	Solanales	204. Fusion of perianth (C1)	Nishino 1978 (BotMag)		0.9			corolla	Elisabeth Reyes	2015-11-03
180339	Datura stramonium	Solanaceae	Solanales	207. Symmetry of perianth (D1)	Flora of China 2015 (website)	207. Symmetry of perianth (D1): (0) actinomorphic (strictly polysymmetric)					Elisabeth Reyes	2015-04-27
180336	Datura stramonium	Solanaceae	Solanales	230. Perianth phyllotaxy (D1)	Flora of China 2015 (website)	230. Perianth phyllotaxy (D1): (0) whorled					Elisabeth Reyes	2015-04-27
180340	Datura stramonium	Solanaceae	Solanales	232. Perianth merism (C1)	Flora of China 2015 (website)		5				Elisabeth Reyes	2015-04-27
180338	Datura stramonium	Solanaceae	Solanales	234. Perianth differentiation (D1)	Flora of China 2015 (website)	234. Perianth differentiation (D1): (4) marked differentiation					Elisabeth Reyes	2015-04-27
360	Daucus carota	Apiaceae	Apiales	204. Fusion of perianth (C1)	Pauline Valereau 2010 (personal observation)		0				Hervé Sauquet	2010-07-30
166127	Daucus carota	Apiaceae	Apiales	204. Fusion of perianth (C1)	Braak & Kho 1958 (Euphyt)			0.1	0.5	calyx	Maria von Balthazar	2014-08-21
166128	Daucus carota	Apiaceae	Apiales	204. Fusion of perianth (C1)	Braak & Kho 1958 (Euphyt)		0			corolla	Maria von Balthazar	2014-08-21
361	Daucus carota	Apiaceae	Apiales	207. Symmetry of perianth (D1)	Pauline Valereau 2010 (personal observation)	207. Symmetry of perianth (D1): (2) zygomorphic				by abaxial elongation	Hervé Sauquet	2010-07-30	Maria von Balthazar	2015-06-02
380	Daucus carota	Apiaceae	Apiales	207. Symmetry of perianth (D1)	Pauline Valereau 2010 (personal observation)	207. Symmetry of perianth (D1): (0) actinomorphic (strictly polysymmetric)				flowers in center of umbel	Hervé Sauquet	2010-07-30
164457	Daucus carota	Apiaceae	Apiales	207. Symmetry of perianth (D1)	Encyclopedia of Life 2014 (website)	207. Symmetry of perianth (D1): (2) zygomorphic				some peripheral flowers; http://media.eol.org/content/2012/12/05/02/77334_orig.jpg	Elisabeth Reyes	2014-08-14
129193	Daucus carota	Apiaceae	Apiales	230. Perianth phyllotaxy (D1)	Braak & Kho 1958 (Euphyt)	230. Perianth phyllotaxy (D1): (0) whorled					Maria von Balthazar	2013-09-26
129195	Daucus carota	Apiaceae	Apiales	232. Perianth merism (C1)	Braak & Kho 1958 (Euphyt)		5				Maria von Balthazar	2013-09-26
129196	Daucus carota	Apiaceae	Apiales	234. Perianth differentiation (D1)	Braak & Kho 1958 (Euphyt)	234. Perianth differentiation (D1): (4) marked differentiation				marked differentiation between whorls in shape and size	Maria von Balthazar	2013-09-26	Maria von Balthazar	2015-06-02
164452	Daucus carota	Apiaceae	Apiales	234. Perianth differentiation (D1)	Flora of China 2014 (website)	234. Perianth differentiation (D1): (4) marked differentiation					Elisabeth Reyes	2014-08-14
167565	Davidsonia pruriens	Cunoniaceae	Oxalidales	204. Fusion of perianth (C1)	Harden & Williams 2000 (Telopea)		0.5			very approximate and most likely postgenital, described as "connate in the basal half" (and see Figs. 1d, g)	Hervé Sauquet	2014-08-27
84512	Davidsonia pruriens	Cunoniaceae	Oxalidales	207. Symmetry of perianth (D1)	Harden & Williams 2000 (Telopea)	207. Symmetry of perianth (D1): (0) actinomorphic (strictly polysymmetric)					Thomas Haevermans	2013-03-27	Thomas Haevermans	2013-03-27
84500	Davidsonia pruriens	Cunoniaceae	Oxalidales	230. Perianth phyllotaxy (D1)	Harden & Williams 2000 (Telopea)	230. Perianth phyllotaxy (D1): (0) whorled					Thomas Haevermans	2013-03-27
84504	Davidsonia pruriens	Cunoniaceae	Oxalidales	232. Perianth merism (C1)	Harden & Williams 2000 (Telopea)			4	5		Thomas Haevermans	2013-03-27
167564	Davidsonia pruriens	Cunoniaceae	Oxalidales	234. Perianth differentiation (D1)	Harden & Williams 2000 (Telopea)	234. Perianth differentiation (D1): (0) undifferentiated				single whorl	Hervé Sauquet	2014-08-27
172368	Decaspermum gracilentum	Myrtaceae	Myrtales	207. Symmetry of perianth (D1)	Flora of China 2014 (website)	207. Symmetry of perianth (D1): (0) actinomorphic (strictly polysymmetric)					Elisabeth Reyes	2014-09-29
172360	Decaspermum gracilentum	Myrtaceae	Myrtales	230. Perianth phyllotaxy (D1)	Flora of China 2014 (website)	230. Perianth phyllotaxy (D1): (0) whorled					Elisabeth Reyes	2014-09-29
172358	Decaspermum gracilentum	Myrtaceae	Myrtales	232. Perianth merism (C1)	Flora of China 2014 (website)		3				Elisabeth Reyes	2014-09-29
172362	Decaspermum gracilentum	Myrtaceae	Myrtales	234. Perianth differentiation (D1)	Flora of China 2014 (website)	234. Perianth differentiation (D1): (4) marked differentiation					Elisabeth Reyes	2014-09-29
172345	Decaspermum hainanense	Myrtaceae	Myrtales	204. Fusion of perianth (C1)	Flora of China 2014 (website)			0.5	0.55	calyx; asummed "hypanthium" was fused portion of calyx excluding inferior ovule based on illustration; http://www.efloras.org/object_page.aspx?object_id=94628&flora_id=2	Elisabeth Reyes	2014-09-29
172356	Decaspermum hainanense	Myrtaceae	Myrtales	207. Symmetry of perianth (D1)	Flora of China 2014 (website)	207. Symmetry of perianth (D1): (0) actinomorphic (strictly polysymmetric)					Elisabeth Reyes	2014-09-29
172350	Decaspermum hainanense	Myrtaceae	Myrtales	230. Perianth phyllotaxy (D1)	Flora of China 2014 (website)	230. Perianth phyllotaxy (D1): (0) whorled					Elisabeth Reyes	2014-09-29
172352	Decaspermum hainanense	Myrtaceae	Myrtales	232. Perianth merism (C1)	Flora of China 2014 (website)		5				Elisabeth Reyes	2014-09-29
172346	Decaspermum hainanense	Myrtaceae	Myrtales	234. Perianth differentiation (D1)	Flora of China 2014 (website)	234. Perianth differentiation (D1): (1) marked differentiation, outer sepaloid, inner petaloid				http://www.efloras.org/object_page.aspx?object_id=94628&flora_id=2	Elisabeth Reyes	2014-09-29
164863	Degeneria roseiflora	Degeneriaceae	Magnoliales	207. Symmetry of perianth (D1)	Miller 1988 (JArnArbor)	207. Symmetry of perianth (D1): (5) actinomorphic (general)					Hervé Sauquet	2014-08-15	Hervé Sauquet	2014-08-15
164862	Degeneria roseiflora	Degeneriaceae	Magnoliales	234. Perianth differentiation (D1)	Miller 1988 (JArnArbor)	234. Perianth differentiation (D1): (4) marked differentiation					Hervé Sauquet	2014-08-15	Hervé Sauquet	2014-08-15
150741	Degeneria vitiensis	Degeneriaceae	Magnoliales	204. Fusion of perianth (C1)	Heywood et al 2007 (book)		0				Laetitia Carrive	2014-05-15
168463	Degeneria vitiensis	Degeneriaceae	Magnoliales	230. Perianth phyllotaxy (D1)	Endress 1994 (book)	230. Perianth phyllotaxy (D1): (1) spiral				"Floral phyllotaxis is spiral (personal observation)"	Hervé Sauquet	2014-09-01
154962	Degeneria vitiensis	Degeneriaceae	Magnoliales	234. Perianth differentiation (D1)	Bailey & Smith 1942 (JArnoldArbor)	234. Perianth differentiation (D1): (5) continuous differentiation, outer sepaloid, inner petaloid					Hervé Sauquet	2014-07-07
168449	Degeneria vitiensis	Degeneriaceae	Magnoliales	234. Perianth differentiation (D1)	Smith 1981 (FloraVitiensisNova)	234. Perianth differentiation (D1): (1) marked differentiation, outer sepaloid, inner petaloid					Hervé Sauquet	2014-09-01
83401	Delarbrea michieana	Myodocarpaceae	Apiales	204. Fusion of perianth (C1)	Lowry et al 2004 (Adansonia)		0.3			Calyx	Florian Jabbour	2013-03-26
83403	Delarbrea michieana	Myodocarpaceae	Apiales	204. Fusion of perianth (C1)	Lowry et al 2004 (Adansonia)		0			Corolla	Florian Jabbour	2013-03-26
83222	Delarbrea michieana	Myodocarpaceae	Apiales	207. Symmetry of perianth (D1)	Australia Tropical Rainforest Plants 2013 (website)	207. Symmetry of perianth (D1): (5) actinomorphic (general)					Florian Jabbour	2013-03-26
83368	Delarbrea michieana	Myodocarpaceae	Apiales	207. Symmetry of perianth (D1)	Lowry et al 2004 (Adansonia)	207. Symmetry of perianth (D1): (5) actinomorphic (general)					Florian Jabbour	2013-03-26
83215	Delarbrea michieana	Myodocarpaceae	Apiales	232. Perianth merism (C1)	Australia Tropical Rainforest Plants 2013 (website)		5				Florian Jabbour	2013-03-26
83393	Delarbrea michieana	Myodocarpaceae	Apiales	232. Perianth merism (C1)	Lowry et al 2004 (Adansonia)		5				Florian Jabbour	2013-03-26
181067	Delosperma echinatum	Aizoaceae	Caryophyllales	204. Fusion of perianth (C1)	Hartmann 1993 (Kubitzki)		0.05				Stefan Little	2015-06-04
181068	Delosperma echinatum	Aizoaceae	Caryophyllales	207. Symmetry of perianth (D1)	Hartmann 1993 (Kubitzki)	207. Symmetry of perianth (D1): (5) actinomorphic (general)					Stefan Little	2015-06-04
181069	Delosperma echinatum	Aizoaceae	Caryophyllales	207. Symmetry of perianth (D1)	SanMarcosGrowers 2015 (website)	207. Symmetry of perianth (D1): (5) actinomorphic (general)					Stefan Little	2015-06-04
181070	Delosperma echinatum	Aizoaceae	Caryophyllales	207. Symmetry of perianth (D1)	David Midgley 2007 (website)	207. Symmetry of perianth (D1): (5) actinomorphic (general)					Stefan Little	2015-06-04
181064	Delosperma echinatum	Aizoaceae	Caryophyllales	230. Perianth phyllotaxy (D1)	David Midgley 2007 (website)	230. Perianth phyllotaxy (D1): (2) irregular					Stefan Little	2015-06-04
181065	Delosperma echinatum	Aizoaceae	Caryophyllales	230. Perianth phyllotaxy (D1)	Hartmann 1993 (Kubitzki)	230. Perianth phyllotaxy (D1): (2) irregular					Stefan Little	2015-06-04
181066	Delosperma echinatum	Aizoaceae	Caryophyllales	234. Perianth differentiation (D1)	David Midgley 2007 (website)	234. Perianth differentiation (D1): (5) continuous differentiation, outer sepaloid, inner petaloid					Stefan Little	2015-06-04
154161	Delosperma litorale	Aizoaceae	Caryophyllales	230. Perianth phyllotaxy (D1)	Flora of North America 2014 (website)	230. Perianth phyllotaxy (D1): (0) whorled					Elisabeth Reyes	2014-06-27
154160	Delosperma litorale	Aizoaceae	Caryophyllales	232. Perianth merism (C1)	Flora of North America 2014 (website)		5			calyx	Elisabeth Reyes	2014-06-27	Elisabeth Reyes	2014-07-21
154163	Delosperma litorale	Aizoaceae	Caryophyllales	234. Perianth differentiation (D1)	Flora of North America 2014 (website)	234. Perianth differentiation (D1): (4) marked differentiation					Elisabeth Reyes	2014-06-27
31766	Delphinium cheilanthum	Ranunculaceae	Ranunculales	204. Fusion of perianth (C1)	Flora of China 2012 (website)		0				Guillaume Cossard	2012-05-21
31767	Delphinium cheilanthum	Ranunculaceae	Ranunculales	207. Symmetry of perianth (D1)	Flora of China 2012 (website)	207. Symmetry of perianth (D1): (2) zygomorphic					Guillaume Cossard	2012-05-21
86404	Delphinium cheilanthum	Ranunculaceae	Ranunculales	230. Perianth phyllotaxy (D1)	Florian Jabbour 2012 (personal observation)	230. Perianth phyllotaxy (D1): (0) whorled					Florian Jabbour	2013-04-07	Boris Domenech	2013-04-15
86429	Delphinium cheilanthum	Ranunculaceae	Ranunculales	234. Perianth differentiation (D1)	Florian Jabbour 2012 (personal observation)	234. Perianth differentiation (D1): ($) $$$marked differentiation, outer petaloid, inner petaloid but different in shape and size					Florian Jabbour	2013-04-07
113176	Delphinium cheilanthum	Ranunculaceae	Ranunculales	234. Perianth differentiation (D1)	Jabbour & Renner 2012 (IJPS)	234. Perianth differentiation (D1): ($) $$$marked differentiation, outer petaloid, inner petaloid but different in shape and size					Boris Domenech	2013-04-24
166116	Dendrophthoe vitellinus	Loranthaceae	Santalales	207. Symmetry of perianth (D1)	Wilson & Calvin 2006 (BJLS)	207. Symmetry of perianth (D1): (2) zygomorphic					Elisabeth Reyes	2014-08-20
166081	Dendrophthoe vitellinus	Loranthaceae	Santalales	230. Perianth phyllotaxy (D1)	Flora of Australia Online 2014 (website)	230. Perianth phyllotaxy (D1): (0) whorled					Elisabeth Reyes	2014-08-20
166087	Dendrophthoe vitellinus	Loranthaceae	Santalales	232. Perianth merism (C1)	Flora of Australia Online 2014 (website)		5				Elisabeth Reyes	2014-08-20	Elisabeth Reyes	2014-08-20
166084	Dendrophthoe vitellinus	Loranthaceae	Santalales	234. Perianth differentiation (D1)	Flora of Australia Online 2014 (website)	234. Perianth differentiation (D1): (4) marked differentiation					Elisabeth Reyes	2014-08-20
166823	Dendrotrophe varians	Santalaceae	Santalales	204. Fusion of perianth (C1)	Flora of China 2014 (website)		0.57			for male flower; http://www.efloras.org/object_page.aspx?object_id=50579&flora_id=2	Elisabeth Reyes	2014-08-25
166875	Dendrotrophe varians	Santalaceae	Santalales	207. Symmetry of perianth (D1)	Flora of China 2014 (website)	207. Symmetry of perianth (D1): (0) actinomorphic (strictly polysymmetric)					Elisabeth Reyes	2014-08-25
166810	Dendrotrophe varians	Santalaceae	Santalales	230. Perianth phyllotaxy (D1)	Flora of China 2014 (website)	230. Perianth phyllotaxy (D1): (0) whorled				http://www.efloras.org/object_page.aspx?object_id=50579&flora_id=2	Elisabeth Reyes	2014-08-25
166813	Dendrotrophe varians	Santalaceae	Santalales	232. Perianth merism (C1)	Flora of China 2014 (website)		5			http://www.efloras.org/object_page.aspx?object_id=50579&flora_id=2	Elisabeth Reyes	2014-08-25
166876	Dendrotrophe varians	Santalaceae	Santalales	234. Perianth differentiation (D1)	Flora of China 2014 (website)	234. Perianth differentiation (D1): (0) undifferentiated					Elisabeth Reyes	2014-08-25
118612	Desfontainia spinosa	Columelliaceae	Bruniales	204. Fusion of perianth (C1)	Hooker 1854 (CurtisBotMag)		0.85			petals	Patrícia dos Santos	2013-07-03	Maria von Balthazar	2015-11-11
118614	Desfontainia spinosa	Columelliaceae	Bruniales	204. Fusion of perianth (C1)	Hooker 1854 (CurtisBotMag)		0.1			sepals	Patrícia dos Santos	2013-07-03	Maria von Balthazar	2015-11-11
126927	Desfontainia spinosa	Columelliaceae	Bruniales	207. Symmetry of perianth (D1)	Hooker 1854 (CurtisBotMag)	207. Symmetry of perianth (D1): (0) actinomorphic (strictly polysymmetric)					Patrícia dos Santos	2013-07-09
118506	Desfontainia spinosa	Columelliaceae	Bruniales	230. Perianth phyllotaxy (D1)	Ulloa & Jørgensen 1993 (website)	230. Perianth phyllotaxy (D1): (0) whorled					Patrícia dos Santos	2013-07-03
118459	Desfontainia spinosa	Columelliaceae	Bruniales	232. Perianth merism (C1)	Ulloa & Jørgensen 1993 (website)		5				Patrícia dos Santos	2013-07-03
118510	Desfontainia spinosa	Columelliaceae	Bruniales	232. Perianth merism (C1)	Flora of Chile 2013 (website)		5				Patrícia dos Santos	2013-07-03
118743	Desfontainia spinosa	Columelliaceae	Bruniales	234. Perianth differentiation (D1)	Ulloa & Jørgensen 1993 (website)	234. Perianth differentiation (D1): (1) marked differentiation, outer sepaloid, inner petaloid					Patrícia dos Santos	2013-07-03
118744	Desfontainia spinosa	Columelliaceae	Bruniales	234. Perianth differentiation (D1)	Flora of Chile 2013 (website)	234. Perianth differentiation (D1): (1) marked differentiation, outer sepaloid, inner petaloid					Patrícia dos Santos	2013-07-03
47408	Desmopsis microcarpa	Annonaceae	Magnoliales	204. Fusion of perianth (C1)	Woodson et al 1962 (AMBG)		0.1			concerning first serie (outest tepals)	Julien Massoni	2013-02-28
47409	Desmopsis microcarpa	Annonaceae	Magnoliales	207. Symmetry of perianth (D1)	Woodson et al 1962 (AMBG)	207. Symmetry of perianth (D1): (0) actinomorphic (strictly polysymmetric)					Julien Massoni	2013-02-28
47423	Desmopsis microcarpa	Annonaceae	Magnoliales	207. Symmetry of perianth (D1)	La flora Digital de La Selva 2013 (website)	207. Symmetry of perianth (D1): (0) actinomorphic (strictly polysymmetric)					Julien Massoni	2013-02-28
157230	Desmopsis microcarpa	Annonaceae	Magnoliales	230. Perianth phyllotaxy (D1)	Woodson et al 1962 (AMBG)	230. Perianth phyllotaxy (D1): (0) whorled					Julien Massoni	2014-07-16	Julien Massoni	2015-06-02
47407	Desmopsis microcarpa	Annonaceae	Magnoliales	232. Perianth merism (C1)	Woodson et al 1962 (AMBG)		3			concerning the outer whorl	Julien Massoni	2013-02-28
47401	Desmopsis microcarpa	Annonaceae	Magnoliales	234. Perianth differentiation (D1)	Woodson et al 1962 (AMBG)	234. Perianth differentiation (D1): (4) marked differentiation					Julien Massoni	2013-02-28	Julien Massoni	2014-11-14
186528	Dialypetalum floribundum	Campanulaceae	Asterales	204. Fusion of perianth (C1)	Wimmer 1953 (FloreMadagascar)		0				Maria von Balthazar	2015-09-22
125593	Dialypetalum floribundum	Campanulaceae	Asterales	207. Symmetry of perianth (D1)	Lundberg & Bremer 2003 (IJPS)	207. Symmetry of perianth (D1): (0) actinomorphic (strictly polysymmetric)					Kristel Schoonderwoerd	2013-07-08	Maria von Balthazar	2015-09-22
179316	Dialypetalum floribundum	Campanulaceae	Asterales	230. Perianth phyllotaxy (D1)	Lammers 2007 (Kubitzki)	230. Perianth phyllotaxy (D1): (0) whorled					Elisabeth Reyes	2015-03-17
127462	Dialypetalum floribundum	Campanulaceae	Asterales	232. Perianth merism (C1)	Lundberg & Bremer 2003 (IJPS)		5				Kristel Schoonderwoerd	2013-07-09
127464	Dialypetalum floribundum	Campanulaceae	Asterales	234. Perianth differentiation (D1)	Lundberg & Bremer 2003 (IJPS)	234. Perianth differentiation (D1): (1) marked differentiation, outer sepaloid, inner petaloid					Kristel Schoonderwoerd	2013-07-09
164048	Diaperia prolifera	Asteraceae	Asterales	207. Symmetry of perianth (D1)	Flora of North America 2014 (website)	207. Symmetry of perianth (D1): (0) actinomorphic (strictly polysymmetric)				uncertain for pistillate florets, whose state is mentionned at tribe level	Elisabeth Reyes	2014-08-12	Elisabeth Reyes	2014-08-12
164052	Diaperia prolifera	Asteraceae	Asterales	230. Perianth phyllotaxy (D1)	Flora of North America 2014 (website)	230. Perianth phyllotaxy (D1): (0) whorled					Elisabeth Reyes	2014-08-12	Elisabeth Reyes	2014-08-12
164050	Diaperia prolifera	Asteraceae	Asterales	232. Perianth merism (C1)	Flora of North America 2014 (website)		4			corolla of central flowers	Elisabeth Reyes	2014-08-12	Elisabeth Reyes	2014-08-12
164054	Diaperia prolifera	Asteraceae	Asterales	234. Perianth differentiation (D1)	Flora of North America 2014 (website)	234. Perianth differentiation (D1): (4) marked differentiation					Elisabeth Reyes	2014-08-12
178471	Diascia cordata	Scrophulariaceae	Lamiales	207. Symmetry of perianth (D1)	Steiner 1990 (BJLS)	207. Symmetry of perianth (D1): (2) zygomorphic				article photo	Elisabeth Reyes	2015-01-08
178466	Diascia cordata	Scrophulariaceae	Lamiales	230. Perianth phyllotaxy (D1)	Steiner 1990 (BJLS)	230. Perianth phyllotaxy (D1): (0) whorled				article photo	Elisabeth Reyes	2015-01-08
178468	Diascia cordata	Scrophulariaceae	Lamiales	232. Perianth merism (C1)	Steiner 1990 (BJLS)		5			article photo	Elisabeth Reyes	2015-01-08
178469	Diascia cordata	Scrophulariaceae	Lamiales	234. Perianth differentiation (D1)	Steiner 1990 (BJLS)	234. Perianth differentiation (D1): (1) marked differentiation, outer sepaloid, inner petaloid				article photo	Elisabeth Reyes	2015-01-08
28698	Diastella divaricata	Proteaceae	Proteales	207. Symmetry of perianth (D1)	Plants of southern Africa 2012 (website)	207. Symmetry of perianth (D1): (0) actinomorphic (strictly polysymmetric)					Elisabeth Reyes	2012-04-30
174225	Diastella divaricata	Proteaceae	Proteales	230. Perianth phyllotaxy (D1)	Weston 2006 (Kubitzki)	230. Perianth phyllotaxy (D1): (0) whorled					Elisabeth Reyes	2014-10-17
174227	Diastella divaricata	Proteaceae	Proteales	232. Perianth merism (C1)	Weston 2006 (Kubitzki)		4				Elisabeth Reyes	2014-10-17
174228	Diastella divaricata	Proteaceae	Proteales	234. Perianth differentiation (D1)	Weston 2006 (Kubitzki)	234. Perianth differentiation (D1): (0) undifferentiated					Elisabeth Reyes	2014-10-17
123529	Dicella nucifera	Malpighiaceae	Malpighiales	207. Symmetry of perianth (D1)	Chase 1981 (SystBot)	207. Symmetry of perianth (D1): (2) zygomorphic					Mario Coiro	2013-07-05
123506	Dicella nucifera	Malpighiaceae	Malpighiales	230. Perianth phyllotaxy (D1)	Anderson et al 2006 (website)	230. Perianth phyllotaxy (D1): (0) whorled					Mario Coiro	2013-07-05	Mario Coiro	2013-07-05
123516	Dicella nucifera	Malpighiaceae	Malpighiales	232. Perianth merism (C1)	Anderson et al 2006 (website)		5				Mario Coiro	2013-07-05
123521	Dicella nucifera	Malpighiaceae	Malpighiales	234. Perianth differentiation (D1)	Chase 1981 (SystBot)	234. Perianth differentiation (D1): (1) marked differentiation, outer sepaloid, inner petaloid					Mario Coiro	2013-07-05
120850	Dichapetalum rugosum	Dichapetalaceae	Malpighiales	204. Fusion of perianth (C1)	Prance 2007 (Rodriguesia)		0				Mario Coiro	2013-07-04	Mario Coiro	2013-07-04
120852	Dichapetalum rugosum	Dichapetalaceae	Malpighiales	207. Symmetry of perianth (D1)	Prance 2007 (Rodriguesia)	207. Symmetry of perianth (D1): (0) actinomorphic (strictly polysymmetric)					Mario Coiro	2013-07-04
120825	Dichapetalum rugosum	Dichapetalaceae	Malpighiales	230. Perianth phyllotaxy (D1)	Prance 2007 (Rodriguesia)	230. Perianth phyllotaxy (D1): (0) whorled					Mario Coiro	2013-07-04
120831	Dichapetalum rugosum	Dichapetalaceae	Malpighiales	232. Perianth merism (C1)	Prance 2007 (Rodriguesia)		5				Mario Coiro	2013-07-04
120835	Dichapetalum rugosum	Dichapetalaceae	Malpighiales	234. Perianth differentiation (D1)	Prance 2007 (Rodriguesia)	234. Perianth differentiation (D1): (1) marked differentiation, outer sepaloid, inner petaloid					Mario Coiro	2013-07-04
179821	Dichilanthe zeylanica	Rubiaceae	Gentianales	204. Fusion of perianth (C1)	Puff et al. 1996 (NordJBot)			0.13	0.5	calyx	Elisabeth Reyes	2015-04-03	Elisabeth Reyes	2015-04-03
179822	Dichilanthe zeylanica	Rubiaceae	Gentianales	204. Fusion of perianth (C1)	Puff et al. 1996 (NordJBot)		0.8			corolla	Elisabeth Reyes	2015-04-03
179811	Dichilanthe zeylanica	Rubiaceae	Gentianales	207. Symmetry of perianth (D1)	Puff et al. 1996 (NordJBot)	207. Symmetry of perianth (D1): (2) zygomorphic					Elisabeth Reyes	2015-04-03
179814	Dichilanthe zeylanica	Rubiaceae	Gentianales	230. Perianth phyllotaxy (D1)	Puff et al. 1996 (NordJBot)	230. Perianth phyllotaxy (D1): (0) whorled					Elisabeth Reyes	2015-04-03
179816	Dichilanthe zeylanica	Rubiaceae	Gentianales	232. Perianth merism (C1)	Puff et al. 1996 (NordJBot)		5				Elisabeth Reyes	2015-04-03
179812	Dichilanthe zeylanica	Rubiaceae	Gentianales	234. Perianth differentiation (D1)	Puff et al. 1996 (NordJBot)	234. Perianth differentiation (D1): (4) marked differentiation					Elisabeth Reyes	2015-04-03
197741	Dichorisandra thyrsiflora	Commelinaceae	Commelinales	204. Fusion of perianth (C1)	Hardy et al 2000 (AmJBot)		0			stricltly speaking; petals are basally adnate to a basal stamen tube	Elisabeth Reyes	2016-03-02
197732	Dichorisandra thyrsiflora	Commelinaceae	Commelinales	207. Symmetry of perianth (D1)	Hardy et al 2000 (AmJBot)	207. Symmetry of perianth (D1): (2) zygomorphic					Elisabeth Reyes	2016-03-02
197734	Dichorisandra thyrsiflora	Commelinaceae	Commelinales	230. Perianth phyllotaxy (D1)	Hardy et al 2000 (AmJBot)	230. Perianth phyllotaxy (D1): (0) whorled					Elisabeth Reyes	2016-03-02
197737	Dichorisandra thyrsiflora	Commelinaceae	Commelinales	232. Perianth merism (C1)	Hardy et al 2000 (AmJBot)		3				Elisabeth Reyes	2016-03-02
197738	Dichorisandra thyrsiflora	Commelinaceae	Commelinales	234. Perianth differentiation (D1)	Hardy et al 2000 (AmJBot)	234. Perianth differentiation (D1): (1) marked differentiation, outer sepaloid, inner petaloid					Elisabeth Reyes	2016-03-02
170286	Dicoelia beccariana	Phyllanthaceae	Malpighiales	230. Perianth phyllotaxy (D1)	van Welzen 2011 (Blumea)	230. Perianth phyllotaxy (D1): (0) whorled					Elisabeth Reyes	2014-09-12
170285	Dicoelia beccariana	Phyllanthaceae	Malpighiales	232. Perianth merism (C1)	van Welzen 2011 (Blumea)		5				Elisabeth Reyes	2014-09-12
170287	Dicoelia beccariana	Phyllanthaceae	Malpighiales	234. Perianth differentiation (D1)	van Welzen 2011 (Blumea)	234. Perianth differentiation (D1): (4) marked differentiation					Elisabeth Reyes	2014-09-12
179428	Dicoma obconica	Asteraceae	Asterales	204. Fusion of perianth (C1)	Ortiz & Pulgar 2002 (BJLS)			0.4	0.55	corolla	Elisabeth Reyes	2015-03-18
179424	Dicoma obconica	Asteraceae	Asterales	207. Symmetry of perianth (D1)	Ortiz & Pulgar 2002 (BJLS)	207. Symmetry of perianth (D1): (0) actinomorphic (strictly polysymmetric)				disc florets	Elisabeth Reyes	2015-03-18	Elisabeth Reyes	2015-03-18
179435	Dicoma obconica	Asteraceae	Asterales	207. Symmetry of perianth (D1)	Anderberg et al 2006 (Kubitzki)	207. Symmetry of perianth (D1): (2) zygomorphic				ray florets	Elisabeth Reyes	2015-03-18
179426	Dicoma obconica	Asteraceae	Asterales	230. Perianth phyllotaxy (D1)	Ortiz & Pulgar 2002 (BJLS)	230. Perianth phyllotaxy (D1): (0) whorled					Elisabeth Reyes	2015-03-18
179427	Dicoma obconica	Asteraceae	Asterales	232. Perianth merism (C1)	Ortiz & Pulgar 2002 (BJLS)		5			corolla	Elisabeth Reyes	2015-03-18
179434	Dicoma obconica	Asteraceae	Asterales	234. Perianth differentiation (D1)	Anderberg et al 2006 (Kubitzki)	234. Perianth differentiation (D1): (4) marked differentiation					Elisabeth Reyes	2015-03-18
148579	Dictamnus albus	Rutaceae	Sapindales	207. Symmetry of perianth (D1)	Flora of China 2014 (website)	207. Symmetry of perianth (D1): (2) zygomorphic					Elisabeth Reyes	2014-04-30
148581	Dictamnus albus	Rutaceae	Sapindales	230. Perianth phyllotaxy (D1)	Flora of China 2014 (website)	230. Perianth phyllotaxy (D1): (0) whorled					Elisabeth Reyes	2014-04-30
148583	Dictamnus albus	Rutaceae	Sapindales	232. Perianth merism (C1)	Flora of China 2014 (website)		5				Elisabeth Reyes	2014-04-30
148578	Dictamnus albus	Rutaceae	Sapindales	234. Perianth differentiation (D1)	Flora of China 2014 (website)	234. Perianth differentiation (D1): (1) marked differentiation, outer sepaloid, inner petaloid				http://www.efloras.org/object_page.aspx?object_id=109638&flora_id=2	Elisabeth Reyes	2014-04-30	Elisabeth Reyes	2014-10-02
127715	Diervilla sessilifolia	Caprifoliaceae	Dipsacales	204. Fusion of perianth (C1)	Discover life 2015 (website)		0.5			petals	Patrícia dos Santos	2013-07-09	Maria von Balthazar	2015-11-11
188819	Diervilla sessilifolia	Caprifoliaceae	Dipsacales	204. Fusion of perianth (C1)	Discover life 2015 (website)		0.1			sepals	Maria von Balthazar	2015-11-11	Maria von Balthazar	2015-11-11
127725	Diervilla sessilifolia	Caprifoliaceae	Dipsacales	207. Symmetry of perianth (D1)	Ronse de Craene 2010 (book)	207. Symmetry of perianth (D1): (2) zygomorphic					Patrícia dos Santos	2013-07-09
127693	Diervilla sessilifolia	Caprifoliaceae	Dipsacales	230. Perianth phyllotaxy (D1)	Ronse de Craene 2010 (book)	230. Perianth phyllotaxy (D1): (0) whorled					Patrícia dos Santos	2013-07-09
127705	Diervilla sessilifolia	Caprifoliaceae	Dipsacales	232. Perianth merism (C1)	Ronse de Craene 2010 (book)		5				Patrícia dos Santos	2013-07-09
127710	Diervilla sessilifolia	Caprifoliaceae	Dipsacales	234. Perianth differentiation (D1)	Ronse de Craene 2010 (book)	234. Perianth differentiation (D1): (1) marked differentiation, outer sepaloid, inner petaloid					Patrícia dos Santos	2013-07-09
163182	Digitalis purpurea	Plantaginaceae	Lamiales	204. Fusion of perianth (C1)	Flora of China 2014 (website)		0			calyx	Elisabeth Reyes	2014-08-06
163183	Digitalis purpurea	Plantaginaceae	Lamiales	204. Fusion of perianth (C1)	Flora of China 2014 (website)		1			corolla; http://www.efloras.org/object_page.aspx?object_id=3470&flora_id=2	Elisabeth Reyes	2014-08-06
163178	Digitalis purpurea	Plantaginaceae	Lamiales	207. Symmetry of perianth (D1)	Flora of China 2014 (website)	207. Symmetry of perianth (D1): (2) zygomorphic					Elisabeth Reyes	2014-08-06
163179	Digitalis purpurea	Plantaginaceae	Lamiales	230. Perianth phyllotaxy (D1)	Flora of China 2014 (website)	230. Perianth phyllotaxy (D1): (0) whorled				http://www.efloras.org/object_page.aspx?object_id=3470&flora_id=2	Elisabeth Reyes	2014-08-06
163184	Digitalis purpurea	Plantaginaceae	Lamiales	232. Perianth merism (C1)	Flora of China 2014 (website)		5				Elisabeth Reyes	2014-08-06	Elisabeth Reyes	2014-08-06
163180	Digitalis purpurea	Plantaginaceae	Lamiales	234. Perianth differentiation (D1)	Flora of China 2014 (website)	234. Perianth differentiation (D1): (1) marked differentiation, outer sepaloid, inner petaloid				http://www.efloras.org/object_page.aspx?object_id=3470&flora_id=2 and photos	Elisabeth Reyes	2014-08-06	Elisabeth Reyes	2014-08-06
187938	Dilobeia thouarsii	Proteaceae	Proteales	204. Fusion of perianth (C1)	Peter Weston (personal observation)		0			From numerous specimens at P, including: P03346815, P03346810, P00498506, P03346811, P02329865, P02329868, P02329871, P00498496, P02329825, P02329825.	Peter Weston	2015-10-07
28476	Dilobeia thouarsii	Proteaceae	Proteales	207. Symmetry of perianth (D1)	Weston 2006 (Kubitzki)	207. Symmetry of perianth (D1): (0) actinomorphic (strictly polysymmetric)					Elisabeth Reyes	2012-04-27
187943	Dilobeia thouarsii	Proteaceae	Proteales	207. Symmetry of perianth (D1)	Peter Weston (personal observation)	207. Symmetry of perianth (D1): (0) actinomorphic (strictly polysymmetric)				Numerous male specimens at P, including P03346811, P02329868.	Peter Weston	2015-10-07
164159	Dinoseris salicifolia	Asteraceae	Asterales	207. Symmetry of perianth (D1)	Roque & Funk 2013 (BJLS)	207. Symmetry of perianth (D1): (2) zygomorphic				all flowers bilabiate or ligulate	Elisabeth Reyes	2014-08-13
164160	Dinoseris salicifolia	Asteraceae	Asterales	230. Perianth phyllotaxy (D1)	Roque & Funk 2013 (BJLS)	230. Perianth phyllotaxy (D1): (0) whorled					Elisabeth Reyes	2014-08-13
179394	Dinoseris salicifolia	Asteraceae	Asterales	232. Perianth merism (C1)	Anderberg et al 2006 (Kubitzki)		5				Elisabeth Reyes	2015-03-18
164162	Dinoseris salicifolia	Asteraceae	Asterales	234. Perianth differentiation (D1)	Roque & Funk 2013 (BJLS)	234. Perianth differentiation (D1): (4) marked differentiation					Elisabeth Reyes	2014-08-13
176679	Dionysia odora	Primulaceae	Ericales	207. Symmetry of perianth (D1)	Ghazanfar & Edmondson 2013 (FloraIraq)	207. Symmetry of perianth (D1): (0) actinomorphic (strictly polysymmetric)					Marion Chartier	2014-11-19
176680	Dionysia odora	Primulaceae	Ericales	232. Perianth merism (C1)	Ghazanfar & Edmondson 2013 (FloraIraq)		5				Marion Chartier	2014-11-19
176678	Dionysia odora	Primulaceae	Ericales	234. Perianth differentiation (D1)	Ghazanfar & Edmondson 2013 (FloraIraq)	234. Perianth differentiation (D1): (1) marked differentiation, outer sepaloid, inner petaloid					Marion Chartier	2014-11-19
85320	Dioscorea alata	Dioscoreaceae	Dioscoreales	204. Fusion of perianth (C1)	Flora of North America 2013 (website)		0.01			connate at base	Cyril Epicoco	2013-03-28
85321	Dioscorea alata	Dioscoreaceae	Dioscoreales	207. Symmetry of perianth (D1)	Flora of China 2013 (website)	207. Symmetry of perianth (D1): (0) actinomorphic (strictly polysymmetric)				in male flowers. Unknown in female flowers	Cyril Epicoco	2013-03-28
85314	Dioscorea alata	Dioscoreaceae	Dioscoreales	230. Perianth phyllotaxy (D1)	Flora of North America 2013 (website)	230. Perianth phyllotaxy (D1): (0) whorled					Cyril Epicoco	2013-03-28
85316	Dioscorea alata	Dioscoreaceae	Dioscoreales	232. Perianth merism (C1)	Flora of North America 2013 (website)		3				Cyril Epicoco	2013-03-28
85318	Dioscorea alata	Dioscoreaceae	Dioscoreales	234. Perianth differentiation (D1)	Flora of North America 2013 (website)	234. Perianth differentiation (D1): (4) marked differentiation				inner tepals are narrower in male flowers. Not clear in female flowers in FNA	Cyril Epicoco	2013-03-28	Maria von Balthazar	2016-07-06
169489	Dioscorea alata	Dioscoreaceae	Dioscoreales	234. Perianth differentiation (D1)	Flora of North America 2014 (website)	234. Perianth differentiation (D1): (4) marked differentiation				inner tepals are narrower in male flowers. Not clear in female flowers in FNA (notes originally from Cyril Epicoco)	Elisabeth Reyes	2014-09-08	Elisabeth Reyes	2014-09-08
156790	Diospyros kaki	Ebenaceae	Ericales	207. Symmetry of perianth (D1)	Singh 2005 (book)	207. Symmetry of perianth (D1): (0) actinomorphic (strictly polysymmetric)					Marion Chartier	2014-07-15
156824	Diospyros kaki	Ebenaceae	Ericales	230. Perianth phyllotaxy (D1)	Singh 2005 (book)	230. Perianth phyllotaxy (D1): (0) whorled					Marion Chartier	2014-07-15
156851	Diospyros kaki	Ebenaceae	Ericales	232. Perianth merism (C1)	Singh 2005 (book)		4				Marion Chartier	2014-07-15
156788	Diospyros kaki	Ebenaceae	Ericales	234. Perianth differentiation (D1)	Singh 2005 (book)	234. Perianth differentiation (D1): (1) marked differentiation, outer sepaloid, inner petaloid					Marion Chartier	2014-07-15
177735	Diospyros texana	Ebenaceae	Ericales	204. Fusion of perianth (C1)	Flora of North America 2014 (website)		0.66			corolla; http://www.efloras.org/object_page.aspx?object_id=115045&flora_id=1	Elisabeth Reyes	2014-11-27
155152	Diospyros texana	Ebenaceae	Ericales	207. Symmetry of perianth (D1)	Sargent 1894 (book)	207. Symmetry of perianth (D1): (0) actinomorphic (strictly polysymmetric)					Marion Chartier	2014-07-09
155160	Diospyros texana	Ebenaceae	Ericales	230. Perianth phyllotaxy (D1)	Sargent 1894 (book)	230. Perianth phyllotaxy (D1): (0) whorled					Marion Chartier	2014-07-09
155191	Diospyros texana	Ebenaceae	Ericales	232. Perianth merism (C1)	Sargent 1894 (book)		5				Marion Chartier	2014-07-09
155151	Diospyros texana	Ebenaceae	Ericales	234. Perianth differentiation (D1)	Sargent 1894 (book)	234. Perianth differentiation (D1): (1) marked differentiation, outer sepaloid, inner petaloid					Marion Chartier	2014-07-09
123701	Dipelta yunnanensis	Caprifoliaceae	Dipsacales	204. Fusion of perianth (C1)	Flora of China 2013 (website)		0.8			petals	Patrícia dos Santos	2013-07-05	Maria von Balthazar	2015-11-11
188820	Dipelta yunnanensis	Caprifoliaceae	Dipsacales	204. Fusion of perianth (C1)	Flora of China 2013 (website)		0			sepals	Maria von Balthazar	2015-11-11
123705	Dipelta yunnanensis	Caprifoliaceae	Dipsacales	207. Symmetry of perianth (D1)	Flora of China 2013 (website)	207. Symmetry of perianth (D1): (2) zygomorphic					Patrícia dos Santos	2013-07-05
123691	Dipelta yunnanensis	Caprifoliaceae	Dipsacales	230. Perianth phyllotaxy (D1)	Flora of China 2013 (website)	230. Perianth phyllotaxy (D1): (0) whorled					Patrícia dos Santos	2013-07-05
123695	Dipelta yunnanensis	Caprifoliaceae	Dipsacales	232. Perianth merism (C1)	Flora of China 2013 (website)		5				Patrícia dos Santos	2013-07-05
123698	Dipelta yunnanensis	Caprifoliaceae	Dipsacales	234. Perianth differentiation (D1)	Flora of China 2013 (website)	234. Perianth differentiation (D1): (1) marked differentiation, outer sepaloid, inner petaloid					Patrícia dos Santos	2013-07-05
142565	Dipentodon sinicus	Dipentodontaceae	Huerteales	204. Fusion of perianth (C1)	Flora of China 2014 (website)		0				Elisabeth Reyes	2014-02-19
142566	Dipentodon sinicus	Dipentodontaceae	Huerteales	207. Symmetry of perianth (D1)	Flora of China 2014 (website)	207. Symmetry of perianth (D1): (0) actinomorphic (strictly polysymmetric)					Elisabeth Reyes	2014-02-19
142561	Dipentodon sinicus	Dipentodontaceae	Huerteales	230. Perianth phyllotaxy (D1)	Flora of China 2014 (website)	230. Perianth phyllotaxy (D1): (0) whorled					Elisabeth Reyes	2014-02-19
142573	Dipentodon sinicus	Dipentodontaceae	Huerteales	234. Perianth differentiation (D1)	Flora of China 2014 (website)	234. Perianth differentiation (D1): (0) undifferentiated					Elisabeth Reyes	2014-02-19
148322	Diplectria barbata	Melastomataceae	Myrtales	207. Symmetry of perianth (D1)	Flora of China 2014 (website)	207. Symmetry of perianth (D1): (0) actinomorphic (strictly polysymmetric)					Elisabeth Reyes	2014-04-28
148317	Diplectria barbata	Melastomataceae	Myrtales	230. Perianth phyllotaxy (D1)	Flora of China 2014 (website)	230. Perianth phyllotaxy (D1): (0) whorled					Elisabeth Reyes	2014-04-28
148319	Diplectria barbata	Melastomataceae	Myrtales	232. Perianth merism (C1)	Flora of China 2014 (website)		4				Elisabeth Reyes	2014-04-28
148308	Diplectria barbata	Melastomataceae	Myrtales	234. Perianth differentiation (D1)	Flora of China 2014 (website)	234. Perianth differentiation (D1): (4) marked differentiation					Elisabeth Reyes	2014-04-28	Elisabeth Reyes	2014-09-26
85075	Dipsacus sativus	Caprifoliaceae	Dipsacales	204. Fusion of perianth (C1)	Watson & Dallwitz 2013 (website)		0.9			Corolla	Florian Jabbour	2013-03-27
85078	Dipsacus sativus	Caprifoliaceae	Dipsacales	204. Fusion of perianth (C1)	Watson & Dallwitz 2013 (website)		0.95			Calyx	Florian Jabbour	2013-03-27
85017	Dipsacus sativus	Caprifoliaceae	Dipsacales	207. Symmetry of perianth (D1)	Encyclopedia of Life 2013 (website)	207. Symmetry of perianth (D1): (2) zygomorphic				Corolla; by abaxial elongation	Florian Jabbour	2013-03-27	Maria von Balthazar	2015-10-21
164678	Dipsacus sativus	Caprifoliaceae	Dipsacales	207. Symmetry of perianth (D1)	Encyclopedia of Life 2014 (website)	207. Symmetry of perianth (D1): (2) zygomorphic				http://media.eol.org/content/2011/10/15/23/64093_orig.jpg	Elisabeth Reyes	2014-08-14
154496	Dipsacus sativus	Caprifoliaceae	Dipsacales	230. Perianth phyllotaxy (D1)	Flora of Pakistan 2014 (website)	230. Perianth phyllotaxy (D1): (0) whorled					Elisabeth Reyes	2014-07-01
85028	Dipsacus sativus	Caprifoliaceae	Dipsacales	232. Perianth merism (C1)	Flora of China 2013 (website)		4				Florian Jabbour	2013-03-27
85071	Dipsacus sativus	Caprifoliaceae	Dipsacales	234. Perianth differentiation (D1)	Watson & Dallwitz 2013 (website)	234. Perianth differentiation (D1): (1) marked differentiation, outer sepaloid, inner petaloid					Florian Jabbour	2013-03-27
173847	Dipteronia sinensis	Sapindaceae	Sapindales	207. Symmetry of perianth (D1)	Clennett 2013 (CurtisBotMag)	207. Symmetry of perianth (D1): (0) actinomorphic (strictly polysymmetric)					Elisabeth Reyes	2014-10-13
173848	Dipteronia sinensis	Sapindaceae	Sapindales	230. Perianth phyllotaxy (D1)	Clennett 2013 (CurtisBotMag)	230. Perianth phyllotaxy (D1): (0) whorled					Elisabeth Reyes	2014-10-13
173850	Dipteronia sinensis	Sapindaceae	Sapindales	232. Perianth merism (C1)	Clennett 2013 (CurtisBotMag)		5				Elisabeth Reyes	2014-10-13
173851	Dipteronia sinensis	Sapindaceae	Sapindales	234. Perianth differentiation (D1)	Clennett 2013 (CurtisBotMag)	234. Perianth differentiation (D1): (4) marked differentiation					Elisabeth Reyes	2014-10-13
121851	Dirachma socotrana	Dirachmaceae	Rosales	204. Fusion of perianth (C1)	Bayer 2004 (Kubitzki)		0			petals	Emily Bailes	2013-07-05
121844	Dirachma socotrana	Dirachmaceae	Rosales	207. Symmetry of perianth (D1)	Bayer 2004 (Kubitzki)	207. Symmetry of perianth (D1): (0) actinomorphic (strictly polysymmetric)					Emily Bailes	2013-07-05
180176	Dirachma socotrana	Dirachmaceae	Rosales	230. Perianth phyllotaxy (D1)	Watson & Dallwitz 2015 (website)	230. Perianth phyllotaxy (D1): (0) whorled					Elisabeth Reyes	2015-04-17
121391	Dirachma socotrana	Dirachmaceae	Rosales	232. Perianth merism (C1)	Link 1991 (BullJardBotNatBelg)		8				Emily Bailes	2013-07-04
121587	Dirachma socotrana	Dirachmaceae	Rosales	232. Perianth merism (C1)	Ronse De Craene et al 2004 (PlantSystEvol)			5	8	generally heptamerous or more rarely octomerous in this material	Emily Bailes	2013-07-04
121870	Dirachma socotrana	Dirachmaceae	Rosales	234. Perianth differentiation (D1)	Bayer 2004 (Kubitzki)	234. Perianth differentiation (D1): (1) marked differentiation, outer sepaloid, inner petaloid					Emily Bailes	2013-07-05
85419	Disanthus cercidifolius	Hamamelidaceae	Saxifragales	207. Symmetry of perianth (D1)	Flora of China 2013 (website)	207. Symmetry of perianth (D1): (5) actinomorphic (general)					Georg Tschan	2013-03-30
142944	Disanthus cercidifolius	Hamamelidaceae	Saxifragales	230. Perianth phyllotaxy (D1)	Watson & Dallwitz 2013 (website)	230. Perianth phyllotaxy (D1): (0) whorled					Elisabeth Reyes	2014-02-21
142946	Disanthus cercidifolius	Hamamelidaceae	Saxifragales	232. Perianth merism (C1)	Flora of China 2014 (website)		5				Elisabeth Reyes	2014-02-21	Elisabeth Reyes	2014-10-15
142947	Disanthus cercidifolius	Hamamelidaceae	Saxifragales	234. Perianth differentiation (D1)	Flora of China 2014 (website)	234. Perianth differentiation (D1): (4) marked differentiation					Elisabeth Reyes	2014-02-21	Elisabeth Reyes	2014-10-15
160321	Dodecatheon alpinum	Primulaceae	Ericales	204. Fusion of perianth (C1)	Flora of North America 2014 (website)			0.25	0.5	calyx	Elisabeth Reyes	2014-07-25
175566	Dodecatheon alpinum	Primulaceae	Ericales	207. Symmetry of perianth (D1)	Hitchcock et al 2001 (book)	207. Symmetry of perianth (D1): (0) actinomorphic (strictly polysymmetric)					Marion Chartier	2014-11-05
160317	Dodecatheon alpinum	Primulaceae	Ericales	230. Perianth phyllotaxy (D1)	Flora of North America 2014 (website)	230. Perianth phyllotaxy (D1): (0) whorled					Elisabeth Reyes	2014-07-25
160319	Dodecatheon alpinum	Primulaceae	Ericales	232. Perianth merism (C1)	Flora of North America 2014 (website)		4				Elisabeth Reyes	2014-07-25
160316	Dodecatheon alpinum	Primulaceae	Ericales	234. Perianth differentiation (D1)	Flora of North America 2014 (website)	234. Perianth differentiation (D1): (1) marked differentiation, outer sepaloid, inner petaloid					Elisabeth Reyes	2014-07-25	Elisabeth Reyes	2014-07-25
160278	Dodecatheon meadia	Primulaceae	Ericales	204. Fusion of perianth (C1)	Flora of North America 2014 (website)			0.4	0.55	calyx	Elisabeth Reyes	2014-07-25	Elisabeth Reyes	2014-07-25
160268	Dodecatheon meadia	Primulaceae	Ericales	230. Perianth phyllotaxy (D1)	Flora of North America 2014 (website)	230. Perianth phyllotaxy (D1): (0) whorled					Elisabeth Reyes	2014-07-25
160279	Dodecatheon meadia	Primulaceae	Ericales	232. Perianth merism (C1)	Flora of North America 2014 (website)		5				Elisabeth Reyes	2014-07-25
160271	Dodecatheon meadia	Primulaceae	Ericales	234. Perianth differentiation (D1)	Flora of North America 2014 (website)	234. Perianth differentiation (D1): (1) marked differentiation, outer sepaloid, inner petaloid					Elisabeth Reyes	2014-07-25
177002	Dodonaea viscosa	Sapindaceae	Sapindales	204. Fusion of perianth (C1)	Flora of Australia Online 2014 (website)		0				Elisabeth Reyes	2014-11-21
148028	Dodonaea viscosa	Sapindaceae	Sapindales	207. Symmetry of perianth (D1)	Flora of China 2014 (website)	207. Symmetry of perianth (D1): (0) actinomorphic (strictly polysymmetric)					Elisabeth Reyes	2014-04-18
148019	Dodonaea viscosa	Sapindaceae	Sapindales	230. Perianth phyllotaxy (D1)	Flora of China 2014 (website)	230. Perianth phyllotaxy (D1): (0) whorled					Elisabeth Reyes	2014-04-18
148022	Dodonaea viscosa	Sapindaceae	Sapindales	232. Perianth merism (C1)	Flora of China 2014 (website)		4				Elisabeth Reyes	2014-04-18
148032	Dodonaea viscosa	Sapindaceae	Sapindales	232. Perianth merism (C1)	Flora of Tasmania online 2014 (website)			3	4		Elisabeth Reyes	2014-04-18
148021	Dodonaea viscosa	Sapindaceae	Sapindales	234. Perianth differentiation (D1)	Flora of China 2014 (website)	234. Perianth differentiation (D1): (0) undifferentiated					Elisabeth Reyes	2014-04-18	Elisabeth Reyes	2014-10-03
127717	Donatia fascicularis	Stylidiaceae	Asterales	204. Fusion of perianth (C1)	Lundberg & Bremer 2003 (IJPS)		0			Sepals	Kristel Schoonderwoerd	2013-07-09
127718	Donatia fascicularis	Stylidiaceae	Asterales	204. Fusion of perianth (C1)	Lundberg & Bremer 2003 (IJPS)		0			Petals	Kristel Schoonderwoerd	2013-07-09
83123	Donatia fascicularis	Stylidiaceae	Asterales	207. Symmetry of perianth (D1)	Mildbraed 1908 (Engler)	207. Symmetry of perianth (D1): (5) actinomorphic (general)					Florian Jabbour	2013-03-26
125594	Donatia fascicularis	Stylidiaceae	Asterales	207. Symmetry of perianth (D1)	Lundberg & Bremer 2003 (IJPS)	207. Symmetry of perianth (D1): (5) actinomorphic (general)					Kristel Schoonderwoerd	2013-07-08
179348	Donatia fascicularis	Stylidiaceae	Asterales	230. Perianth phyllotaxy (D1)	Carolin 2007 (Kubitzki)	230. Perianth phyllotaxy (D1): (0) whorled					Elisabeth Reyes	2015-03-17
85137	Donatia fascicularis	Stylidiaceae	Asterales	232. Perianth merism (C1)	Watson & Dallwitz 2013 (website)		5				Florian Jabbour	2013-03-27
85173	Donatia fascicularis	Stylidiaceae	Asterales	234. Perianth differentiation (D1)	Chile Flora 2013 (website)	234. Perianth differentiation (D1): (1) marked differentiation, outer sepaloid, inner petaloid					Florian Jabbour	2013-03-27
137124	Doryanthes palmeri	Doryanthaceae	Asparagales	204. Fusion of perianth (C1)	Rudall 2002 (BotRev)		0				Elisabeth Reyes	2013-12-06
137131	Doryanthes palmeri	Doryanthaceae	Asparagales	207. Symmetry of perianth (D1)	Dahlgren et al 1985 (book)	207. Symmetry of perianth (D1): (0) actinomorphic (strictly polysymmetric)					Elisabeth Reyes	2013-12-09
[truncated: 3,937 more rows]

## Sheet: PrimaryCharacters
NChr	Number	Class	Character	Description	NUsrcrChr	DcrChr	NUsrupChr	DupChr
[truncated: 5 more rows]

## Sheet: PrimaryCharacterstates
NCst	Character	Symbol	CharacterState	Notes	NUsrcrCst	DcrCst	NUsrupCst	DupCst
[truncated: 34 more rows]

[truncated: 6 more sheets: Characters, SecondaryCharacterstates, CharacterstateLumping, References, PrimaryDataMatrix, TransformedDataMatrix]
