# Supplementary material for: Testing the impact of morphological rate heterogeneity on ancestral state reconstruction of five floral traits in angiosperms
Source: Sci Rep. 2018 Jun 21;8:9473. doi: 10.1038/s41598-018-27750-1 (PMC6013437; doi:10.1038/s41598-018-27750-1)
Supplement: Supplementary file 3 — Supplementary Datasets 1 and 3 [file 41598_2018_27750_MOESM3_ESM.zip]

Archive with 2 entries (2 files):
- Reyes_PerianthRates_SuppData3.nex
- Reyes_PerianthRates_SuppData1.nex
