# Supplementary material for: Testing the impact of morphological rate heterogeneity on ancestral state reconstruction of five floral traits in angiosperms
Source: Sci Rep. 2018 Jun 21;8:9473. doi: 10.1038/s41598-018-27750-1 (PMC6013437; doi:10.1038/s41598-018-27750-1)
Supplement: Supplementary file 3 — Supplementary Datasets 1 and 3 [file 41598_2018_27750_MOESM3_ESM.zip › Reyes_PerianthRates_SuppData3.nex]

#NEXUS
[written Fri Mar 02 11:49:55 GMT+01:00 2018 by Mesquite  version 3.04 (build 725) at DESKTOP-EOQR1CS/192.168.1.18]

BEGIN TAXA;
	TITLE Taxa;
	DIMENSIONS NTAX=1215;
	TAXLABELS
		Abelia_grandifolia Abelia_triflora Abolboda_poarchon Abrus_precatorius Acacia_farnesiana Acalypha_californica Acalypha_wilkesiana Acanthochlamys_bracteata Acanthogilia_gloriosa Acharia_tragodes Achatocarpus_balansae Aconitum_napellus Acorus_calamus Acronychia_pedunculata Actaea_cordifolia Actaea_racemosa Actinidia_callosa Actinidia_chrysantha Adenanthos_sericeus Adlumia_fungosa Aechmea_multiflora Aesculus_pavia Aextoxicon_punctatum Afrothismia_hydra Agapanthus_praecox Ailanthus_altissima Ajuga_ciliata Akania_bidwillii Akebia_quinata Alangium_chinense Alchemilla_glabra Allantoma_lineata Allionia_choisyi Allium_fistulosum Allium_vineale Allophylus_longipes Alloxylon_flammeum Alluaudia_procera Alnus_hirsuta Alseuosmia_macrophylla Alstroemeria_aurea Alstroemeria_pulchella Altingia_chinensis Alzatea_verticillata Amaranthus_retroflexus Amaranthus_tricolor Amborella_trichopoda Amischotolype_hispida Ammannia_baccifera Ammannia_multiflora Amyema_queenslandica Amylotheca_subumbellata Anacampseros_crinita Anacardium_occidentale Anacolosa_papuana Anagallis_tenella Anarthria_polyphylla Anaxagorea_crassipetala Anchusella_variegata Ancistrocladus_ealaensis Anemone_hepatica Anemone_narcissiflora Anemone_pulsatilla Anethum_graveolens Aneulophus_africanus Angelica_sylvestris Anigozanthos_flavidus Anisophyllea_fallax Anisoptera_marginata Annona_glabra Anodendron_affine Anredera_cordifolia Antiphytum_floribundum Antirrhinum_majus Aphanopetalum_resinosum Aphloia_theiformis Aponogeton_madagascariensis Apophyllum_anomalum Apostasia_odorata Aptenia_cordifolia Aquilaria_sinensis Arabidopsis_thaliana Arachnitis_uniflora Aralidium_pinnatifidum Archiboehmeria_atrata Arctopus_echinatus Arctostaphylos_nummularia Arctostaphylos_uvaursi Arenaria_littledalei Arenaria_serpyllifolia Argania_spinosa Argemone_mexicana Argostemma_puffii Aristea_glauca Aristolochia_macrophylla Aristotelia_chilensis Arnocrinum_gracillimum Arytera_littoralis Asarum_canadense Asarum_caudigerellum Asarum_caudigerum Asarum_yunnanense Asparagus_officinalis Asphodelus_fistulosus Aspidistra_subrotata Astelia_pumila Asteropeia_micraster Asteropyrum_cavaleriei Astragalus_membranaceus Atalantia_buxifolia Atalantia_dasycarpa Atkinsonia_ligustrina Atraphaxis_spinosa Atropa_belladonna Atropanthe_sinensis Atuna_racemosa Aucuba_japonica Aulax_umbellata Austrobaileya_scandens Austrobuxus_megacarpus Austrobuxus_nitidus Austromatthaea_elegans Averrhoidium_dalyi Azorella_selago Baccharis_neglecta Bacopa_monnieri Baeckea_frutescens Balanophora_elongata Balanophora_fungosa Balanophora_tobiracola Balanops_vieillardii Banisteriopsis_argyrophylla Banksia_integrifolia Barathranthus_axanthus Barbacenia_purpurea Barbeuia_madagascariensis Barbeya_oleoides Barnadesia_odorata Barringtonia_asiatica Basella_alba Batis_maritima Bauera_rubioides Bauhinia_galpinii Beaucarnea_recurvata Beauprea_congesta Beauprea_montana Begonia_longifolia Begonia_masoniana Beiselia_mexicana Bellendena_montana Belosynapsis_ciliata Bensoniella_oregona Benthamina_alyxifolia Berberidopsis_corallina Bergenia_crassifolia Bergia_texana Berneuxia_thibetica Beta_vulgaris Bhesa_paniculata Biebersteinia_orphanidis Billardiera_heterophylla Billbergia_nutans Bischofia_javanica Bixa_orellana Blandfordia_punicea Bomarea_edulis Bomarea_pardina Bombax_ceiba Bonnetia_sessilis Borago_officinalis Borthwickia_trifoliata Borya_septentrionalis Bournea_leiophylla Bournea_sinensis Boykinia_occidentalis Brassica_napus Bretschneidera_sinensis Briggsia_longipes Bromelia_antiacantha Browallia_americana Bruguiera_gymnorhiza Brunellia_standleyana Brunia_albiflora Brunonia_australis Bryocarpum_himalaicum Buckinghamia_celsissima Buddleja_davidii Burmannia_biflora Butomus_umbellatus Buxus_sempervirens Byblis_liniflora Byrsonima_crassifolia Cabomba_caroliniana Caccinia_strigosa Cadaba_kirkii Caesalpinia_pulcherrima Calandrinia_oblonga Calandrinia_operta Calectasia_intermedia Calepina_irregularis Callicarpa_dichotoma Callisia_fragrans Calluna_vulgaris Calochortus_nuttallii Calophyllum_inophyllum Calophyllum_soulattri Caltha_palustris Calycanthus_floridus Calycanthus_occidentalis Calyptranthes_bracteata Calystegia_sepium Camellia_sinensis Campanula_elatines Campomanesia_cucullata Campomanesia_espiritosantensis Campsis_radicans Camptotheca_acuminata Campynema_lineare Canarina_canariensis Canarium_caudatum Canella_winterana Canna_glauca Cannabis_sativa Canscora_diffusa Canscora_sanjappae Cansjera_rheedei Cantua_buxifolia Capparis_spinosa Capsicodendron_dinisii Carallia_pectinifolia Carallia_suffruticosa Cardiopteris_quinqueloba Cardiospermum_halicacabum Cardwellia_sublimis Careya_arborea Carica_papaya Cariniana_micrantha Carlemannia_tetragona Carludovica_palmata Carpodetus_serratus Caryocar_glabrum Caryota_mitis Casearia_graveolens Casearia_sylvestris Cassytha_filiformis Casuarina_cunninghamiana Caulophyllum_thalictroides Ceanothus_sanguineus Celastrus_orbiculatus Cephalanthera_falcata Cephalanthera_nanchuanica Cephalotus_follicularis Ceratiola_ericoides Ceratonia_siliqua Ceratopetalum_gummiferum Ceratophyllum_demersum Cercidiphyllum_japonicum Cercis_canadensis Ceriops_tagal Cespedesia_spathulata Cestrum_aurantiacum Chamaelirium_luteum Changiostyrax_dolichocarpus Chasmanthe_floribunda Chimonanthus_praecox Chionographis_japonica Chrysobalanus_icaco Chrysolepis_sempervirens Chrysosplenium_japonicum Cichorium_intybus Cinnamomum_camphora Cinnamosma_madagascariensis Circaeaster_agrestis Cirsium_vulgare Cissampelos_pareira Cissus_assamica Cistanche_deserticola Citrus_aurantium Clarkia_xantiana Clavija_eggersiana Claytonia_virginica Clematis_apiifolia Cleome_serrulata Cleome_viscosa Cleomella_obtusifolia Clerodendrum_japonicum Clethra_mexicana Cleyera_japonica Clidemia_allenii Clusia_blattophila Clutia_pulchella Cnicothamnus_azafran Cobaea_scandens Coccinia_grandis Cochlearia_abulensis Cochlearia_acaulis Cocos_nucifera Coffea_arabica Colchicum_autumnale Coldenia_procumbens Colletia_spinosissima Columellia_oblonga Combretum_alfredii Combretum_pilosum Cometes_surattensis Commelina_communis Conandron_ramondioides Conceveiba_martiana Conospermum_taxifolium Consolida_regalis Corbichonia_decumbens Corema_conradii Coriandrum_sativum Coriaria_ruscifolia Coris_monspeliensis Cornus_mas Corokia_cotoneaster Corynocarpus_laevigatus Couroupita_guianensis Crassula_multicava Crassula_rupestris Crateva_palmeri Crinodendron_hookerianum Crinum_asiaticum Crinum_latifolium Crocosmia_masoniorum Crocus_sativus Croomia_pauciflora Crossosoma_bigelovii Crossosoma_californicum Croton_tiglium Crypteronia_paniculata Cryptocarya_meissneriana Ctenolophon_englerianus Cupaniopsis_anacardioides Cuphea_teleandra Curtisia_dentata Cyanastrum_johnstonii Cyanella_alba Cyanella_hyacinthoides Cybianthus_candamoensis Cyclocodon_lancifolius Cyclocodon_parviflorus Cymodocea_nodosa Cyphia_elata Cyrilla_racemiflora Cytinus_ruber Dampiera_spicigera Daphnandra_micrantha Daphniphyllum_pentandrum Dapsilanthus_disjunctus Dasyphyllum_reticulatum Dasypogon_bromeliifolius Datisca_cannabina Datura_stramonium Daucus_carota Davidsonia_pruriens Decaspermum_gracilentum Decaspermum_hainanense Degeneria_roseiflora Degeneria_vitiensis Delarbrea_michieana Delosperma_echinatum Delosperma_litorale Delphinium_cheilanthum Dendrophthoe_vitellinus Dendrotrophe_varians Desfontainia_spinosa Desmopsis_microcarpa Dialypetalum_floribundum Diaperia_prolifera Diascia_cordata Diastella_divaricata Dicella_nucifera Dichapetalum_rugosum Dichilanthe_zeylanica Dichorisandra_thyrsiflora Dicoelia_beccariana Dicoma_obconica Dictamnus_albus Diervilla_sessilifolia Digitalis_purpurea Dilobeia_thouarsii Dinoseris_salicifolia Dionysia_odora Dioscorea_alata Diospyros_kaki Diospyros_texana Dipelta_yunnanensis Dipentodon_sinicus Diplectria_barbata Dipsacus_sativus Dipteronia_sinensis Dirachma_socotrana Disanthus_cercidifolius Dodecatheon_alpinum Dodecatheon_meadia Dodonaea_viscosa Donatia_fascicularis Doryanthes_palmeri Doryphora_sassafras Drimys_winteri Drosera_rotundifolia Drosophyllum_lusitanicum Dryadodaphne_trachyphloia Drymaria_cordata Drypetes_madagascariensis Dudleya_viscida Dulacia_candida Durandea_pentagyna Duranta_erecta Dyckia_remotiflora Dysoxylum_densiflorum Dysoxylum_lenticellatum Ecdeiocolea_monostachya Echinops_ritro Echiochilon_arenarium Echiochilon_fruticosum Echium_vulgare Elaeagnus_umbellata Elaeocarpus_chinensis Elaeocarpus_reticulatus Elatine_triandra Elatostema_petelotii Elytranthe_albida Embelia_laeta Embelia_ribes Emblingia_calceoliflora Emmotum_harleyi Empetrum_nigrum Endonema_retzioides Enkianthus_campanulatus Epilobium_angustifolium Epilobium_palustre Epiphyllum_oxypetalum Epiphyllum_phyllanthus Eranthis_hyemalis Erianthemum_dregei Erica_cinerea Erica_tetralix Erigeron_compositus Eriocaulon_aquaticum Erodium_maritimum Erodium_pelargoniflorum Erythrina_cristagalli Eschscholzia_californica Eschweilera_amazoniciformis Eschweilera_ovata Eucalyptus_tetragona Eucarpha_deplanchei Euclea_crispa Eucommia_ulmoides Eucryphia_lucida Euonymus_alatus Euonymus_sachalinensis Euphronia_guianensis Eupomatia_bennettii Euptelea_pleiosperma Eurycorymbus_cavaleriei Euryodendron_excelsum Exacum_affine Exacum_paucisquamum Exbucklandia_longipetala Exbucklandia_tonkinensis Fagonia_indica Fagopyrum_esculentum Fagus_grandifolia Faika_villosa Fendlera_rupicola Ficaria_verna Ficus_carica Flabellaria_paniculata Flabellariopsis_acuminata Flagellaria_indica Floerkea_proserpinacoides Foetidia_obliqua Forchhammeria_pallida Forgesia_racemosa Fouquieria_formosa Fouquieria_splendens Francoa_appendiculata Frankenia_pulverulenta Franklinia_alatamaha Fraxinus_chinensis Fraxinus_griffithii Friesodielsia_desmoides Fuchsia_procumbens Fumaria_officinalis Fusaea_peruviana Galanthus_nivalis Galax_urceolata Galbulimima_belgraveana Galium_aparine Garcinia_multiflora Garcinia_subelliptica Gardneria_angustifolia Gardneria_multiflora Garrya_elliptica Gaultheria_nummularioides Gaultheria_suborbicularis Gaura_mollis Geissoloma_marginatum Gelsemium_sempervirens Gentiana_saponaria Gentianella_arenaria Gentianella_azurea Gentianopsis_paludosa Geosiris_aphylla Geranium_macrorrhizum Geranium_robertianum Gerrardina_foliosa Gevuina_avellana Gibasis_pellucida Gibsoniothamnus_epiphyticus Gilliesia_graminea Gisekia_pharnaceoides Glaucidium_palmatum Glossocalyx_longicuspis Glyptopetalum_rhytidophyllum Gnidia_razakamalalana Gochnatia_hypoleuca Gomortega_keule Gomphandra_tetrandra Goodenia_ovata Goupia_glabra Grevillea_curviloba Grevillea_juniperina Grevillea_robusta Greyia_radlkoferi Grias_peruviana Griselinia_littoralis Grubbia_rosmarinifolia Guaiacum_sanctum Guamatela_tuerckheimii Guizotia_abyssinica Gunnera_hamiltonii Guzmania_scandens Gymnocladus_chinensis Gyrocarpus_americanus Gyrostemon_tepperi Gyrostemon_thesioides Habranthus_robustus Haemodorum_laxum Hakea_archaeoides Hakea_drupacea Hakea_victoria Halacsya_sendtneri Halesia_carolina Halleria_ligustrifolia Halleria_lucida Halophila_ovalis Halophytum_ameghinoi Haloragis_aspera Hamamelis_virginiana Hanguana_malayana Haworthia_integra Hecastocleis_shockleyi Hedycarya_arborea Hedychium_coronarium Hedyosmum_arborescens Heisteria_parvifolia Helia_oblongifolia Heliamphora_nutans Helianthemum_grandiflorum Helianthus_annuus Heliconia_latispatha Helixanthera_parasitica Helixanthera_sampsonii Helleborus_foetidus Helwingia_himalaica Helwingia_japonica Hemerocallis_fulva Henriquezia_nitida Hernandia_nymphaeifolia Herniaria_glabra Herniaria_polygama Hesperevax_sparsiflora Heterosmilax_japonica Heuchera_micrantha Hevea_brasiliensis Hibbertia_scandens Hicksbeachia_pinnatifolia Hillebrandia_sandwicensis Hiptage_lanceolata Hiraea_bullata Hoppea_dichotoma Horsfieldia_kingii Hortonia_floribunda Hosta_plantaginea Hua_gabonii Humulus_lupulus Hura_crepitans Hyalis_argentea Hydnora_africana Hydrangea_paniculata Hydrastis_canadensis Hydrocharis_morsusranae Hydrocotyle_vulgaris Hydrolea_ovata Hydrophyllum_capitatum Hydrostachys_multifida Hymenanthera_alpina Hyoscyamus_niger Hypericum_hirsutum Hypodaphnis_zenkeri Hypoxis_hemerocallidea Hypseocharis_tridentata Iberis_amara Idesia_polycarpa Ilex_cornuta Ilex_micrococca Illigera_luzonensis Impatiens_repens Indotristicha_ramosissima Ipomopsis_tenuifolia Iris_decora Iris_missouriensis Irlbachia_pedunculata Irvingbaileya_australis Isophysis_tasmanica Isopyrum_thalictroides Itea_virginica Ixerba_brexioides Ixiolirion_tataricum Japonolirion_osense Jasminum_simplicifolium Joinvillea_plicata Jovellana_violacea Juglans_mandshurica Juncus_castaneus Justicia_americana Kadsura_japonica Kalanchoe_daigremontiana Kalmia_buxifolia Kandelia_obovata Kermadecia_pronyensis Kibara_coriacea Kibara_macrophylla Kielmeyera_coriacea Kiggelaria_africana Kirkia_acuminata Kirkia_wilmsii Klainedoxa_gabonensis Koeberlinia_spinosa Koelreuteria_paniculata Korupodendron_songweanum Krameria_ixine Laccopetalum_giganteum Lachnocaulon_anceps Lacistema_aggregatum Lactoris_fernandeziana Lambertia_ericifolia Lambertia_ilicifolia Lamium_amplexicaule Lampranthus_blandus Lanaria_lanata Lardizabala_biternata Larrea_tridentata Lasjia_claudiensis Laureliopsis_philippiana Laurus_nobilis Lavandula_latifolia Lecythis_poiteaui Ledum_palustre Leea_guineense Leonia_glycycarpa Leptostylis_filipes Leucadendron_chamelaea Leucomeris_spectabilis Leucospermum_bolusii Lilaea_scilloides Limeum_obovatum Limnanthes_douglasii Limnocharis_flava Limosella_aquatica Lindernia_anagallis Linum_perenne Lipocarpha_microcephala Liriodendron_chinense Lissocarpa_benthamii Litchi_chinensis Lithospermum_officinale Lobelia_zeylanica Lobularia_maritima Loeflingia_squarrosa Lomandra_longifolia Lomatia_fraxinifolia Lomatogonium_carinthiacum Lonicera_japonica Lophopyxis_maingayi Lophostemon_confertus Loranthus_delavayi Loranthus_lambertianus Lozania_nunkui Lozania_pittieri Luculia_gratissima Ludwigia_adscendens Ludwigia_hyssopifolia Ludwigia_ovalis Lunania_parviflora Luzuriaga_radicans Lyallia_kerguelensis Lycopersicon_esculentum Lycoris_radiata Lycoris_squamigera Lysiana_maritima Lysimachia_insignis Lysimachia_maritima Lysimachia_thyrsiflora Lythrum_salicaria Maasia_ovalifolia Macadamia_integrifolia Macrosolen_bibracteolatus Macrosolen_cochinchinensis Madagasikaria_andersonii Maerua_kirkii Magnolia_decidua Magnolia_grandiflora Magnolia_kwangsiensis Mahonia_bealei Malpighia_emarginata Malpighiodes_guianensis Mammea_yunnanensis Manilkara_zapota Maranta_arundinacea Marcgravia_umbellata Martynia_annua Mayaca_fluviatilis Mazus_pumilus Mecardonia_tenella Medusagyne_oppositifolia Melanophylla_modestei Melastoma_malabathricum Melianthus_major Melicytus_dentatus Meliosma_pinnata Meliosma_veitchiorum Melliodendron_xylocarpum Memecylon_scutellatum Mentzelia_lindleyi Menyanthes_trifoliata Menziesia_ferruginea Metteniusa_santanderensis Micranthes_ferruginea Micranthes_integrifolia Micrantheum_hexandrum Micropholis_cayennensis Microtea_debilis Mikania_scandens Mimetes_arboreus Mimetes_cucullatus Mimosa_pudica Minquartia_guianensis Minuartia_biflora Mirabilis_jalapa Misodendrum_linearifolium Mitrasacme_pygmaea Moenchia_erecta Mollinedia_ovata Mollugo_cerviana Monochoria_korsakowii Monocostus_uniflorus Monotropa_hypopitys Montia_fontana Montia_parvifolia Montinia_caryophyllacea Moquinia_racemosa Morina_longifolia Moringa_oleifera Moringa_ovalifolia Morisonia_americana Morus_indica Moschopsis_rosulata Moultonianthus_leembruggianus Muntingia_calabura Murdannia_keisak Murdannia_nudiflora Murraya_paniculata Murraya_tetramera Musa_acuminata Musgravea_heterophylla Myodocarpus_fraxinifolius Myoporum_mauritianum Myosotis_alpestris Myrica_gale Myriophyllum_spicatum Myrothamnus_flabellifolia Nandina_domestica Napoleonaea_vogelii Naravelia_zeylanica Narthecium_californicum Natsiatopsis_thunbergiifolia Natsiatum_herpeticum Nelumbo_lutea Neoscortechinia_kingii Neottia_gaudissartii Neottia_smithiana Nepenthes_mirabilis Neurada_procumbens Neuwiedia_singapureana Nicandra_physaloides Nicotiana_tabacum Nierembergia_scoparia Nigella_damascena Nitraria_retusa Nolana_humifusa Nonea_pulla Nonea_stenosolen Norantea_guianensis Nothaphoebe_konishii Nothofagus_antarctica Nothoscordum_bivalve Nothotalisia_peruviana Notoceras_bicorne Nymphaea_odorata Nypa_fruticans Ochthocosmus_longipedicellatus Octoknema_affinis Octoknema_borealis Octoknema_chailluensis Octomeles_sumatrana Oenothera_biennis Olax_imbricata Oldenburgia_intermedia Olea_europaea Olinia_ventosa Omphalogramma_vinciflorum Oncotheca_balansae Onosma_taurica Ophiocaryon_duckei Ophiocaryon_klugii Opilia_amentacea Opuntia_ficusindica Orchidantha_maxillarioides Orectanthe_sceptrum Orites_excelsus Oryctes_nevadensis Oryza_sativa Osbeckia_nepalensis Osbeckia_stellata Osyris_lanceolata Oxalis_dillenii Pachysandra_procumbens Paeonia_californica Palisota_flagelliflora Panax_quinquefolius Panda_oleosa Pandanus_tectorius Paphiopedilum_appletonianum Paranomus_spicatus Paraquilegia_microphylla Paronychia_canadensis Parrotia_subaequalis Passiflora_biflora Passiflora_unipetala Patrinia_scabiosifolia Paulownia_tomentosa Pauridia_longituba Pavieasia_yunnanensis Pelargonium_capitatum Pellionia_macrophylla Peltoboykinia_tellimoides Pennantia_corymbosa Pennellia_longifolia Pennellia_micrantha Pentadiplandra_brazzeana Pentamerista_neotropica Pentaphragma_ellipticum Pentaphragma_sinense Pentastemona_egregia Penthorum_sedoides Pereskia_aculeata Peridiscus_lucidus Perrottetia_arisanensis Perrottetia_ovata Persea_americana Persoonia_falcata Persoonia_lanceolata Petalonyx_nitidus Petalostigma_pubescens Petenaea_cordata Petermannia_cirrosa Petrocodon_dealbatus Petrocodon_scopulorus Petrophile_biloba Petrosavia_sinii Petunia_axillaris Peumus_boldus Phaulothamnus_spinescens Phelline_billardierei Phelline_erubescens Philadelphus_lewisii Philesia_magellanica Philydrum_lanuginosum Phormium_colensoi Photinia_glabra Phragmanthera_regularis Phryma_leptostachya Phyllonoma_tenuidens Physalis_peruviana Physena_madagascariensis Physochlaina_physaloides Phytolacca_americana Picrasma_chinensis Pilostyles_hamiltonii Pimelea_longifolia Pimelodendron_zoanthogyne Pinguicula_villosa Piper_aduncum Pisum_sativum Pitcairnia_feliciana Pittosporum_dasycaulon Pittosporum_tobira Placospermum_coriaceum Plantago_lanceolata Platanus_occidentalis Pleiotaxis_angolensis Pleodendron_costaricense Pleodendron_macranthum Plocosperma_buxifolium Plumbago_auriculata Podocalyx_loranthoides Podostemum_ceratophyllum Polemonium_reptans Pollia_hasskarlii Polpoda_capensis Polyalthia_suberosa Polygala_paniculata Polyosma_cunninghamii Polypremum_procumbens Pontederia_cordata Poranthera_moorokatta Portulaca_oleracea Portulaca_quadrifida Portulacaria_afra Posidonia_australis Pothos_scandens Pouteria_bangii Pouteria_campechiana Prepusa_montana Primula_sieboldii Prockia_crucis Protea_cynaroides Protium_apiculatum Protium_morii Prunus_persica Pseudonemacladus_oppositifolius Pseudospondias_microcarpa Pseudowintera_colorata Psychopterys_dipholiphylla Pterygocalyx_volubilis Pulmonaria_officinalis Purdiaea_nutans Purdiaea_stenopetala Puya_raimondii Pyrenacantha_volubilis Pyrola_japonica Qualea_grandiflora Quercus_hirtifolia Quercus_rubra Quillaja_saponaria Quintinia_verdonii Quisqualis_conferta Rafflesia_arnoldii Ranunculus_acris Ravenala_madagascariensis Reinwardtia_indica Reseda_alba Reseda_lutea Retanilla_trinervia Rhabdodendron_amazonicum Rhamnus_cathartica Rhipogonum_elseyanum Rhipogonum_scandens Rhizophora_stylosa Rhodamnia_dumetorum Rhododendron_hippophaeoides Rhodohypoxis_milloides Rhodoleia_championii Rhodotypos_scandens Rhoiptelea_chiliantha Rhopalephora_scaberrima Rhopalocarpus_lucidus Rhynchoglossum_notonianum Ribes_aureum Ribes_speciosum Richterago_amplexifolia Richterago_angustifolia Ricinus_communis Rinorea_pubiflora Rivina_humilis Rodgersia_aesculifolia Roridula_gorgonias Rosa_laevigata Rosa_sericea Rotala_densiflora Roupala_montana Rourea_minor Ruppia_cirrhosa Ruptiliocarpon_caracolito Ryssopterys_timoriensis Sabia_swinhoei Sagina_procumbens Sagina_saginoides Salvadora_persica Sanicula_gregaria Santalum_album Sapindus_delavayi Sapindus_saponaria Saponaria_officinalis Saraca_dives Sarcobatus_vermiculatus Sarcococca_ruscifolia Sarcolaena_oblongifolia Sarcopera_sessiliflora Sarcosperma_laurinum Sargentodoxa_cuneata Sarracenia_purpurea Saruma_henryi Saurauia_montana Saururus_cernuus Sauvagesia_erecta Saxifraga_cernua Saxifraga_stolonifera Scabiosa_columbaria Scheuchzeria_palustris Schizanthus_pinnatus Schlumbergera_russelianum Schlumbergera_truncata Schoepfia_chinensis Schoepfia_schreberi Schotia_brachypetala Scleranthus_perennis Scoparia_dulcis Scrophularia_californica Scurrula_parasitica Scyphostegia_borneensis Scytopetalum_klaineanum Sebaea_aurea Sebaea_microphylla Sedum_sarmentosum Sedum_tetractinum Seetzenia_lanata Serjania_morii Serjania_unidentata Serruria_aitonii Serruria_villosa Sesamum_indicum Sesuvium_portulacastrum Setchellanthus_caeruleus Silene_latifolia Simethis_mattiazzii Simmondsia_chinensis Sinadoxa_corydalifolia Sinojackia_rehderiana Sinojackia_xylocarpa Siparuna_decipiens Siparuna_gentryana Sladenia_celastrifolia Sloanea_latifolia Sloanea_sinensis Smilax_aspera Smilax_glauca Solandra_grandiflora Solanum_dulcamara Solaria_attenuata Sorocephalus_pinifolius Sowerbaea_juncea Soyauxia_talbotii Sparganium_eurycarpum Spatalla_incurva Spatholirion_longifolium Sphenoclea_zeylanica Sphenostemon_lobosporus Spinacia_oleracea Sprekelia_formosissima Stachyurus_chinensis Staphisagria_macrosperma Staphisagria_picta Staphylea_trifolia Stegnosperma_halimifolium Stegolepis_ligulata Stellaria_media Stenopadus_talaumifolius Stifftia_chrysantha Stigmaphyllon_bogotense Stirlingia_latifolia Stixis_suaveolens Stokesia_laevis Strasburgeria_robusta Strelitzia_reginae Streptanthus_carinatus Streptanthus_glandulosus Strombosiopsis_tetrandra Strychnos_nuxvomica Stuckenia_pectinata Stylidium_graminifolium Stylobasium_spathulatum Styrax_chinensis Sullivantia_oregana Suriana_maritima Swertia_erythrosticta Swertia_tetraptera Swietenia_macrophylla Symphionema_montanum Symphonia_tanalensis Symphorema_involucratum Symphoricarpos_albus Symplocos_zizyphoides Tacca_chantrieri Takhtajania_perrieri Talinum_paniculatum Tamarindus_indica Tamarix_chinensis Tamarix_parviflora Tanakaea_radicans Tapiscia_sinensis Tapura_guianensis Tasmannia_lanceolata Tecophilaea_cyanocrocus Tectona_grandis Teesdalia_nudicaulis Telopea_speciosissima Telopea_truncata Terminalia_catappa Tetracarpaea_tasmanica Tetracentron_sinense Tetrachondra_hamiltonii Tetraena_mongolica Tetrameles_nudiflora Tetramerista_glabra Tetrapterys_tinifolia Thalictrum_minus Thismia_americana Thomandersia_laurifolia Thurnia_jenmanii Thymelaea_hirsuta Tiarella_cordifolia Tiarella_trifoliata Ticodendron_incognitum Tillandsia_baileyi Tillandsia_usneoides Tillandsia_viridiflora Tinantia_anomala Tinospora_sinensis Titanotrichum_oldhamii Tofieldia_pusilla Tolmiea_menziesii Tolypanthus_maclurei Toronia_toru Tovaria_pendula Tradescantia_zebrina Trautvetteria_caroliniensis Trichlora_lactea Trichopus_zeylanicus Triglochin_maritima Maundia_triglochinoides Trigonia_nivea Trillium_erectum Trimenia_moorei Triphyophyllum_peltatum Tripogandra_serrulata Trithuria_submersa Triunia_youngiana Triuris_hyalina Trixis_inula Tropaeolum_majus Tropaeolum_tricolor Tussilago_farfara Urtica_dioica Uvariopsis_korupensis Vaccinium_macrocarpon Vaccinium_vitisidaea Vahlia_capensis Valerianella_locusta Vanilla_planifolia Vantanea_guianensis Verbena_officinalis Viburnum_acerifolium Viola_pubescens Virotia_leptophylla Viviania_crenata Wachendorfia_paniculata Watsonia_meriana Weddellina_squamulosa Wikstroemia_dolichantha Wikstroemia_indica Wilhelmsia_physodes Wislizenia_californica Xanthophyllum_flavescens Xanthorhiza_simplicissima Xanthorrhoea_resinosa Xeronema_callistemon Xerophyta_elegans Xerosicyos_danguyi Xerospermum_bonii Ximenia_americana Xylocarpus_granatum Xylomelum_pyriforme Xyris_jupicai Yucca_baccata Yucca_filamentosa Zanthoxylum_ailanthoides Zanthoxylum_nitidum Zanthoxylum_wutaiense Zelkova_serrata Zenia_insignis Zephyra_elegans Zephyranthes_candida Ziziphus_jujuba Ziziphus_rugosa Zostera_marina Zygophyllum_fabago Zygophyllum_xanthoxylon Zygostigma_australe 
	;

END;


BEGIN CHARACTERS;
	TITLE  'Matrix in file "PrunedMB feb 2018 rescored data.nex"';
	DIMENSIONS  NCHAR=5;
	FORMAT DATATYPE = STANDARD GAP = - MISSING = ? SYMBOLS = "  0 1 2 3 4 5 6 7 8 9 A B C D E F G H K L M N P Q R S T U V W X Y Z";
	CHARSTATELABELS 
		1 '204ER. Fusion of perianth (D2c)' /  'free or alsmost so (less than 5%)' 'at least partially fused (more than 5%)', 2 '207_A. Symmetry of perianth (binary) (D2d)' /  actinomorphic zygomorphic, 3 '230_A. Perianth phyllotaxy (binary) (D2d)' /  whorled spiral, 4 '232ER. Pentamery (D2c)' /  4merous_or_less 5merous 6merous_or_more, 5 '234ER. Perianth differentiation (binary) (D2d)' /  undifferentiated differentiated ; 
	MATRIX
	Abelia_grandifolia               11011
	Abelia_triflora                  10011
	Abolboda_poarchon                ?0001
	Abrus_precatorius                11001
	Acacia_farnesiana                10011
	Acalypha_californica             ?001?
	Acalypha_wilkesiana              ?0000
	Acanthochlamys_bracteata         10000
	Acanthogilia_gloriosa            10011
	Acharia_tragodes                 10001
	Achatocarpus_balansae            ??010
	Aconitum_napellus                01111
	Acorus_calamus                   01000
	Acronychia_pedunculata           ?0001
	Actaea_cordifolia                00010
	Actaea_racemosa                  00001
	Actinidia_callosa                00011
	Actinidia_chrysantha             10011
	Adenanthos_sericeus              11000
	Adlumia_fungosa                  1?001
	Aechmea_multiflora               1?001
	Aesculus_pavia                   11011
	Aextoxicon_punctatum             00011
	Afrothismia_hydra                11000
	Agapanthus_praecox               ?0001
	Ailanthus_altissima              ?0011
	Ajuga_ciliata                    11011
	Akania_bidwillii                 ?0011
	Akebia_quinata                   00000
	Alangium_chinense                10011
	Alchemilla_glabra                00000
	Allantoma_lineata                10011
	Allionia_choisyi                 ?1000
	Allium_fistulosum                10000
	Allium_vineale                   00000
	Allophylus_longipes              ?1001
	Alloxylon_flammeum               11000
	Alluaudia_procera                0?001
	Alnus_hirsuta                    ??000
	Alseuosmia_macrophylla           10011
	Alstroemeria_aurea               ?1001
	Alstroemeria_pulchella           0100?
	Altingia_chinensis               ?????
	Alzatea_verticillata             10010
	Amaranthus_retroflexus           00010
	Amaranthus_tricolor              0?000
	Amborella_trichopoda             001?0
	Amischotolype_hispida            01001
	Ammannia_baccifera               10000
	Ammannia_multiflora              ?0001
	Amyema_queenslandica             00001
	Amylotheca_subumbellata          10001
	Anacampseros_crinita             ??011
	Anacardium_occidentale           10011
	Anacolosa_papuana                ?0001
	Anagallis_tenella                00011
	Anarthria_polyphylla             ?0000
	Anaxagorea_crassipetala          00001
	Anchusella_variegata             11011
	Ancistrocladus_ealaensis         ?0011
	Anemone_hepatica                 000?1
	Anemone_narcissiflora            00010
	Anemone_pulsatilla               00000
	Anethum_graveolens               10011
	Aneulophus_africanus             10011
	Angelica_sylvestris              10011
	Anigozanthos_flavidus            11000
	Anisophyllea_fallax              00011
	Anisoptera_marginata             ?0011
	Annona_glabra                    00001
	Anodendron_affine                10011
	Anredera_cordifolia              0001?
	Antiphytum_floribundum           ?0???
	Antirrhinum_majus                11011
	Aphanopetalum_resinosum          ?0001
	Aphloia_theiformis               1?01?
	Aponogeton_madagascariensis      ?1000
	Apophyllum_anomalum              ?0???
	Apostasia_odorata                01000
	Aptenia_cordifolia               ?0001
	Aquilaria_sinensis               ?0011
	Arabidopsis_thaliana             0?001
	Arachnitis_uniflora              11001
	Aralidium_pinnatifidum           00011
	Archiboehmeria_atrata            10010
	Arctopus_echinatus               00011
	Arctostaphylos_nummularia        10001
	Arctostaphylos_uvaursi           10011
	Arenaria_littledalei             00000
	Arenaria_serpyllifolia           00011
	Argania_spinosa                  ?0011
	Argemone_mexicana                00001
	Argostemma_puffii                ?0011
	Aristea_glauca                   ?0000
	Aristolochia_macrophylla         11000
	Aristotelia_chilensis            ??011
	Arnocrinum_gracillimum           10000
	Arytera_littoralis               10011
	Asarum_canadense                 10001
	Asarum_caudigerellum             10000
	Asarum_caudigerum                00000
	Asarum_yunnanense                ?1000
	Asparagus_officinalis            10000
	Asphodelus_fistulosus            00001
	Aspidistra_subrotata             10???
	Astelia_pumila                   00001
	Asteropeia_micraster             00011
	Asteropyrum_cavaleriei           00111
	Astragalus_membranaceus          11011
	Atalantia_buxifolia              0?011
	Atalantia_dasycarpa              0?001
	Atkinsonia_ligustrina            00001
	Atraphaxis_spinosa               ?0001
	Atropa_belladonna                00011
	Atropanthe_sinensis              11011
	Atuna_racemosa                   ?1011
	Aucuba_japonica                  00001
	Aulax_umbellata                  11???
	Austrobaileya_scandens           001?1
	Austrobuxus_megacarpus           ??000
	Austrobuxus_nitidus              00010
	Austromatthaea_elegans           ?0000
	Averrhoidium_dalyi               ?01?1
	Azorella_selago                  00011
	Baccharis_neglecta               ?0011
	Bacopa_monnieri                  11011
	Baeckea_frutescens               0?011
	Balanophora_elongata             ?1010
	Balanophora_fungosa              ?0010
	Balanophora_tobiracola           ??000
	Balanops_vieillardii             ?????
	Banisteriopsis_argyrophylla      ?101?
	Banksia_integrifolia             01000
	Barathranthus_axanthus           ?0?0?
	Barbacenia_purpurea              10001
	Barbeuia_madagascariensis        00010
	Barbeya_oleoides                 00000
	Barnadesia_odorata               11011
	Barringtonia_asiatica            10001
	Basella_alba                     10010
	Batis_maritima                   11001
	Bauera_rubioides                 ?0001
	Bauhinia_galpinii                01011
	Beaucarnea_recurvata             00001
	Beauprea_congesta                10???
	Beauprea_montana                 00000
	Begonia_longifolia               ?0001
	Begonia_masoniana                01001
	Beiselia_mexicana                ?0011
	Bellendena_montana               00000
	Belosynapsis_ciliata             00001
	Bensoniella_oregona              01011
	Benthamina_alyxifolia            11011
	Berberidopsis_corallina          001?0
	Bergenia_crassifolia             10011
	Bergia_texana                    00011
	Berneuxia_thibetica              10011
	Beta_vulgaris                    10010
	Bhesa_paniculata                 ?0011
	Biebersteinia_orphanidis         00011
	Billardiera_heterophylla         00011
	Billbergia_nutans                ?1001
	Bischofia_javanica               00010
	Bixa_orellana                    00011
	Blandfordia_punicea              10000
	Bomarea_edulis                   10001
	Bomarea_pardina                  00001
	Bombax_ceiba                     10011
	Bonnetia_sessilis                10011
	Borago_officinalis               10011
	Borthwickia_trifoliata           0?1?1
	Borya_septentrionalis            00000
	Bournea_leiophylla               10011
	Bournea_sinensis                 10001
	Boykinia_occidentalis            10011
	Brassica_napus                   0?001
	Bretschneidera_sinensis          11011
	Briggsia_longipes                11011
	Bromelia_antiacantha             ?00?1
	Browallia_americana              ?1011
	Bruguiera_gymnorhiza             00001
	Brunellia_standleyana            10010
	Brunia_albiflora                 00011
	Brunonia_australis               10011
	Bryocarpum_himalaicum            10001
	Buckinghamia_celsissima          ?1000
	Buddleja_davidii                 1?001
	Burmannia_biflora                10001
	Butomus_umbellatus               00001
	Buxus_sempervirens               00101
	Byblis_liniflora                 10011
	Byrsonima_crassifolia            ?1011
	Cabomba_caroliniana              00000
	Caccinia_strigosa                ?1???
	Cadaba_kirkii                    01001
	Caesalpinia_pulcherrima          01011
	Calandrinia_oblonga              ??001
	Calandrinia_operta               0?011
	Calectasia_intermedia            10000
	Calepina_irregularis             ?1001
	Callicarpa_dichotoma             10001
	Callisia_fragrans                00001
	Calluna_vulgaris                 00001
	Calochortus_nuttallii            00001
	Calophyllum_inophyllum           0?001
	Calophyllum_soulattri            ?0?0?
	Caltha_palustris                 00110
	Calycanthus_floridus             001?1
	Calycanthus_occidentalis         001?0
	Calyptranthes_bracteata          ??0?0
	Calystegia_sepium                10011
	Camellia_sinensis                101?1
	Campanula_elatines               10011
	Campomanesia_cucullata           0?011
	Campomanesia_espiritosantensis   ??001
	Campsis_radicans                 11011
	Camptotheca_acuminata            10011
	Campynema_lineare                00000
	Canarina_canariensis             10001
	Canarium_caudatum                ?0001
	Canella_winterana                10011
	Canna_glauca                     1?001
	Cannabis_sativa                  10010
	Canscora_diffusa                 11001
	Canscora_sanjappae               10001
	Cansjera_rheedei                 10000
	Cantua_buxifolia                 11011
	Capparis_spinosa                 ?1001
	Capsicodendron_dinisii           0?1??
	Carallia_pectinifolia            00001
	Carallia_suffruticosa            ?0011
	Cardiopteris_quinqueloba         10011
	Cardiospermum_halicacabum        01001
	Cardwellia_sublimis              01000
	Careya_arborea                   00001
	Carica_papaya                    10011
	Cariniana_micrantha              10001
	Carlemannia_tetragona            11001
	Carludovica_palmata              00000
	Carpodetus_serratus              10011
	Caryocar_glabrum                 ?0011
	Caryota_mitis                    10001
	Casearia_graveolens              ?0010
	Casearia_sylvestris              0001?
	Cassytha_filiformis              10001
	Casuarina_cunninghamiana         ??000
	Caulophyllum_thalictroides       00001
	Ceanothus_sanguineus             00011
	Celastrus_orbiculatus            00011
	Cephalanthera_falcata            ?10?1
	Cephalanthera_nanchuanica        ?0001
	Cephalotus_follicularis          10000
	Ceratiola_ericoides              00000
	Ceratonia_siliqua                00010
	Ceratopetalum_gummiferum         ?0011
	Ceratophyllum_demersum           ?????
	Cercidiphyllum_japonicum         ?????
	Cercis_canadensis                11011
	Ceriops_tagal                    00011
	Cespedesia_spathulata            10011
	Cestrum_aurantiacum              10011
	Chamaelirium_luteum              00000
	Changiostyrax_dolichocarpus      ?0001
	Chasmanthe_floribunda            11001
	Chimonanthus_praecox             001?1
	Chionographis_japonica           ?100?
	Chrysobalanus_icaco              00011
	Chrysolepis_sempervirens         00000
	Chrysosplenium_japonicum         00000
	Cichorium_intybus                11011
	Cinnamomum_camphora              10000
	Cinnamosma_madagascariensis      100??
	Circaeaster_agrestis             001?0
	Cirsium_vulgare                  11011
	Cissampelos_pareira              ?1001
	Cissus_assamica                  10001
	Cistanche_deserticola            11011
	Citrus_aurantium                 10011
	Clarkia_xantiana                 01001
	Clavija_eggersiana               10011
	Claytonia_virginica              00011
	Clematis_apiifolia               00000
	Cleome_serrulata                 11001
	Cleome_viscosa                   01001
	Cleomella_obtusifolia            10001
	Clerodendrum_japonicum           10011
	Clethra_mexicana                 00011
	Cleyera_japonica                 10111
	Clidemia_allenii                 ?1011
	Clusia_blattophila               ??001
	Clutia_pulchella                 ??011
	Cnicothamnus_azafran             ?1011
	Cobaea_scandens                  10011
	Coccinia_grandis                 10011
	Cochlearia_abulensis             ?1???
	Cochlearia_acaulis               ?????
	Cocos_nucifera                   00001
	Coffea_arabica                   10011
	Colchicum_autumnale              10000
	Coldenia_procumbens              10001
	Colletia_spinosissima            ?0010
	Columellia_oblonga               11011
	Combretum_alfredii               10001
	Combretum_pilosum                10011
	Cometes_surattensis              00011
	Commelina_communis               01001
	Conandron_ramondioides           10011
	Conceveiba_martiana              1?00?
	Conospermum_taxifolium           11000
	Consolida_regalis                11111
	Corbichonia_decumbens            00010
	Corema_conradii                  00010
	Coriandrum_sativum               11011
	Coriaria_ruscifolia              ?0011
	Coris_monspeliensis              ?1?11
	Cornus_mas                       00001
	Corokia_cotoneaster              10011
	Corynocarpus_laevigatus          ?0011
	Couroupita_guianensis            01001
	Crassula_multicava               ?0001
	Crassula_rupestris               ?0011
	Crateva_palmeri                  ?1???
	Crinodendron_hookerianum         10011
	Crinum_asiaticum                 10000
	Crinum_latifolium                11000
	Crocosmia_masoniorum             11001
	Crocus_sativus                   10000
	Croomia_pauciflora               00000
	Crossosoma_bigelovii             1?011
	Crossosoma_californicum          ?0011
	Croton_tiglium                   00011
	Crypteronia_paniculata           00010
	Cryptocarya_meissneriana         00001
	Ctenolophon_englerianus          00011
	Cupaniopsis_anacardioides        0?011
	Cuphea_teleandra                 11001
	Curtisia_dentata                 10001
	Cyanastrum_johnstonii            10000
	Cyanella_alba                    ?00?1
	Cyanella_hyacinthoides           01001
	Cybianthus_candamoensis          ?0?01
	Cyclocodon_lancifolius           1?011
	Cyclocodon_parviflorus           1?001
	Cymodocea_nodosa                 ?????
	Cyphia_elata                     ?1011
	Cyrilla_racemiflora              10011
	Cytinus_ruber                    10000
	Dampiera_spicigera               11011
	Daphnandra_micrantha             00001
	Daphniphyllum_pentandrum         ?0010
	Dapsilanthus_disjunctus          ??0?1
	Dasyphyllum_reticulatum          ?0011
	Dasypogon_bromeliifolius         00000
	Datisca_cannabina                ?0000
	Datura_stramonium                10011
	Daucus_carota                    11011
	Davidsonia_pruriens              10010
	Decaspermum_gracilentum          ?0001
	Decaspermum_hainanense           10011
	Degeneria_roseiflora             ?0??1
	Degeneria_vitiensis              0?1?1
	Delarbrea_michieana              10?1?
	Delosperma_echinatum             00??1
	Delosperma_litorale              ??011
	Delphinium_cheilanthum           010?1
	Dendrophthoe_vitellinus          ?1011
	Dendrotrophe_varians             10010
	Desfontainia_spinosa             10011
	Desmopsis_microcarpa             10001
	Dialypetalum_floribundum         00011
	Diaperia_prolifera               ?0001
	Diascia_cordata                  ?1011
	Diastella_divaricata             ?0000
	Dicella_nucifera                 ?1011
	Dichapetalum_rugosum             00011
	Dichilanthe_zeylanica            11011
	Dichorisandra_thyrsiflora        01001
	Dicoelia_beccariana              ??011
	Dicoma_obconica                  11011
	Dictamnus_albus                  ?1011
	Diervilla_sessilifolia           11011
	Digitalis_purpurea               11011
	Dilobeia_thouarsii               00???
	Dinoseris_salicifolia            ?1011
	Dionysia_odora                   ?0?11
	Dioscorea_alata                  00001
	Diospyros_kaki                   ?0001
	Diospyros_texana                 10011
	Dipelta_yunnanensis              11011
	Dipentodon_sinicus               000?0
	Diplectria_barbata               ?0001
	Dipsacus_sativus                 11001
	Dipteronia_sinensis              ?0011
	Dirachma_socotrana               00011
	Disanthus_cercidifolius          ?0011
	Dodecatheon_alpinum              10001
	Dodecatheon_meadia               1?011
	Dodonaea_viscosa                 00000
	Donatia_fascicularis             00011
	Doryanthes_palmeri               00000
	Doryphora_sassafras              00001
	Drimys_winteri                   001?1
	Drosera_rotundifolia             10011
	Drosophyllum_lusitanicum         00011
	Dryadodaphne_trachyphloia        00000
	Drymaria_cordata                 00011
	Drypetes_madagascariensis        00010
	Dudleya_viscida                  10011
	Dulacia_candida                  ??001
	Durandea_pentagyna               ?0011
	Duranta_erecta                   11011
	Dyckia_remotiflora               ?0001
	Dysoxylum_densiflorum            ??001
	Dysoxylum_lenticellatum          1?011
	Ecdeiocolea_monostachya          00000
	Echinops_ritro                   ?0011
	Echiochilon_arenarium            10011
	Echiochilon_fruticosum           11011
	Echium_vulgare                   11011
	Elaeagnus_umbellata              10000
	Elaeocarpus_chinensis            ?0001
	Elaeocarpus_reticulatus          00011
	Elatine_triandra                 00001
	Elatostema_petelotii             ?0000
	Elytranthe_albida                11001
	Embelia_laeta                    ?0001
	Embelia_ribes                    ?0?11
	Emblingia_calceoliflora          11011
	Emmotum_harleyi                  1?011
	Empetrum_nigrum                  ?0001
	Endonema_retzioides              ??000
	Enkianthus_campanulatus          10011
	Epilobium_angustifolium          01001
	Epilobium_palustre               ?0001
	Epiphyllum_oxypetalum            ?1??1
	Epiphyllum_phyllanthus           ?0???
	Eranthis_hyemalis                00001
	Erianthemum_dregei               ?0?1?
	Erica_cinerea                    10011
	Erica_tetralix                   10001
	Erigeron_compositus              ?1011
	Eriocaulon_aquaticum             11001
	Erodium_maritimum                ?0011
	Erodium_pelargoniflorum          ?1011
	Erythrina_cristagalli            110?1
	Eschscholzia_californica         1?001
	Eschweilera_amazoniciformis      ?1001
	Eschweilera_ovata                ?0001
	Eucalyptus_tetragona             0?001
	Eucarpha_deplanchei              00000
	Euclea_crispa                    10011
	Eucommia_ulmoides                ?????
	Eucryphia_lucida                 10001
	Euonymus_alatus                  00001
	Euonymus_sachalinensis           00011
	Euphronia_guianensis             00011
	Eupomatia_bennettii              0????
	Euptelea_pleiosperma             ?????
	Eurycorymbus_cavaleriei          ?0011
	Euryodendron_excelsum            00011
	Exacum_affine                    10011
	Exacum_paucisquamum              1?001
	Exbucklandia_longipetala         ?00?1
	Exbucklandia_tonkinensis         ?00?0
	Fagonia_indica                   00011
	Fagopyrum_esculentum             ?0010
	Fagus_grandifolia                10000
	Faika_villosa                    00000
	Fendlera_rupicola                00001
	Ficaria_verna                    001?1
	Ficus_carica                     00010
	Flabellaria_paniculata           ?0011
	Flabellariopsis_acuminata        ?001?
	Flagellaria_indica               00001
	Floerkea_proserpinacoides        00001
	Foetidia_obliqua                 000?0
	Forchhammeria_pallida            ?0???
	Forgesia_racemosa                10011
	Fouquieria_formosa               11011
	Fouquieria_splendens             10011
	Francoa_appendiculata            11011
	Frankenia_pulverulenta           10011
	Franklinia_alatamaha             ?0011
	Fraxinus_chinensis               10000
	Fraxinus_griffithii              ?0001
	Friesodielsia_desmoides          00001
	Fuchsia_procumbens               10001
	Fumaria_officinalis              ?1001
	Fusaea_peruviana                 10001
	Galanthus_nivalis                00001
	Galax_urceolata                  00011
	Galbulimima_belgraveana          ?????
	Galium_aparine                   00000
	Garcinia_multiflora              0?001
	Garcinia_subelliptica            ?0011
	Gardneria_angustifolia           1?001
	Gardneria_multiflora             ??011
	Garrya_elliptica                 00000
	Gaultheria_nummularioides        ??011
	Gaultheria_suborbicularis        1?001
	Gaura_mollis                     11001
	Geissoloma_marginatum            ?0001
	Gelsemium_sempervirens           10011
	Gentiana_saponaria               1001?
	Gentianella_arenaria             1?001
	Gentianella_azurea               1?011
	Gentianopsis_paludosa            1?001
	Geosiris_aphylla                 00000
	Geranium_macrorrhizum            ?1011
	Geranium_robertianum             00011
	Gerrardina_foliosa               ?0011
	Gevuina_avellana                 01???
	Gibasis_pellucida                00001
	Gibsoniothamnus_epiphyticus      11011
	Gilliesia_graminea               ?100?
	Gisekia_pharnaceoides            00010
	Glaucidium_palmatum              00000
	Glossocalyx_longicuspis          11010
	Glyptopetalum_rhytidophyllum     00001
	Gnidia_razakamalalana            1?011
	Gochnatia_hypoleuca              ?0011
	Gomortega_keule                  001?0
	Gomphandra_tetrandra             10011
	Goodenia_ovata                   11011
	Goupia_glabra                    10011
	Grevillea_curviloba              ?0000
	Grevillea_juniperina             11000
	Grevillea_robusta                01000
	Greyia_radlkoferi                ?0011
	Grias_peruviana                  10001
	Griselinia_littoralis            00011
	Grubbia_rosmarinifolia           00000
	Guaiacum_sanctum                 01011
	Guamatela_tuerckheimii           ?0011
	Guizotia_abyssinica              11011
	Gunnera_hamiltonii               ??001
	Guzmania_scandens                11001
	Gymnocladus_chinensis            10011
	Gyrocarpus_americanus            10010
	Gyrostemon_tepperi               ?00?0
	Gyrostemon_thesioides            ??000
	Habranthus_robustus              01001
	Haemodorum_laxum                 00001
	Hakea_archaeoides                01000
	Hakea_drupacea                   00000
	Hakea_victoria                   11000
	Halacsya_sendtneri               ?1???
	Halesia_carolina                 10001
	Halleria_ligustrifolia           1?001
	Halleria_lucida                  11011
	Halophila_ovalis                 00000
	Halophytum_ameghinoi             0?000
	Haloragis_aspera                 00001
	Hamamelis_virginiana             10001
	Hanguana_malayana                00001
	Haworthia_integra                ?100?
	Hecastocleis_shockleyi           ?0011
	Hedycarya_arborea                ??000
	Hedychium_coronarium             11001
	Hedyosmum_arborescens            0000?
	Heisteria_parvifolia             10011
	Helia_oblongifolia               ?1011
	Heliamphora_nutans               00001
	Helianthemum_grandiflorum        ?0011
	Helianthus_annuus                11011
	Heliconia_latispatha             ?1000
	Helixanthera_parasitica          00011
	Helixanthera_sampsonii           00001
	Helleborus_foetidus              001?1
	Helwingia_himalaica              ??001
	Helwingia_japonica               0001?
	Hemerocallis_fulva               11000
	Henriquezia_nitida               11011
	Hernandia_nymphaeifolia          ?0001
	Herniaria_glabra                 00010
	Herniaria_polygama               00000
	Hesperevax_sparsiflora           ?1011
	Heterosmilax_japonica            10000
	Heuchera_micrantha               00011
	Hevea_brasiliensis               10010
	Hibbertia_scandens               00011
	Hicksbeachia_pinnatifolia        00000
	Hillebrandia_sandwicensis        ?1011
	Hiptage_lanceolata               ?1011
	Hiraea_bullata                   ?1011
	Hoppea_dichotoma                 11001
	Horsfieldia_kingii               10000
	Hortonia_floribunda              001?1
	Hosta_plantaginea                10000
	Hua_gabonii                      00011
	Humulus_lupulus                  ?1010
	Hura_crepitans                   ?00?0
	Hyalis_argentea                  ?1011
	Hydnora_africana                 10000
	Hydrangea_paniculata             10011
	Hydrastis_canadensis             00000
	Hydrocharis_morsusranae          00001
	Hydrocotyle_vulgaris             0001?
	Hydrolea_ovata                   10011
	Hydrophyllum_capitatum           10011
	Hydrostachys_multifida           ?????
	Hymenanthera_alpina              10011
	Hyoscyamus_niger                 11011
	Hypericum_hirsutum               ?0011
	Hypodaphnis_zenkeri              00000
	Hypoxis_hemerocallidea           00000
	Hypseocharis_tridentata          ?0011
	Iberis_amara                     ?1001
	Idesia_polycarpa                 00010
	Ilex_cornuta                     10001
	Ilex_micrococca                  ?0011
	Illigera_luzonensis              00011
	Impatiens_repens                 11011
	Indotristicha_ramosissima        1?000
	Ipomopsis_tenuifolia             11011
	Iris_decora                      1?001
	Iris_missouriensis               00001
	Irlbachia_pedunculata            ?1011
	Irvingbaileya_australis          10011
	Isophysis_tasmanica              00001
	Isopyrum_thalictroides           00011
	Itea_virginica                   ?0011
	Ixerba_brexioides                ?0011
	Ixiolirion_tataricum             00000
	Japonolirion_osense              00001
	Jasminum_simplicifolium          10011
	Joinvillea_plicata               00000
	Jovellana_violacea               ?1001
	Juglans_mandshurica              ??000
	Juncus_castaneus                 00000
	Justicia_americana               11011
	Kadsura_japonica                 001?0
	Kalanchoe_daigremontiana         10001
	Kalmia_buxifolia                 ?0?11
	Kandelia_obovata                 10011
	Kermadecia_pronyensis            01000
	Kibara_coriacea                  00001
	Kibara_macrophylla               1?0??
	Kielmeyera_coriacea              ?0011
	Kiggelaria_africana              00011
	Kirkia_acuminata                 ?0001
	Kirkia_wilmsii                   ?0011
	Klainedoxa_gabonensis            10011
	Koeberlinia_spinosa              00001
	Koelreuteria_paniculata          ?1011
	Korupodendron_songweanum         01011
	Krameria_ixine                   ?101?
	Laccopetalum_giganteum           00011
	Lachnocaulon_anceps              10000
	Lacistema_aggregatum             ??00?
	Lactoris_fernandeziana           00000
	Lambertia_ericifolia             11000
	Lambertia_ilicifolia             ?0000
	Lamium_amplexicaule              11011
	Lampranthus_blandus              00?11
	Lanaria_lanata                   10000
	Lardizabala_biternata            00001
	Larrea_tridentata                ?0011
	Lasjia_claudiensis               00???
	Laureliopsis_philippiana         00001
	Laurus_nobilis                   10000
	Lavandula_latifolia              11011
	Lecythis_poiteaui                11001
	Ledum_palustre                   00011
	Leea_guineense                   10011
	Leonia_glycycarpa                10011
	Leptostylis_filipes              ?0?01
	Leucadendron_chamelaea           ?0000
	Leucomeris_spectabilis           ?0011
	Leucospermum_bolusii             11000
	Lilaea_scilloides                ?1?0?
	Limeum_obovatum                  00011
	Limnanthes_douglasii             10011
	Limnocharis_flava                00001
	Limosella_aquatica               10011
	Lindernia_anagallis              11011
	Linum_perenne                    10011
	Lipocarpha_microcephala          ?????
	Liriodendron_chinense            00001
	Lissocarpa_benthamii             10001
	Litchi_chinensis                 100?0
	Lithospermum_officinale          10011
	Lobelia_zeylanica                11011
	Lobularia_maritima               ???01
	Loeflingia_squarrosa             000?0
	Lomandra_longifolia              00000
	Lomatia_fraxinifolia             01000
	Lomatogonium_carinthiacum        10011
	Lonicera_japonica                11011
	Lophopyxis_maingayi              00011
	Lophostemon_confertus            ??011
	Loranthus_delavayi               10001
	Loranthus_lambertianus           00011
	Lozania_nunkui                   ??010
	Lozania_pittieri                 ???0?
	Luculia_gratissima               10011
	Ludwigia_adscendens              ?0011
	Ludwigia_hyssopifolia            ?0001
	Ludwigia_ovalis                  ?0000
	Lunania_parviflora               10000
	Luzuriaga_radicans               0?000
	Lyallia_kerguelensis             ??001
	Lycopersicon_esculentum          10001
	Lycoris_radiata                  11000
	Lycoris_squamigera               10000
	Lysiana_maritima                 ?1001
	Lysimachia_insignis              10011
	Lysimachia_maritima              10010
	Lysimachia_thyrsiflora           ?0001
	Lythrum_salicaria                10001
	Maasia_ovalifolia                00001
	Macadamia_integrifolia           01000
	Macrosolen_bibracteolatus        11001
	Macrosolen_cochinchinensis       10001
	Madagasikaria_andersonii         ?0011
	Maerua_kirkii                    ?0???
	Magnolia_decidua                 0?01?
	Magnolia_grandiflora             00000
	Magnolia_kwangsiensis            001??
	Mahonia_bealei                   00001
	Malpighia_emarginata             ?1011
	Malpighiodes_guianensis          ?1011
	Mammea_yunnanensis               ?0001
	Manilkara_zapota                 10001
	Maranta_arundinacea              1?001
	Marcgravia_umbellata             1?001
	Martynia_annua                   11011
	Mayaca_fluviatilis               00001
	Mazus_pumilus                    11011
	Mecardonia_tenella               ?100?
	Medusagyne_oppositifolia         00011
	Melanophylla_modestei            10011
	Melastoma_malabathricum          00011
	Melianthus_major                 01011
	Melicytus_dentatus               ?1011
	Meliosma_pinnata                 ?1011
	Meliosma_veitchiorum             01?11
	Melliodendron_xylocarpum         10011
	Memecylon_scutellatum            ?0001
	Mentzelia_lindleyi               00011
	Menyanthes_trifoliata            10011
	Menziesia_ferruginea             10001
	Metteniusa_santanderensis        ?0011
	Micranthes_ferruginea            01011
	Micranthes_integrifolia          00011
	Micrantheum_hexandrum            ?0000
	Micropholis_cayennensis          ?0?11
	Microtea_debilis                 0?010
	Mikania_scandens                 ?0011
	Mimetes_arboreus                 11???
	Mimetes_cucullatus               01???
	Mimosa_pudica                    10001
	Minquartia_guianensis            10011
	Minuartia_biflora                00011
	Mirabilis_jalapa                 10010
	Misodendrum_linearifolium        1000?
	Mitrasacme_pygmaea               10001
	Moenchia_erecta                  ?0001
	Mollinedia_ovata                 10001
	Mollugo_cerviana                 00010
	Monochoria_korsakowii            ?0000
	Monocostus_uniflorus             11001
	Monotropa_hypopitys              00011
	Montia_fontana                   ?1011
	Montia_parvifolia                10011
	Montinia_caryophyllacea          ?000?
	Moquinia_racemosa                ?0011
	Morina_longifolia                11011
	Moringa_oleifera                 01011
	Moringa_ovalifolia               ?0011
	Morisonia_americana              ?0???
	Morus_indica                     00000
	Moschopsis_rosulata              10011
	Moultonianthus_leembruggianus    0?011
	Muntingia_calabura               ?0011
	Murdannia_keisak                 00001
	Murdannia_nudiflora              01001
	Murraya_paniculata               0?011
	Murraya_tetramera                1?001
	Musa_acuminata                   1100?
	Musgravea_heterophylla           00000
	Myodocarpus_fraxinifolius        ?0011
	Myoporum_mauritianum             10011
	Myosotis_alpestris               10011
	Myrica_gale                      ?????
	Myriophyllum_spicatum            10001
	Myrothamnus_flabellifolia        ?????
	Nandina_domestica                00000
	Napoleonaea_vogelii              10011
	Naravelia_zeylanica              00001
	Narthecium_californicum          00000
	Natsiatopsis_thunbergiifolia     10001
	Natsiatum_herpeticum             ?0011
	Nelumbo_lutea                    001?1
	Neoscortechinia_kingii           ?000?
	Neottia_gaudissartii             00000
	Neottia_smithiana                ?1001
	Nepenthes_mirabilis              10000
	Neurada_procumbens               ?0011
	Neuwiedia_singapureana           01001
	Nicandra_physaloides             10011
	Nicotiana_tabacum                11011
	Nierembergia_scoparia            ?1???
	Nigella_damascena                00111
	Nitraria_retusa                  00011
	Nolana_humifusa                  10011
	Nonea_pulla                      11011
	Nonea_stenosolen                 ?0???
	Norantea_guianensis              00011
	Nothaphoebe_konishii             ?0001
	Nothofagus_antarctica            10000
	Nothoscordum_bivalve             10000
	Nothotalisia_peruviana           00011
	Notoceras_bicorne                ?1001
	Nymphaea_odorata                 00001
	Nypa_fruticans                   00001
	Ochthocosmus_longipedicellatus   10011
	Octoknema_affinis                ?0011
	Octoknema_borealis               ?0010
	Octoknema_chailluensis           ?0001
	Octomeles_sumatrana              ??00?
	Oenothera_biennis                ?0001
	Olax_imbricata                   10011
	Oldenburgia_intermedia           11011
	Olea_europaea                    10001
	Olinia_ventosa                   00011
	Omphalogramma_vinciflorum        11001
	Oncotheca_balansae               10011
	Onosma_taurica                   ?0???
	Ophiocaryon_duckei               0?001
	Ophiocaryon_klugii               00111
	Opilia_amentacea                 00010
	Opuntia_ficusindica              00??1
	Orchidantha_maxillarioides       ?1001
	Orectanthe_sceptrum              11001
	Orites_excelsus                  10???
	Oryctes_nevadensis               ?1???
	Oryza_sativa                     ?1001
	Osbeckia_nepalensis              00011
	Osbeckia_stellata                00001
	Osyris_lanceolata                00000
	Oxalis_dillenii                  10011
	Pachysandra_procumbens           00001
	Paeonia_californica              001?1
	Palisota_flagelliflora           ?0001
	Panax_quinquefolius              10011
	Panda_oleosa                     10011
	Pandanus_tectorius               ?????
	Paphiopedilum_appletonianum      11001
	Paranomus_spicatus               ?0000
	Paraquilegia_microphylla         00011
	Paronychia_canadensis            10010
	Parrotia_subaequalis             ?0??0
	Passiflora_biflora               10011
	Passiflora_unipetala             11011
	Patrinia_scabiosifolia           10011
	Paulownia_tomentosa              11011
	Pauridia_longituba               ?0001
	Pavieasia_yunnanensis            ?0011
	Pelargonium_capitatum            ?1011
	Pellionia_macrophylla            00010
	Peltoboykinia_tellimoides        10011
	Pennantia_corymbosa              0001?
	Pennellia_longifolia             ?1001
	Pennellia_micrantha              ??001
	Pentadiplandra_brazzeana         ?0011
	Pentamerista_neotropica          00011
	Pentaphragma_ellipticum          10?11
	Pentaphragma_sinense             ?0011
	Pentastemona_egregia             10010
	Penthorum_sedoides               10010
	Pereskia_aculeata                001?1
	Peridiscus_lucidus               10010
	Perrottetia_arisanensis          00000
	Perrottetia_ovata                ???1?
	Persea_americana                 00001
	Persoonia_falcata                01000
	Persoonia_lanceolata             00000
	Petalonyx_nitidus                10011
	Petalostigma_pubescens           0000?
	Petenaea_cordata                 ??010
	Petermannia_cirrosa              ?0000
	Petrocodon_dealbatus             11011
	Petrocodon_scopulorus            10011
	Petrophile_biloba                00000
	Petrosavia_sinii                 10001
	Petunia_axillaris                10011
	Peumus_boldus                    001?0
	Phaulothamnus_spinescens         00000
	Phelline_billardierei            100?1
	Phelline_erubescens              ?0001
	Philadelphus_lewisii             00011
	Philesia_magellanica             00001
	Philydrum_lanuginosum            01001
	Phormium_colensoi                11001
	Photinia_glabra                  00011
	Phragmanthera_regularis          ?1?1?
	Phryma_leptostachya              11011
	Phyllonoma_tenuidens             0?011
	Physalis_peruviana               ?0011
	Physena_madagascariensis         ?00?0
	Physochlaina_physaloides         10011
	Phytolacca_americana             00010
	Picrasma_chinensis               00001
	Pilostyles_hamiltonii            0?010
	Pimelea_longifolia               10000
	Pimelodendron_zoanthogyne        10000
	Pinguicula_villosa               11011
	Piper_aduncum                    ?????
	Pisum_sativum                    11011
	Pitcairnia_feliciana             11001
	Pittosporum_dasycaulon           ?1011
	Pittosporum_tobira               10011
	Placospermum_coriaceum           01000
	Plantago_lanceolata              10001
	Platanus_occidentalis            1?011
	Pleiotaxis_angolensis            10011
	Pleodendron_costaricense         10001
	Pleodendron_macranthum           00???
	Plocosperma_buxifolium           11011
	Plumbago_auriculata              10011
	Podocalyx_loranthoides           1??1?
	Podostemum_ceratophyllum         ?100?
	Polemonium_reptans               10011
	Pollia_hasskarlii                00001
	Polpoda_capensis                 ??000
	Polyalthia_suberosa              0?00?
	Polygala_paniculata              11011
	Polyosma_cunninghamii            10001
	Polypremum_procumbens            10011
	Pontederia_cordata               11000
	Poranthera_moorokatta            1?001
	Portulaca_oleracea               ?0011
	Portulaca_quadrifida             ?0001
	Portulacaria_afra                ??011
	Posidonia_australis              ?????
	Pothos_scandens                  00000
	Pouteria_bangii                  ?0?01
	Pouteria_campechiana             ?0?11
	Prepusa_montana                  10001
	Primula_sieboldii                10011
	Prockia_crucis                   10001
	Protea_cynaroides                11000
	Protium_apiculatum               ??011
	Protium_morii                    ?0001
	Prunus_persica                   ?0011
	Pseudonemacladus_oppositifolius  11?11
	Pseudospondias_microcarpa        00001
	Pseudowintera_colorata           101??
	Psychopterys_dipholiphylla       ?0011
	Pterygocalyx_volubilis           1?001
	Pulmonaria_officinalis           10011
	Purdiaea_nutans                  00?11
	Purdiaea_stenopetala             10011
	Puya_raimondii                   00001
	Pyrenacantha_volubilis           ?0000
	Pyrola_japonica                  ?1011
	Qualea_grandiflora               11011
	Quercus_hirtifolia               ??010
	Quercus_rubra                    10000
	Quillaja_saponaria               00011
	Quintinia_verdonii               00011
	Quisqualis_conferta              10011
	Rafflesia_arnoldii               10010
	Ranunculus_acris                 001?1
	Ravenala_madagascariensis        11001
	Reinwardtia_indica               00011
	Reseda_alba                      11011
	Reseda_lutea                     ?1001
	Retanilla_trinervia              ??001
	Rhabdodendron_amazonicum         10011
	Rhamnus_cathartica               ?0001
	Rhipogonum_elseyanum             00000
	Rhipogonum_scandens              ?0001
	Rhizophora_stylosa               00001
	Rhodamnia_dumetorum              ?0001
	Rhododendron_hippophaeoides      11011
	Rhodohypoxis_milloides           10000
	Rhodoleia_championii             ?10?1
	Rhodotypos_scandens              10001
	Rhoiptelea_chiliantha            00000
	Rhopalephora_scaberrima          01001
	Rhopalocarpus_lucidus            ?0001
	Rhynchoglossum_notonianum        11011
	Ribes_aureum                     00011
	Ribes_speciosum                  1?001
	Richterago_amplexifolia          ?0011
	Richterago_angustifolia          ?1011
	Ricinus_communis                 ?0010
	Rinorea_pubiflora                01011
	Rivina_humilis                   00000
	Rodgersia_aesculifolia           ?0010
	Roridula_gorgonias               00011
	Rosa_laevigata                   ?0011
	Rosa_sericea                     00001
	Rotala_densiflora                10011
	Roupala_montana                  00000
	Rourea_minor                     10011
	Ruppia_cirrhosa                  ?????
	Ruptiliocarpon_caracolito        00011
	Ryssopterys_timoriensis          ?0011
	Sabia_swinhoei                   00?11
	Sagina_procumbens                00001
	Sagina_saginoides                00011
	Salvadora_persica                ?0001
	Sanicula_gregaria                10011
	Santalum_album                   1000?
	Sapindus_delavayi                ?1011
	Sapindus_saponaria               10011
	Saponaria_officinalis            01011
	Saraca_dives                     1?010
	Sarcobatus_vermiculatus          10000
	Sarcococca_ruscifolia            ??0?0
	Sarcolaena_oblongifolia          100?1
	Sarcopera_sessiliflora           10011
	Sarcosperma_laurinum             ?0011
	Sargentodoxa_cuneata             ?0001
	Sarracenia_purpurea              00011
	Saruma_henryi                    00001
	Saurauia_montana                 10011
	Saururus_cernuus                 ?????
	Sauvagesia_erecta                00011
	Saxifraga_cernua                 00011
	Saxifraga_stolonifera            ?1011
	Scabiosa_columbaria              11011
	Scheuchzeria_palustris           00000
	Schizanthus_pinnatus             ?1011
	Schlumbergera_russelianum        ?0???
	Schlumbergera_truncata           ?1???
	Schoepfia_chinensis              10011
	Schoepfia_schreberi              11011
	Schotia_brachypetala             00011
	Scleranthus_perennis             00010
	Scoparia_dulcis                  11001
	Scrophularia_californica         11011
	Scurrula_parasitica              11001
	Scyphostegia_borneensis          10001
	Scytopetalum_klaineanum          100??
	Sebaea_aurea                     ??00?
	Sebaea_microphylla               1?011
	Sedum_sarmentosum                ?0011
	Sedum_tetractinum                ?0001
	Seetzenia_lanata                 00010
	Serjania_morii                   11011
	Serjania_unidentata              ??001
	Serruria_aitonii                 ?1000
	Serruria_villosa                 ?0???
	Sesamum_indicum                  11011
	Sesuvium_portulacastrum          10010
	Setchellanthus_caeruleus         ?0011
	Silene_latifolia                 10011
	Simethis_mattiazzii              00000
	Simmondsia_chinensis             00010
	Sinadoxa_corydalifolia           ??001
	Sinojackia_rehderiana            ?0011
	Sinojackia_xylocarpa             ?0?01
	Siparuna_decipiens               10???
	Siparuna_gentryana               ??010
	Sladenia_celastrifolia           10011
	Sloanea_latifolia                0000?
	Sloanea_sinensis                 ?0001
	Smilax_aspera                    00001
	Smilax_glauca                    00001
	Solandra_grandiflora             ?1011
	Solanum_dulcamara                10011
	Solaria_attenuata                ?1001
	Sorocephalus_pinifolius          10000
	Sowerbaea_juncea                 00001
	Soyauxia_talbotii                10011
	Sparganium_eurycarpum            1?0?0
	Spatalla_incurva                 11000
	Spatholirion_longifolium         00001
	Sphenoclea_zeylanica             10011
	Sphenostemon_lobosporus          00000
	Spinacia_oleracea                00000
	Sprekelia_formosissima           ?1000
	Stachyurus_chinensis             ?0001
	Staphisagria_macrosperma         011?1
	Staphisagria_picta               ?1111
	Staphylea_trifolia               10011
	Stegnosperma_halimifolium        00011
	Stegolepis_ligulata              10001
	Stellaria_media                  00011
	Stenopadus_talaumifolius         ?0011
	Stifftia_chrysantha              10011
	Stigmaphyllon_bogotense          ?101?
	Stirlingia_latifolia             ?0000
	Stixis_suaveolens                ??010
	Stokesia_laevis                  11011
	Strasburgeria_robusta            00111
	Strelitzia_reginae               11000
	Streptanthus_carinatus           ??001
	Streptanthus_glandulosus         ?1001
	Strombosiopsis_tetrandra         ??001
	Strychnos_nuxvomica              10011
	Stuckenia_pectinata              00000
	Stylidium_graminifolium          11011
	Stylobasium_spathulatum          ?0010
	Styrax_chinensis                 10011
	Sullivantia_oregana              00011
	Suriana_maritima                 00011
	Swertia_erythrosticta            1?011
	Swertia_tetraptera               1?001
	Swietenia_macrophylla            10011
	Symphionema_montanum             00000
	Symphonia_tanalensis             ?0011
	Symphorema_involucratum          10001
	Symphoricarpos_albus             10011
	Symplocos_zizyphoides            10011
	Tacca_chantrieri                 10000
	Takhtajania_perrieri             10011
	Talinum_paniculatum              00011
	Tamarindus_indica                11011
	Tamarix_chinensis                00011
	Tamarix_parviflora               1?001
	Tanakaea_radicans                ?00?0
	Tapiscia_sinensis                10011
	Tapura_guianensis                11011
	Tasmannia_lanceolata             1?00?
	Tecophilaea_cyanocrocus          00000
	Tectona_grandis                  1?001
	Teesdalia_nudicaulis             ?1001
	Telopea_speciosissima            11000
	Telopea_truncata                 01000
	Terminalia_catappa               10010
	Tetracarpaea_tasmanica           10001
	Tetracentron_sinense             00000
	Tetrachondra_hamiltonii          10001
	Tetraena_mongolica               ??001
	Tetrameles_nudiflora             10010
	Tetramerista_glabra              0?001
	Tetrapterys_tinifolia            ?1011
	Thalictrum_minus                 00000
	Thismia_americana                11001
	Thomandersia_laurifolia          ?1011
	Thurnia_jenmanii                 00000
	Thymelaea_hirsuta                1000?
	Tiarella_cordifolia              00011
	Tiarella_trifoliata              01011
	Ticodendron_incognitum           ?????
	Tillandsia_baileyi               1100?
	Tillandsia_usneoides             0?001
	Tillandsia_viridiflora           ?10?1
	Tinantia_anomala                 01001
	Tinospora_sinensis               00001
	Titanotrichum_oldhamii           11011
	Tofieldia_pusilla                00000
	Tolmiea_menziesii                110?1
	Tolypanthus_maclurei             10011
	Toronia_toru                     00000
	Tovaria_pendula                  ?0001
	Tradescantia_zebrina             ?0001
	Trautvetteria_caroliniensis      00010
	Trichlora_lactea                 ?000?
	Trichopus_zeylanicus             10000
	Triglochin_maritima              00000
	Maundia_triglochinoides          ?1?0?
	Trigonia_nivea                   ?1011
	Trillium_erectum                 ?0001
	Trimenia_moorei                  001?0
	Triphyophyllum_peltatum          ?0011
	Tripogandra_serrulata            ?1001
	Trithuria_submersa               ?????
	Triunia_youngiana                11000
	Triuris_hyalina                  ?0000
	Trixis_inula                     11011
	Tropaeolum_majus                 11011
	Tropaeolum_tricolor              01011
	Tussilago_farfara                ?1011
	Urtica_dioica                    10000
	Uvariopsis_korupensis            1?001
	Vaccinium_macrocarpon            00001
	Vaccinium_vitisidaea             10011
	Vahlia_capensis                  00011
	Valerianella_locusta             11011
	Vanilla_planifolia               01001
	Vantanea_guianensis              10011
	Verbena_officinalis              10011
	Viburnum_acerifolium             10011
	Viola_pubescens                  01011
	Virotia_leptophylla              00000
	Viviania_crenata                 10011
	Wachendorfia_paniculata          ?100?
	Watsonia_meriana                 11000
	Weddellina_squamulosa            00010
	Wikstroemia_dolichantha          10010
	Wikstroemia_indica               ?0000
	Wilhelmsia_physodes              00011
	Wislizenia_californica           01001
	Xanthophyllum_flavescens         01011
	Xanthorhiza_simplicissima        00??1
	Xanthorrhoea_resinosa            00001
	Xeronema_callistemon             00000
	Xerophyta_elegans                00000
	Xerosicyos_danguyi               ??001
	Xerospermum_bonii                ?0001
	Ximenia_americana                10011
	Xylocarpus_granatum              ??001
	Xylomelum_pyriforme              00000
	Xyris_jupicai                    00001
	Yucca_baccata                    10000
	Yucca_filamentosa                00000
	Zanthoxylum_ailanthoides         0?011
	Zanthoxylum_nitidum              10001
	Zanthoxylum_wutaiense            ??0?0
	Zelkova_serrata                  1?010
	Zenia_insignis                   11011
	Zephyra_elegans                  10000
	Zephyranthes_candida             10000
	Ziziphus_jujuba                  ?0011
	Ziziphus_rugosa                  00010
	Zostera_marina                   ?????
	Zygophyllum_fabago               ?0011
	Zygophyllum_xanthoxylon          ??001
	Zygostigma_australe              ?0011

;

END;
BEGIN TREES;
	Title 'Trees from "PrunedMB feb 2018 rescored data.nex"';
	LINK Taxa = Taxa;
	TRANSLATE
[0] 		1 Abelia_grandifolia,
[1] 		2 Abelia_triflora,
[2] 		3 Abolboda_poarchon,
[3] 		4 Abrus_precatorius,
[4] 		5 Acacia_farnesiana,
[5] 		6 Acalypha_californica,
[6] 		7 Acalypha_wilkesiana,
[7] 		8 Acanthochlamys_bracteata,
[8] 		9 Acanthogilia_gloriosa,
[9] 		10 Acharia_tragodes,
[10] 		11 Achatocarpus_balansae,
[11] 		12 Aconitum_napellus,
[12] 		13 Acorus_calamus,
[13] 		14 Acronychia_pedunculata,
[14] 		15 Actaea_cordifolia,
[15] 		16 Actaea_racemosa,
[16] 		17 Actinidia_callosa,
[17] 		18 Actinidia_chrysantha,
[18] 		19 Adenanthos_sericeus,
[19] 		20 Adlumia_fungosa,
[20] 		21 Aechmea_multiflora,
[21] 		22 Aesculus_pavia,
[22] 		23 Aextoxicon_punctatum,
[23] 		24 Afrothismia_hydra,
[24] 		25 Agapanthus_praecox,
[25] 		26 Ailanthus_altissima,
[26] 		27 Ajuga_ciliata,
[27] 		28 Akania_bidwillii,
[28] 		29 Akebia_quinata,
[29] 		30 Alangium_chinense,
[30] 		31 Alchemilla_glabra,
[31] 		32 Allantoma_lineata,
[32] 		33 Allionia_choisyi,
[33] 		34 Allium_fistulosum,
[34] 		35 Allium_vineale,
[35] 		36 Allophylus_longipes,
[36] 		37 Alloxylon_flammeum,
[37] 		38 Alluaudia_procera,
[38] 		39 Alnus_hirsuta,
[39] 		40 Alseuosmia_macrophylla,
[40] 		41 Alstroemeria_aurea,
[41] 		42 Alstroemeria_pulchella,
[42] 		43 Altingia_chinensis,
[43] 		44 Alzatea_verticillata,
[44] 		45 Amaranthus_retroflexus,
[45] 		46 Amaranthus_tricolor,
[46] 		47 Amborella_trichopoda,
[47] 		48 Amischotolype_hispida,
[48] 		49 Ammannia_baccifera,
[49] 		50 Ammannia_multiflora,
[50] 		51 Amyema_queenslandica,
[51] 		52 Amylotheca_subumbellata,
[52] 		53 Anacampseros_crinita,
[53] 		54 Anacardium_occidentale,
[54] 		55 Anacolosa_papuana,
[55] 		56 Anagallis_tenella,
[56] 		57 Anarthria_polyphylla,
[57] 		58 Anaxagorea_crassipetala,
[58] 		59 Anchusella_variegata,
[59] 		60 Ancistrocladus_ealaensis,
[60] 		61 Anemone_hepatica,
[61] 		62 Anemone_narcissiflora,
[62] 		63 Anemone_pulsatilla,
[63] 		64 Anethum_graveolens,
[64] 		65 Aneulophus_africanus,
[65] 		66 Angelica_sylvestris,
[66] 		67 Anigozanthos_flavidus,
[67] 		68 Anisophyllea_fallax,
[68] 		69 Anisoptera_marginata,
[69] 		70 Annona_glabra,
[70] 		71 Anodendron_affine,
[71] 		72 Anredera_cordifolia,
[72] 		73 Antiphytum_floribundum,
[73] 		74 Antirrhinum_majus,
[74] 		75 Aphanopetalum_resinosum,
[75] 		76 Aphloia_theiformis,
[76] 		77 Aponogeton_madagascariensis,
[77] 		78 Apophyllum_anomalum,
[78] 		79 Apostasia_odorata,
[79] 		80 Aptenia_cordifolia,
[80] 		81 Aquilaria_sinensis,
[81] 		82 Arabidopsis_thaliana,
[82] 		83 Arachnitis_uniflora,
[83] 		84 Aralidium_pinnatifidum,
[84] 		85 Archiboehmeria_atrata,
[85] 		86 Arctopus_echinatus,
[86] 		87 Arctostaphylos_nummularia,
[87] 		88 Arctostaphylos_uvaursi,
[88] 		89 Arenaria_littledalei,
[89] 		90 Arenaria_serpyllifolia,
[90] 		91 Argania_spinosa,
[91] 		92 Argemone_mexicana,
[92] 		93 Argostemma_puffii,
[93] 		94 Aristea_glauca,
[94] 		95 Aristolochia_macrophylla,
[95] 		96 Aristotelia_chilensis,
[96] 		97 Arnocrinum_gracillimum,
[97] 		98 Arytera_littoralis,
[98] 		99 Asarum_canadense,
[99] 		100 Asarum_caudigerellum,
[100] 		101 Asarum_caudigerum,
[101] 		102 Asarum_yunnanense,
[102] 		103 Asparagus_officinalis,
[103] 		104 Asphodelus_fistulosus,
[104] 		105 Aspidistra_subrotata,
[105] 		106 Astelia_pumila,
[106] 		107 Asteropeia_micraster,
[107] 		108 Asteropyrum_cavaleriei,
[108] 		109 Astragalus_membranaceus,
[109] 		110 Atalantia_buxifolia,
[110] 		111 Atalantia_dasycarpa,
[111] 		112 Atkinsonia_ligustrina,
[112] 		113 Atraphaxis_spinosa,
[113] 		114 Atropa_belladonna,
[114] 		115 Atropanthe_sinensis,
[115] 		116 Atuna_racemosa,
[116] 		117 Aucuba_japonica,
[117] 		118 Aulax_umbellata,
[118] 		119 Austrobaileya_scandens,
[119] 		120 Austrobuxus_megacarpus,
[120] 		121 Austrobuxus_nitidus,
[121] 		122 Austromatthaea_elegans,
[122] 		123 Averrhoidium_dalyi,
[123] 		124 Azorella_selago,
[124] 		125 Baccharis_neglecta,
[125] 		126 Bacopa_monnieri,
[126] 		127 Baeckea_frutescens,
[127] 		128 Balanophora_elongata,
[128] 		129 Balanophora_fungosa,
[129] 		130 Balanophora_tobiracola,
[130] 		131 Balanops_vieillardii,
[131] 		132 Banisteriopsis_argyrophylla,
[132] 		133 Banksia_integrifolia,
[133] 		134 Barathranthus_axanthus,
[134] 		135 Barbacenia_purpurea,
[135] 		136 Barbeuia_madagascariensis,
[136] 		137 Barbeya_oleoides,
[137] 		138 Barnadesia_odorata,
[138] 		139 Barringtonia_asiatica,
[139] 		140 Basella_alba,
[140] 		141 Batis_maritima,
[141] 		142 Bauera_rubioides,
[142] 		143 Bauhinia_galpinii,
[143] 		144 Beaucarnea_recurvata,
[144] 		145 Beauprea_congesta,
[145] 		146 Beauprea_montana,
[146] 		147 Begonia_longifolia,
[147] 		148 Begonia_masoniana,
[148] 		149 Beiselia_mexicana,
[149] 		150 Bellendena_montana,
[150] 		151 Belosynapsis_ciliata,
[151] 		152 Bensoniella_oregona,
[152] 		153 Benthamina_alyxifolia,
[153] 		154 Berberidopsis_corallina,
[154] 		155 Bergenia_crassifolia,
[155] 		156 Bergia_texana,
[156] 		157 Berneuxia_thibetica,
[157] 		158 Beta_vulgaris,
[158] 		159 Bhesa_paniculata,
[159] 		160 Biebersteinia_orphanidis,
[160] 		161 Billardiera_heterophylla,
[161] 		162 Billbergia_nutans,
[162] 		163 Bischofia_javanica,
[163] 		164 Bixa_orellana,
[164] 		165 Blandfordia_punicea,
[165] 		166 Bomarea_edulis,
[166] 		167 Bomarea_pardina,
[167] 		168 Bombax_ceiba,
[168] 		169 Bonnetia_sessilis,
[169] 		170 Borago_officinalis,
[170] 		171 Borthwickia_trifoliata,
[171] 		172 Borya_septentrionalis,
[172] 		173 Bournea_leiophylla,
[173] 		174 Bournea_sinensis,
[174] 		175 Boykinia_occidentalis,
[175] 		176 Brassica_napus,
[176] 		177 Bretschneidera_sinensis,
[177] 		178 Briggsia_longipes,
[178] 		179 Bromelia_antiacantha,
[179] 		180 Browallia_americana,
[180] 		181 Bruguiera_gymnorhiza,
[181] 		182 Brunellia_standleyana,
[182] 		183 Brunia_albiflora,
[183] 		184 Brunonia_australis,
[184] 		185 Bryocarpum_himalaicum,
[185] 		186 Buckinghamia_celsissima,
[186] 		187 Buddleja_davidii,
[187] 		188 Burmannia_biflora,
[188] 		189 Butomus_umbellatus,
[189] 		190 Buxus_sempervirens,
[190] 		191 Byblis_liniflora,
[191] 		192 Byrsonima_crassifolia,
[192] 		193 Cabomba_caroliniana,
[193] 		194 Caccinia_strigosa,
[194] 		195 Cadaba_kirkii,
[195] 		196 Caesalpinia_pulcherrima,
[196] 		197 Calandrinia_oblonga,
[197] 		198 Calandrinia_operta,
[198] 		199 Calectasia_intermedia,
[199] 		200 Calepina_irregularis,
[200] 		201 Callicarpa_dichotoma,
[201] 		202 Callisia_fragrans,
[202] 		203 Calluna_vulgaris,
[203] 		204 Calochortus_nuttallii,
[204] 		205 Calophyllum_inophyllum,
[205] 		206 Calophyllum_soulattri,
[206] 		207 Caltha_palustris,
[207] 		208 Calycanthus_floridus,
[208] 		209 Calycanthus_occidentalis,
[209] 		210 Calyptranthes_bracteata,
[210] 		211 Calystegia_sepium,
[211] 		212 Camellia_sinensis,
[212] 		213 Campanula_elatines,
[213] 		214 Campomanesia_cucullata,
[214] 		215 Campomanesia_espiritosantensis,
[215] 		216 Campsis_radicans,
[216] 		217 Camptotheca_acuminata,
[217] 		218 Campynema_lineare,
[218] 		219 Canarina_canariensis,
[219] 		220 Canarium_caudatum,
[220] 		221 Canella_winterana,
[221] 		222 Canna_glauca,
[222] 		223 Cannabis_sativa,
[223] 		224 Canscora_diffusa,
[224] 		225 Canscora_sanjappae,
[225] 		226 Cansjera_rheedei,
[226] 		227 Cantua_buxifolia,
[227] 		228 Capparis_spinosa,
[228] 		229 Capsicodendron_dinisii,
[229] 		230 Carallia_pectinifolia,
[230] 		231 Carallia_suffruticosa,
[231] 		232 Cardiopteris_quinqueloba,
[232] 		233 Cardiospermum_halicacabum,
[233] 		234 Cardwellia_sublimis,
[234] 		235 Careya_arborea,
[235] 		236 Carica_papaya,
[236] 		237 Cariniana_micrantha,
[237] 		238 Carlemannia_tetragona,
[238] 		239 Carludovica_palmata,
[239] 		240 Carpodetus_serratus,
[240] 		241 Caryocar_glabrum,
[241] 		242 Caryota_mitis,
[242] 		243 Casearia_graveolens,
[243] 		244 Casearia_sylvestris,
[244] 		245 Cassytha_filiformis,
[245] 		246 Casuarina_cunninghamiana,
[246] 		247 Caulophyllum_thalictroides,
[247] 		248 Ceanothus_sanguineus,
[248] 		249 Celastrus_orbiculatus,
[249] 		250 Cephalanthera_falcata,
[250] 		251 Cephalanthera_nanchuanica,
[251] 		252 Cephalotus_follicularis,
[252] 		253 Ceratiola_ericoides,
[253] 		254 Ceratonia_siliqua,
[254] 		255 Ceratopetalum_gummiferum,
[255] 		256 Ceratophyllum_demersum,
[256] 		257 Cercidiphyllum_japonicum,
[257] 		258 Cercis_canadensis,
[258] 		259 Ceriops_tagal,
[259] 		260 Cespedesia_spathulata,
[260] 		261 Cestrum_aurantiacum,
[261] 		262 Chamaelirium_luteum,
[262] 		263 Changiostyrax_dolichocarpus,
[263] 		264 Chasmanthe_floribunda,
[264] 		265 Chimonanthus_praecox,
[265] 		266 Chionographis_japonica,
[266] 		267 Chrysobalanus_icaco,
[267] 		268 Chrysolepis_sempervirens,
[268] 		269 Chrysosplenium_japonicum,
[269] 		270 Cichorium_intybus,
[270] 		271 Cinnamomum_camphora,
[271] 		272 Cinnamosma_madagascariensis,
[272] 		273 Circaeaster_agrestis,
[273] 		274 Cirsium_vulgare,
[274] 		275 Cissampelos_pareira,
[275] 		276 Cissus_assamica,
[276] 		277 Cistanche_deserticola,
[277] 		278 Citrus_aurantium,
[278] 		279 Clarkia_xantiana,
[279] 		280 Clavija_eggersiana,
[280] 		281 Claytonia_virginica,
[281] 		282 Clematis_apiifolia,
[282] 		283 Cleome_serrulata,
[283] 		284 Cleome_viscosa,
[284] 		285 Cleomella_obtusifolia,
[285] 		286 Clerodendrum_japonicum,
[286] 		287 Clethra_mexicana,
[287] 		288 Cleyera_japonica,
[288] 		289 Clidemia_allenii,
[289] 		290 Clusia_blattophila,
[290] 		291 Clutia_pulchella,
[291] 		292 Cnicothamnus_azafran,
[292] 		293 Cobaea_scandens,
[293] 		294 Coccinia_grandis,
[294] 		295 Cochlearia_abulensis,
[295] 		296 Cochlearia_acaulis,
[296] 		297 Cocos_nucifera,
[297] 		298 Coffea_arabica,
[298] 		299 Colchicum_autumnale,
[299] 		300 Coldenia_procumbens,
[300] 		301 Colletia_spinosissima,
[301] 		302 Columellia_oblonga,
[302] 		303 Combretum_alfredii,
[303] 		304 Combretum_pilosum,
[304] 		305 Cometes_surattensis,
[305] 		306 Commelina_communis,
[306] 		307 Conandron_ramondioides,
[307] 		308 Conceveiba_martiana,
[308] 		309 Conospermum_taxifolium,
[309] 		310 Consolida_regalis,
[310] 		311 Corbichonia_decumbens,
[311] 		312 Corema_conradii,
[312] 		313 Coriandrum_sativum,
[313] 		314 Coriaria_ruscifolia,
[314] 		315 Coris_monspeliensis,
[315] 		316 Cornus_mas,
[316] 		317 Corokia_cotoneaster,
[317] 		318 Corynocarpus_laevigatus,
[318] 		319 Couroupita_guianensis,
[319] 		320 Crassula_multicava,
[320] 		321 Crassula_rupestris,
[321] 		322 Crateva_palmeri,
[322] 		323 Crinodendron_hookerianum,
[323] 		324 Crinum_asiaticum,
[324] 		325 Crinum_latifolium,
[325] 		326 Crocosmia_masoniorum,
[326] 		327 Crocus_sativus,
[327] 		328 Croomia_pauciflora,
[328] 		329 Crossosoma_bigelovii,
[329] 		330 Crossosoma_californicum,
[330] 		331 Croton_tiglium,
[331] 		332 Crypteronia_paniculata,
[332] 		333 Cryptocarya_meissneriana,
[333] 		334 Ctenolophon_englerianus,
[334] 		335 Cupaniopsis_anacardioides,
[335] 		336 Cuphea_teleandra,
[336] 		337 Curtisia_dentata,
[337] 		338 Cyanastrum_johnstonii,
[338] 		339 Cyanella_alba,
[339] 		340 Cyanella_hyacinthoides,
[340] 		341 Cybianthus_candamoensis,
[341] 		342 Cyclocodon_lancifolius,
[342] 		343 Cyclocodon_parviflorus,
[343] 		344 Cymodocea_nodosa,
[344] 		345 Cyphia_elata,
[345] 		346 Cyrilla_racemiflora,
[346] 		347 Cytinus_ruber,
[347] 		348 Dampiera_spicigera,
[348] 		349 Daphnandra_micrantha,
[349] 		350 Daphniphyllum_pentandrum,
[350] 		351 Dapsilanthus_disjunctus,
[351] 		352 Dasyphyllum_reticulatum,
[352] 		353 Dasypogon_bromeliifolius,
[353] 		354 Datisca_cannabina,
[354] 		355 Datura_stramonium,
[355] 		356 Daucus_carota,
[356] 		357 Davidsonia_pruriens,
[357] 		358 Decaspermum_gracilentum,
[358] 		359 Decaspermum_hainanense,
[359] 		360 Degeneria_roseiflora,
[360] 		361 Degeneria_vitiensis,
[361] 		362 Delarbrea_michieana,
[362] 		363 Delosperma_echinatum,
[363] 		364 Delosperma_litorale,
[364] 		365 Delphinium_cheilanthum,
[365] 		366 Dendrophthoe_vitellinus,
[366] 		367 Dendrotrophe_varians,
[367] 		368 Desfontainia_spinosa,
[368] 		369 Desmopsis_microcarpa,
[369] 		370 Dialypetalum_floribundum,
[370] 		371 Diaperia_prolifera,
[371] 		372 Diascia_cordata,
[372] 		373 Diastella_divaricata,
[373] 		374 Dicella_nucifera,
[374] 		375 Dichapetalum_rugosum,
[375] 		376 Dichilanthe_zeylanica,
[376] 		377 Dichorisandra_thyrsiflora,
[377] 		378 Dicoelia_beccariana,
[378] 		379 Dicoma_obconica,
[379] 		380 Dictamnus_albus,
[380] 		381 Diervilla_sessilifolia,
[381] 		382 Digitalis_purpurea,
[382] 		383 Dilobeia_thouarsii,
[383] 		384 Dinoseris_salicifolia,
[384] 		385 Dionysia_odora,
[385] 		386 Dioscorea_alata,
[386] 		387 Diospyros_kaki,
[387] 		388 Diospyros_texana,
[388] 		389 Dipelta_yunnanensis,
[389] 		390 Dipentodon_sinicus,
[390] 		391 Diplectria_barbata,
[391] 		392 Dipsacus_sativus,
[392] 		393 Dipteronia_sinensis,
[393] 		394 Dirachma_socotrana,
[394] 		395 Disanthus_cercidifolius,
[395] 		396 Dodecatheon_alpinum,
[396] 		397 Dodecatheon_meadia,
[397] 		398 Dodonaea_viscosa,
[398] 		399 Donatia_fascicularis,
[399] 		400 Doryanthes_palmeri,
[400] 		401 Doryphora_sassafras,
[401] 		402 Drimys_winteri,
[402] 		403 Drosera_rotundifolia,
[403] 		404 Drosophyllum_lusitanicum,
[404] 		405 Dryadodaphne_trachyphloia,
[405] 		406 Drymaria_cordata,
[406] 		407 Drypetes_madagascariensis,
[407] 		408 Dudleya_viscida,
[408] 		409 Dulacia_candida,
[409] 		410 Durandea_pentagyna,
[410] 		411 Duranta_erecta,
[411] 		412 Dyckia_remotiflora,
[412] 		413 Dysoxylum_densiflorum,
[413] 		414 Dysoxylum_lenticellatum,
[414] 		415 Ecdeiocolea_monostachya,
[415] 		416 Echinops_ritro,
[416] 		417 Echiochilon_arenarium,
[417] 		418 Echiochilon_fruticosum,
[418] 		419 Echium_vulgare,
[419] 		420 Elaeagnus_umbellata,
[420] 		421 Elaeocarpus_chinensis,
[421] 		422 Elaeocarpus_reticulatus,
[422] 		423 Elatine_triandra,
[423] 		424 Elatostema_petelotii,
[424] 		425 Elytranthe_albida,
[425] 		426 Embelia_laeta,
[426] 		427 Embelia_ribes,
[427] 		428 Emblingia_calceoliflora,
[428] 		429 Emmotum_harleyi,
[429] 		430 Empetrum_nigrum,
[430] 		431 Endonema_retzioides,
[431] 		432 Enkianthus_campanulatus,
[432] 		433 Epilobium_angustifolium,
[433] 		434 Epilobium_palustre,
[434] 		435 Epiphyllum_oxypetalum,
[435] 		436 Epiphyllum_phyllanthus,
[436] 		437 Eranthis_hyemalis,
[437] 		438 Erianthemum_dregei,
[438] 		439 Erica_cinerea,
[439] 		440 Erica_tetralix,
[440] 		441 Erigeron_compositus,
[441] 		442 Eriocaulon_aquaticum,
[442] 		443 Erodium_maritimum,
[443] 		444 Erodium_pelargoniflorum,
[444] 		445 Erythrina_cristagalli,
[445] 		446 Eschscholzia_californica,
[446] 		447 Eschweilera_amazoniciformis,
[447] 		448 Eschweilera_ovata,
[448] 		449 Eucalyptus_tetragona,
[449] 		450 Eucarpha_deplanchei,
[450] 		451 Euclea_crispa,
[451] 		452 Eucommia_ulmoides,
[452] 		453 Eucryphia_lucida,
[453] 		454 Euonymus_alatus,
[454] 		455 Euonymus_sachalinensis,
[455] 		456 Euphronia_guianensis,
[456] 		457 Eupomatia_bennettii,
[457] 		458 Euptelea_pleiosperma,
[458] 		459 Eurycorymbus_cavaleriei,
[459] 		460 Euryodendron_excelsum,
[460] 		461 Exacum_affine,
[461] 		462 Exacum_paucisquamum,
[462] 		463 Exbucklandia_longipetala,
[463] 		464 Exbucklandia_tonkinensis,
[464] 		465 Fagonia_indica,
[465] 		466 Fagopyrum_esculentum,
[466] 		467 Fagus_grandifolia,
[467] 		468 Faika_villosa,
[468] 		469 Fendlera_rupicola,
[469] 		470 Ficaria_verna,
[470] 		471 Ficus_carica,
[471] 		472 Flabellaria_paniculata,
[472] 		473 Flabellariopsis_acuminata,
[473] 		474 Flagellaria_indica,
[474] 		475 Floerkea_proserpinacoides,
[475] 		476 Foetidia_obliqua,
[476] 		477 Forchhammeria_pallida,
[477] 		478 Forgesia_racemosa,
[478] 		479 Fouquieria_formosa,
[479] 		480 Fouquieria_splendens,
[480] 		481 Francoa_appendiculata,
[481] 		482 Frankenia_pulverulenta,
[482] 		483 Franklinia_alatamaha,
[483] 		484 Fraxinus_chinensis,
[484] 		485 Fraxinus_griffithii,
[485] 		486 Friesodielsia_desmoides,
[486] 		487 Fuchsia_procumbens,
[487] 		488 Fumaria_officinalis,
[488] 		489 Fusaea_peruviana,
[489] 		490 Galanthus_nivalis,
[490] 		491 Galax_urceolata,
[491] 		492 Galbulimima_belgraveana,
[492] 		493 Galium_aparine,
[493] 		494 Garcinia_multiflora,
[494] 		495 Garcinia_subelliptica,
[495] 		496 Gardneria_angustifolia,
[496] 		497 Gardneria_multiflora,
[497] 		498 Garrya_elliptica,
[498] 		499 Gaultheria_nummularioides,
[499] 		500 Gaultheria_suborbicularis,
[500] 		501 Gaura_mollis,
[501] 		502 Geissoloma_marginatum,
[502] 		503 Gelsemium_sempervirens,
[503] 		504 Gentiana_saponaria,
[504] 		505 Gentianella_arenaria,
[505] 		506 Gentianella_azurea,
[506] 		507 Gentianopsis_paludosa,
[507] 		508 Geosiris_aphylla,
[508] 		509 Geranium_macrorrhizum,
[509] 		510 Geranium_robertianum,
[510] 		511 Gerrardina_foliosa,
[511] 		512 Gevuina_avellana,
[512] 		513 Gibasis_pellucida,
[513] 		514 Gibsoniothamnus_epiphyticus,
[514] 		515 Gilliesia_graminea,
[515] 		516 Gisekia_pharnaceoides,
[516] 		517 Glaucidium_palmatum,
[517] 		518 Glossocalyx_longicuspis,
[518] 		519 Glyptopetalum_rhytidophyllum,
[519] 		520 Gnidia_razakamalalana,
[520] 		521 Gochnatia_hypoleuca,
[521] 		522 Gomortega_keule,
[522] 		523 Gomphandra_tetrandra,
[523] 		524 Goodenia_ovata,
[524] 		525 Goupia_glabra,
[525] 		526 Grevillea_curviloba,
[526] 		527 Grevillea_juniperina,
[527] 		528 Grevillea_robusta,
[528] 		529 Greyia_radlkoferi,
[529] 		530 Grias_peruviana,
[530] 		531 Griselinia_littoralis,
[531] 		532 Grubbia_rosmarinifolia,
[532] 		533 Guaiacum_sanctum,
[533] 		534 Guamatela_tuerckheimii,
[534] 		535 Guizotia_abyssinica,
[535] 		536 Gunnera_hamiltonii,
[536] 		537 Guzmania_scandens,
[537] 		538 Gymnocladus_chinensis,
[538] 		539 Gyrocarpus_americanus,
[539] 		540 Gyrostemon_tepperi,
[540] 		541 Gyrostemon_thesioides,
[541] 		542 Habranthus_robustus,
[542] 		543 Haemodorum_laxum,
[543] 		544 Hakea_archaeoides,
[544] 		545 Hakea_drupacea,
[545] 		546 Hakea_victoria,
[546] 		547 Halacsya_sendtneri,
[547] 		548 Halesia_carolina,
[548] 		549 Halleria_ligustrifolia,
[549] 		550 Halleria_lucida,
[550] 		551 Halophila_ovalis,
[551] 		552 Halophytum_ameghinoi,
[552] 		553 Haloragis_aspera,
[553] 		554 Hamamelis_virginiana,
[554] 		555 Hanguana_malayana,
[555] 		556 Haworthia_integra,
[556] 		557 Hecastocleis_shockleyi,
[557] 		558 Hedycarya_arborea,
[558] 		559 Hedychium_coronarium,
[559] 		560 Hedyosmum_arborescens,
[560] 		561 Heisteria_parvifolia,
[561] 		562 Helia_oblongifolia,
[562] 		563 Heliamphora_nutans,
[563] 		564 Helianthemum_grandiflorum,
[564] 		565 Helianthus_annuus,
[565] 		566 Heliconia_latispatha,
[566] 		567 Helixanthera_parasitica,
[567] 		568 Helixanthera_sampsonii,
[568] 		569 Helleborus_foetidus,
[569] 		570 Helwingia_himalaica,
[570] 		571 Helwingia_japonica,
[571] 		572 Hemerocallis_fulva,
[572] 		573 Henriquezia_nitida,
[573] 		574 Hernandia_nymphaeifolia,
[574] 		575 Herniaria_glabra,
[575] 		576 Herniaria_polygama,
[576] 		577 Hesperevax_sparsiflora,
[577] 		578 Heterosmilax_japonica,
[578] 		579 Heuchera_micrantha,
[579] 		580 Hevea_brasiliensis,
[580] 		581 Hibbertia_scandens,
[581] 		582 Hicksbeachia_pinnatifolia,
[582] 		583 Hillebrandia_sandwicensis,
[583] 		584 Hiptage_lanceolata,
[584] 		585 Hiraea_bullata,
[585] 		586 Hoppea_dichotoma,
[586] 		587 Horsfieldia_kingii,
[587] 		588 Hortonia_floribunda,
[588] 		589 Hosta_plantaginea,
[589] 		590 Hua_gabonii,
[590] 		591 Humulus_lupulus,
[591] 		592 Hura_crepitans,
[592] 		593 Hyalis_argentea,
[593] 		594 Hydnora_africana,
[594] 		595 Hydrangea_paniculata,
[595] 		596 Hydrastis_canadensis,
[596] 		597 Hydrocharis_morsusranae,
[597] 		598 Hydrocotyle_vulgaris,
[598] 		599 Hydrolea_ovata,
[599] 		600 Hydrophyllum_capitatum,
[600] 		601 Hydrostachys_multifida,
[601] 		602 Hymenanthera_alpina,
[602] 		603 Hyoscyamus_niger,
[603] 		604 Hypericum_hirsutum,
[604] 		605 Hypodaphnis_zenkeri,
[605] 		606 Hypoxis_hemerocallidea,
[606] 		607 Hypseocharis_tridentata,
[607] 		608 Iberis_amara,
[608] 		609 Idesia_polycarpa,
[609] 		610 Ilex_cornuta,
[610] 		611 Ilex_micrococca,
[611] 		612 Illigera_luzonensis,
[612] 		613 Impatiens_repens,
[613] 		614 Indotristicha_ramosissima,
[614] 		615 Ipomopsis_tenuifolia,
[615] 		616 Iris_decora,
[616] 		617 Iris_missouriensis,
[617] 		618 Irlbachia_pedunculata,
[618] 		619 Irvingbaileya_australis,
[619] 		620 Isophysis_tasmanica,
[620] 		621 Isopyrum_thalictroides,
[621] 		622 Itea_virginica,
[622] 		623 Ixerba_brexioides,
[623] 		624 Ixiolirion_tataricum,
[624] 		625 Japonolirion_osense,
[625] 		626 Jasminum_simplicifolium,
[626] 		627 Joinvillea_plicata,
[627] 		628 Jovellana_violacea,
[628] 		629 Juglans_mandshurica,
[629] 		630 Juncus_castaneus,
[630] 		631 Justicia_americana,
[631] 		632 Kadsura_japonica,
[632] 		633 Kalanchoe_daigremontiana,
[633] 		634 Kalmia_buxifolia,
[634] 		635 Kandelia_obovata,
[635] 		636 Kermadecia_pronyensis,
[636] 		637 Kibara_coriacea,
[637] 		638 Kibara_macrophylla,
[638] 		639 Kielmeyera_coriacea,
[639] 		640 Kiggelaria_africana,
[640] 		641 Kirkia_acuminata,
[641] 		642 Kirkia_wilmsii,
[642] 		643 Klainedoxa_gabonensis,
[643] 		644 Koeberlinia_spinosa,
[644] 		645 Koelreuteria_paniculata,
[645] 		646 Korupodendron_songweanum,
[646] 		647 Krameria_ixine,
[647] 		648 Laccopetalum_giganteum,
[648] 		649 Lachnocaulon_anceps,
[649] 		650 Lacistema_aggregatum,
[650] 		651 Lactoris_fernandeziana,
[651] 		652 Lambertia_ericifolia,
[652] 		653 Lambertia_ilicifolia,
[653] 		654 Lamium_amplexicaule,
[654] 		655 Lampranthus_blandus,
[655] 		656 Lanaria_lanata,
[656] 		657 Lardizabala_biternata,
[657] 		658 Larrea_tridentata,
[658] 		659 Lasjia_claudiensis,
[659] 		660 Laureliopsis_philippiana,
[660] 		661 Laurus_nobilis,
[661] 		662 Lavandula_latifolia,
[662] 		663 Lecythis_poiteaui,
[663] 		664 Ledum_palustre,
[664] 		665 Leea_guineense,
[665] 		666 Leonia_glycycarpa,
[666] 		667 Leptostylis_filipes,
[667] 		668 Leucadendron_chamelaea,
[668] 		669 Leucomeris_spectabilis,
[669] 		670 Leucospermum_bolusii,
[670] 		671 Lilaea_scilloides,
[671] 		672 Limeum_obovatum,
[672] 		673 Limnanthes_douglasii,
[673] 		674 Limnocharis_flava,
[674] 		675 Limosella_aquatica,
[675] 		676 Lindernia_anagallis,
[676] 		677 Linum_perenne,
[677] 		678 Lipocarpha_microcephala,
[678] 		679 Liriodendron_chinense,
[679] 		680 Lissocarpa_benthamii,
[680] 		681 Litchi_chinensis,
[681] 		682 Lithospermum_officinale,
[682] 		683 Lobelia_zeylanica,
[683] 		684 Lobularia_maritima,
[684] 		685 Loeflingia_squarrosa,
[685] 		686 Lomandra_longifolia,
[686] 		687 Lomatia_fraxinifolia,
[687] 		688 Lomatogonium_carinthiacum,
[688] 		689 Lonicera_japonica,
[689] 		690 Lophopyxis_maingayi,
[690] 		691 Lophostemon_confertus,
[691] 		692 Loranthus_delavayi,
[692] 		693 Loranthus_lambertianus,
[693] 		694 Lozania_nunkui,
[694] 		695 Lozania_pittieri,
[695] 		696 Luculia_gratissima,
[696] 		697 Ludwigia_adscendens,
[697] 		698 Ludwigia_hyssopifolia,
[698] 		699 Ludwigia_ovalis,
[699] 		700 Lunania_parviflora,
[700] 		701 Luzuriaga_radicans,
[701] 		702 Lyallia_kerguelensis,
[702] 		703 Lycopersicon_esculentum,
[703] 		704 Lycoris_radiata,
[704] 		705 Lycoris_squamigera,
[705] 		706 Lysiana_maritima,
[706] 		707 Lysimachia_insignis,
[707] 		708 Lysimachia_maritima,
[708] 		709 Lysimachia_thyrsiflora,
[709] 		710 Lythrum_salicaria,
[710] 		711 Maasia_ovalifolia,
[711] 		712 Macadamia_integrifolia,
[712] 		713 Macrosolen_bibracteolatus,
[713] 		714 Macrosolen_cochinchinensis,
[714] 		715 Madagasikaria_andersonii,
[715] 		716 Maerua_kirkii,
[716] 		717 Magnolia_decidua,
[717] 		718 Magnolia_grandiflora,
[718] 		719 Magnolia_kwangsiensis,
[719] 		720 Mahonia_bealei,
[720] 		721 Malpighia_emarginata,
[721] 		722 Malpighiodes_guianensis,
[722] 		723 Mammea_yunnanensis,
[723] 		724 Manilkara_zapota,
[724] 		725 Maranta_arundinacea,
[725] 		726 Marcgravia_umbellata,
[726] 		727 Martynia_annua,
[727] 		728 Mayaca_fluviatilis,
[728] 		729 Mazus_pumilus,
[729] 		730 Mecardonia_tenella,
[730] 		731 Medusagyne_oppositifolia,
[731] 		732 Melanophylla_modestei,
[732] 		733 Melastoma_malabathricum,
[733] 		734 Melianthus_major,
[734] 		735 Melicytus_dentatus,
[735] 		736 Meliosma_pinnata,
[736] 		737 Meliosma_veitchiorum,
[737] 		738 Melliodendron_xylocarpum,
[738] 		739 Memecylon_scutellatum,
[739] 		740 Mentzelia_lindleyi,
[740] 		741 Menyanthes_trifoliata,
[741] 		742 Menziesia_ferruginea,
[742] 		743 Metteniusa_santanderensis,
[743] 		744 Micranthes_ferruginea,
[744] 		745 Micranthes_integrifolia,
[745] 		746 Micrantheum_hexandrum,
[746] 		747 Micropholis_cayennensis,
[747] 		748 Microtea_debilis,
[748] 		749 Mikania_scandens,
[749] 		750 Mimetes_arboreus,
[750] 		751 Mimetes_cucullatus,
[751] 		752 Mimosa_pudica,
[752] 		753 Minquartia_guianensis,
[753] 		754 Minuartia_biflora,
[754] 		755 Mirabilis_jalapa,
[755] 		756 Misodendrum_linearifolium,
[756] 		757 Mitrasacme_pygmaea,
[757] 		758 Moenchia_erecta,
[758] 		759 Mollinedia_ovata,
[759] 		760 Mollugo_cerviana,
[760] 		761 Monochoria_korsakowii,
[761] 		762 Monocostus_uniflorus,
[762] 		763 Monotropa_hypopitys,
[763] 		764 Montia_fontana,
[764] 		765 Montia_parvifolia,
[765] 		766 Montinia_caryophyllacea,
[766] 		767 Moquinia_racemosa,
[767] 		768 Morina_longifolia,
[768] 		769 Moringa_oleifera,
[769] 		770 Moringa_ovalifolia,
[770] 		771 Morisonia_americana,
[771] 		772 Morus_indica,
[772] 		773 Moschopsis_rosulata,
[773] 		774 Moultonianthus_leembruggianus,
[774] 		775 Muntingia_calabura,
[775] 		776 Murdannia_keisak,
[776] 		777 Murdannia_nudiflora,
[777] 		778 Murraya_paniculata,
[778] 		779 Murraya_tetramera,
[779] 		780 Musa_acuminata,
[780] 		781 Musgravea_heterophylla,
[781] 		782 Myodocarpus_fraxinifolius,
[782] 		783 Myoporum_mauritianum,
[783] 		784 Myosotis_alpestris,
[784] 		785 Myrica_gale,
[785] 		786 Myriophyllum_spicatum,
[786] 		787 Myrothamnus_flabellifolia,
[787] 		788 Nandina_domestica,
[788] 		789 Napoleonaea_vogelii,
[789] 		790 Naravelia_zeylanica,
[790] 		791 Narthecium_californicum,
[791] 		792 Natsiatopsis_thunbergiifolia,
[792] 		793 Natsiatum_herpeticum,
[793] 		794 Nelumbo_lutea,
[794] 		795 Neoscortechinia_kingii,
[795] 		796 Neottia_gaudissartii,
[796] 		797 Neottia_smithiana,
[797] 		798 Nepenthes_mirabilis,
[798] 		799 Neurada_procumbens,
[799] 		800 Neuwiedia_singapureana,
[800] 		801 Nicandra_physaloides,
[801] 		802 Nicotiana_tabacum,
[802] 		803 Nierembergia_scoparia,
[803] 		804 Nigella_damascena,
[804] 		805 Nitraria_retusa,
[805] 		806 Nolana_humifusa,
[806] 		807 Nonea_pulla,
[807] 		808 Nonea_stenosolen,
[808] 		809 Norantea_guianensis,
[809] 		810 Nothaphoebe_konishii,
[810] 		811 Nothofagus_antarctica,
[811] 		812 Nothoscordum_bivalve,
[812] 		813 Nothotalisia_peruviana,
[813] 		814 Notoceras_bicorne,
[814] 		815 Nymphaea_odorata,
[815] 		816 Nypa_fruticans,
[816] 		817 Ochthocosmus_longipedicellatus,
[817] 		818 Octoknema_affinis,
[818] 		819 Octoknema_borealis,
[819] 		820 Octoknema_chailluensis,
[820] 		821 Octomeles_sumatrana,
[821] 		822 Oenothera_biennis,
[822] 		823 Olax_imbricata,
[823] 		824 Oldenburgia_intermedia,
[824] 		825 Olea_europaea,
[825] 		826 Olinia_ventosa,
[826] 		827 Omphalogramma_vinciflorum,
[827] 		828 Oncotheca_balansae,
[828] 		829 Onosma_taurica,
[829] 		830 Ophiocaryon_duckei,
[830] 		831 Ophiocaryon_klugii,
[831] 		832 Opilia_amentacea,
[832] 		833 Opuntia_ficusindica,
[833] 		834 Orchidantha_maxillarioides,
[834] 		835 Orectanthe_sceptrum,
[835] 		836 Orites_excelsus,
[836] 		837 Oryctes_nevadensis,
[837] 		838 Oryza_sativa,
[838] 		839 Osbeckia_nepalensis,
[839] 		840 Osbeckia_stellata,
[840] 		841 Osyris_lanceolata,
[841] 		842 Oxalis_dillenii,
[842] 		843 Pachysandra_procumbens,
[843] 		844 Paeonia_californica,
[844] 		845 Palisota_flagelliflora,
[845] 		846 Panax_quinquefolius,
[846] 		847 Panda_oleosa,
[847] 		848 Pandanus_tectorius,
[848] 		849 Paphiopedilum_appletonianum,
[849] 		850 Paranomus_spicatus,
[850] 		851 Paraquilegia_microphylla,
[851] 		852 Paronychia_canadensis,
[852] 		853 Parrotia_subaequalis,
[853] 		854 Passiflora_biflora,
[854] 		855 Passiflora_unipetala,
[855] 		856 Patrinia_scabiosifolia,
[856] 		857 Paulownia_tomentosa,
[857] 		858 Pauridia_longituba,
[858] 		859 Pavieasia_yunnanensis,
[859] 		860 Pelargonium_capitatum,
[860] 		861 Pellionia_macrophylla,
[861] 		862 Peltoboykinia_tellimoides,
[862] 		863 Pennantia_corymbosa,
[863] 		864 Pennellia_longifolia,
[864] 		865 Pennellia_micrantha,
[865] 		866 Pentadiplandra_brazzeana,
[866] 		867 Pentamerista_neotropica,
[867] 		868 Pentaphragma_ellipticum,
[868] 		869 Pentaphragma_sinense,
[869] 		870 Pentastemona_egregia,
[870] 		871 Penthorum_sedoides,
[871] 		872 Pereskia_aculeata,
[872] 		873 Peridiscus_lucidus,
[873] 		874 Perrottetia_arisanensis,
[874] 		875 Perrottetia_ovata,
[875] 		876 Persea_americana,
[876] 		877 Persoonia_falcata,
[877] 		878 Persoonia_lanceolata,
[878] 		879 Petalonyx_nitidus,
[879] 		880 Petalostigma_pubescens,
[880] 		881 Petenaea_cordata,
[881] 		882 Petermannia_cirrosa,
[882] 		883 Petrocodon_dealbatus,
[883] 		884 Petrocodon_scopulorus,
[884] 		885 Petrophile_biloba,
[885] 		886 Petrosavia_sinii,
[886] 		887 Petunia_axillaris,
[887] 		888 Peumus_boldus,
[888] 		889 Phaulothamnus_spinescens,
[889] 		890 Phelline_billardierei,
[890] 		891 Phelline_erubescens,
[891] 		892 Philadelphus_lewisii,
[892] 		893 Philesia_magellanica,
[893] 		894 Philydrum_lanuginosum,
[894] 		895 Phormium_colensoi,
[895] 		896 Photinia_glabra,
[896] 		897 Phragmanthera_regularis,
[897] 		898 Phryma_leptostachya,
[898] 		899 Phyllonoma_tenuidens,
[899] 		900 Physalis_peruviana,
[900] 		901 Physena_madagascariensis,
[901] 		902 Physochlaina_physaloides,
[902] 		903 Phytolacca_americana,
[903] 		904 Picrasma_chinensis,
[904] 		905 Pilostyles_hamiltonii,
[905] 		906 Pimelea_longifolia,
[906] 		907 Pimelodendron_zoanthogyne,
[907] 		908 Pinguicula_villosa,
[908] 		909 Piper_aduncum,
[909] 		910 Pisum_sativum,
[910] 		911 Pitcairnia_feliciana,
[911] 		912 Pittosporum_dasycaulon,
[912] 		913 Pittosporum_tobira,
[913] 		914 Placospermum_coriaceum,
[914] 		915 Plantago_lanceolata,
[915] 		916 Platanus_occidentalis,
[916] 		917 Pleiotaxis_angolensis,
[917] 		918 Pleodendron_costaricense,
[918] 		919 Pleodendron_macranthum,
[919] 		920 Plocosperma_buxifolium,
[920] 		921 Plumbago_auriculata,
[921] 		922 Podocalyx_loranthoides,
[922] 		923 Podostemum_ceratophyllum,
[923] 		924 Polemonium_reptans,
[924] 		925 Pollia_hasskarlii,
[925] 		926 Polpoda_capensis,
[926] 		927 Polyalthia_suberosa,
[927] 		928 Polygala_paniculata,
[928] 		929 Polyosma_cunninghamii,
[929] 		930 Polypremum_procumbens,
[930] 		931 Pontederia_cordata,
[931] 		932 Poranthera_moorokatta,
[932] 		933 Portulaca_oleracea,
[933] 		934 Portulaca_quadrifida,
[934] 		935 Portulacaria_afra,
[935] 		936 Posidonia_australis,
[936] 		937 Pothos_scandens,
[937] 		938 Pouteria_bangii,
[938] 		939 Pouteria_campechiana,
[939] 		940 Prepusa_montana,
[940] 		941 Primula_sieboldii,
[941] 		942 Prockia_crucis,
[942] 		943 Protea_cynaroides,
[943] 		944 Protium_apiculatum,
[944] 		945 Protium_morii,
[945] 		946 Prunus_persica,
[946] 		947 Pseudonemacladus_oppositifolius,
[947] 		948 Pseudospondias_microcarpa,
[948] 		949 Pseudowintera_colorata,
[949] 		950 Psychopterys_dipholiphylla,
[950] 		951 Pterygocalyx_volubilis,
[951] 		952 Pulmonaria_officinalis,
[952] 		953 Purdiaea_nutans,
[953] 		954 Purdiaea_stenopetala,
[954] 		955 Puya_raimondii,
[955] 		956 Pyrenacantha_volubilis,
[956] 		957 Pyrola_japonica,
[957] 		958 Qualea_grandiflora,
[958] 		959 Quercus_hirtifolia,
[959] 		960 Quercus_rubra,
[960] 		961 Quillaja_saponaria,
[961] 		962 Quintinia_verdonii,
[962] 		963 Quisqualis_conferta,
[963] 		964 Rafflesia_arnoldii,
[964] 		965 Ranunculus_acris,
[965] 		966 Ravenala_madagascariensis,
[966] 		967 Reinwardtia_indica,
[967] 		968 Reseda_alba,
[968] 		969 Reseda_lutea,
[969] 		970 Retanilla_trinervia,
[970] 		971 Rhabdodendron_amazonicum,
[971] 		972 Rhamnus_cathartica,
[972] 		973 Rhipogonum_elseyanum,
[973] 		974 Rhipogonum_scandens,
[974] 		975 Rhizophora_stylosa,
[975] 		976 Rhodamnia_dumetorum,
[976] 		977 Rhododendron_hippophaeoides,
[977] 		978 Rhodohypoxis_milloides,
[978] 		979 Rhodoleia_championii,
[979] 		980 Rhodotypos_scandens,
[980] 		981 Rhoiptelea_chiliantha,
[981] 		982 Rhopalephora_scaberrima,
[982] 		983 Rhopalocarpus_lucidus,
[983] 		984 Rhynchoglossum_notonianum,
[984] 		985 Ribes_aureum,
[985] 		986 Ribes_speciosum,
[986] 		987 Richterago_amplexifolia,
[987] 		988 Richterago_angustifolia,
[988] 		989 Ricinus_communis,
[989] 		990 Rinorea_pubiflora,
[990] 		991 Rivina_humilis,
[991] 		992 Rodgersia_aesculifolia,
[992] 		993 Roridula_gorgonias,
[993] 		994 Rosa_laevigata,
[994] 		995 Rosa_sericea,
[995] 		996 Rotala_densiflora,
[996] 		997 Roupala_montana,
[997] 		998 Rourea_minor,
[998] 		999 Ruppia_cirrhosa,
[999] 		1000 Ruptiliocarpon_caracolito,
[1000] 		1001 Ryssopterys_timoriensis,
[1001] 		1002 Sabia_swinhoei,
[1002] 		1003 Sagina_procumbens,
[1003] 		1004 Sagina_saginoides,
[1004] 		1005 Salvadora_persica,
[1005] 		1006 Sanicula_gregaria,
[1006] 		1007 Santalum_album,
[1007] 		1008 Sapindus_delavayi,
[1008] 		1009 Sapindus_saponaria,
[1009] 		1010 Saponaria_officinalis,
[1010] 		1011 Saraca_dives,
[1011] 		1012 Sarcobatus_vermiculatus,
[1012] 		1013 Sarcococca_ruscifolia,
[1013] 		1014 Sarcolaena_oblongifolia,
[1014] 		1015 Sarcopera_sessiliflora,
[1015] 		1016 Sarcosperma_laurinum,
[1016] 		1017 Sargentodoxa_cuneata,
[1017] 		1018 Sarracenia_purpurea,
[1018] 		1019 Saruma_henryi,
[1019] 		1020 Saurauia_montana,
[1020] 		1021 Saururus_cernuus,
[1021] 		1022 Sauvagesia_erecta,
[1022] 		1023 Saxifraga_cernua,
[1023] 		1024 Saxifraga_stolonifera,
[1024] 		1025 Scabiosa_columbaria,
[1025] 		1026 Scheuchzeria_palustris,
[1026] 		1027 Schizanthus_pinnatus,
[1027] 		1028 Schlumbergera_russelianum,
[1028] 		1029 Schlumbergera_truncata,
[1029] 		1030 Schoepfia_chinensis,
[1030] 		1031 Schoepfia_schreberi,
[1031] 		1032 Schotia_brachypetala,
[1032] 		1033 Scleranthus_perennis,
[1033] 		1034 Scoparia_dulcis,
[1034] 		1035 Scrophularia_californica,
[1035] 		1036 Scurrula_parasitica,
[1036] 		1037 Scyphostegia_borneensis,
[1037] 		1038 Scytopetalum_klaineanum,
[1038] 		1039 Sebaea_aurea,
[1039] 		1040 Sebaea_microphylla,
[1040] 		1041 Sedum_sarmentosum,
[1041] 		1042 Sedum_tetractinum,
[1042] 		1043 Seetzenia_lanata,
[1043] 		1044 Serjania_morii,
[1044] 		1045 Serjania_unidentata,
[1045] 		1046 Serruria_aitonii,
[1046] 		1047 Serruria_villosa,
[1047] 		1048 Sesamum_indicum,
[1048] 		1049 Sesuvium_portulacastrum,
[1049] 		1050 Setchellanthus_caeruleus,
[1050] 		1051 Silene_latifolia,
[1051] 		1052 Simethis_mattiazzii,
[1052] 		1053 Simmondsia_chinensis,
[1053] 		1054 Sinadoxa_corydalifolia,
[1054] 		1055 Sinojackia_rehderiana,
[1055] 		1056 Sinojackia_xylocarpa,
[1056] 		1057 Siparuna_decipiens,
[1057] 		1058 Siparuna_gentryana,
[1058] 		1059 Sladenia_celastrifolia,
[1059] 		1060 Sloanea_latifolia,
[1060] 		1061 Sloanea_sinensis,
[1061] 		1062 Smilax_aspera,
[1062] 		1063 Smilax_glauca,
[1063] 		1064 Solandra_grandiflora,
[1064] 		1065 Solanum_dulcamara,
[1065] 		1066 Solaria_attenuata,
[1066] 		1067 Sorocephalus_pinifolius,
[1067] 		1068 Sowerbaea_juncea,
[1068] 		1069 Soyauxia_talbotii,
[1069] 		1070 Sparganium_eurycarpum,
[1070] 		1071 Spatalla_incurva,
[1071] 		1072 Spatholirion_longifolium,
[1072] 		1073 Sphenoclea_zeylanica,
[1073] 		1074 Sphenostemon_lobosporus,
[1074] 		1075 Spinacia_oleracea,
[1075] 		1076 Sprekelia_formosissima,
[1076] 		1077 Stachyurus_chinensis,
[1077] 		1078 Staphisagria_macrosperma,
[1078] 		1079 Staphisagria_picta,
[1079] 		1080 Staphylea_trifolia,
[1080] 		1081 Stegnosperma_halimifolium,
[1081] 		1082 Stegolepis_ligulata,
[1082] 		1083 Stellaria_media,
[1083] 		1084 Stenopadus_talaumifolius,
[1084] 		1085 Stifftia_chrysantha,
[1085] 		1086 Stigmaphyllon_bogotense,
[1086] 		1087 Stirlingia_latifolia,
[1087] 		1088 Stixis_suaveolens,
[1088] 		1089 Stokesia_laevis,
[1089] 		1090 Strasburgeria_robusta,
[1090] 		1091 Strelitzia_reginae,
[1091] 		1092 Streptanthus_carinatus,
[1092] 		1093 Streptanthus_glandulosus,
[1093] 		1094 Strombosiopsis_tetrandra,
[1094] 		1095 Strychnos_nuxvomica,
[1095] 		1096 Stuckenia_pectinata,
[1096] 		1097 Stylidium_graminifolium,
[1097] 		1098 Stylobasium_spathulatum,
[1098] 		1099 Styrax_chinensis,
[1099] 		1100 Sullivantia_oregana,
[1100] 		1101 Suriana_maritima,
[1101] 		1102 Swertia_erythrosticta,
[1102] 		1103 Swertia_tetraptera,
[1103] 		1104 Swietenia_macrophylla,
[1104] 		1105 Symphionema_montanum,
[1105] 		1106 Symphonia_tanalensis,
[1106] 		1107 Symphorema_involucratum,
[1107] 		1108 Symphoricarpos_albus,
[1108] 		1109 Symplocos_zizyphoides,
[1109] 		1110 Tacca_chantrieri,
[1110] 		1111 Takhtajania_perrieri,
[1111] 		1112 Talinum_paniculatum,
[1112] 		1113 Tamarindus_indica,
[1113] 		1114 Tamarix_chinensis,
[1114] 		1115 Tamarix_parviflora,
[1115] 		1116 Tanakaea_radicans,
[1116] 		1117 Tapiscia_sinensis,
[1117] 		1118 Tapura_guianensis,
[1118] 		1119 Tasmannia_lanceolata,
[1119] 		1120 Tecophilaea_cyanocrocus,
[1120] 		1121 Tectona_grandis,
[1121] 		1122 Teesdalia_nudicaulis,
[1122] 		1123 Telopea_speciosissima,
[1123] 		1124 Telopea_truncata,
[1124] 		1125 Terminalia_catappa,
[1125] 		1126 Tetracarpaea_tasmanica,
[1126] 		1127 Tetracentron_sinense,
[1127] 		1128 Tetrachondra_hamiltonii,
[1128] 		1129 Tetraena_mongolica,
[1129] 		1130 Tetrameles_nudiflora,
[1130] 		1131 Tetramerista_glabra,
[1131] 		1132 Tetrapterys_tinifolia,
[1132] 		1133 Thalictrum_minus,
[1133] 		1134 Thismia_americana,
[1134] 		1135 Thomandersia_laurifolia,
[1135] 		1136 Thurnia_jenmanii,
[1136] 		1137 Thymelaea_hirsuta,
[1137] 		1138 Tiarella_cordifolia,
[1138] 		1139 Tiarella_trifoliata,
[1139] 		1140 Ticodendron_incognitum,
[1140] 		1141 Tillandsia_baileyi,
[1141] 		1142 Tillandsia_usneoides,
[1142] 		1143 Tillandsia_viridiflora,
[1143] 		1144 Tinantia_anomala,
[1144] 		1145 Tinospora_sinensis,
[1145] 		1146 Titanotrichum_oldhamii,
[1146] 		1147 Tofieldia_pusilla,
[1147] 		1148 Tolmiea_menziesii,
[1148] 		1149 Tolypanthus_maclurei,
[1149] 		1150 Toronia_toru,
[1150] 		1151 Tovaria_pendula,
[1151] 		1152 Tradescantia_zebrina,
[1152] 		1153 Trautvetteria_caroliniensis,
[1153] 		1154 Trichlora_lactea,
[1154] 		1155 Trichopus_zeylanicus,
[1155] 		1156 Triglochin_maritima,
[1156] 		1157 Maundia_triglochinoides,
[1157] 		1158 Trigonia_nivea,
[1158] 		1159 Trillium_erectum,
[1159] 		1160 Trimenia_moorei,
[1160] 		1161 Triphyophyllum_peltatum,
[1161] 		1162 Tripogandra_serrulata,
[1162] 		1163 Trithuria_submersa,
[1163] 		1164 Triunia_youngiana,
[1164] 		1165 Triuris_hyalina,
[1165] 		1166 Trixis_inula,
[1166] 		1167 Tropaeolum_majus,
[1167] 		1168 Tropaeolum_tricolor,
[1168] 		1169 Tussilago_farfara,
[1169] 		1170 Urtica_dioica,
[1170] 		1171 Uvariopsis_korupensis,
[1171] 		1172 Vaccinium_macrocarpon,
[1172] 		1173 Vaccinium_vitisidaea,
[1173] 		1174 Vahlia_capensis,
[1174] 		1175 Valerianella_locusta,
[1175] 		1176 Vanilla_planifolia,
[1176] 		1177 Vantanea_guianensis,
[1177] 		1178 Verbena_officinalis,
[1178] 		1179 Viburnum_acerifolium,
[1179] 		1180 Viola_pubescens,
[1180] 		1181 Virotia_leptophylla,
[1181] 		1182 Viviania_crenata,
[1182] 		1183 Wachendorfia_paniculata,
[1183] 		1184 Watsonia_meriana,
[1184] 		1185 Weddellina_squamulosa,
[1185] 		1186 Wikstroemia_dolichantha,
[1186] 		1187 Wikstroemia_indica,
[1187] 		1188 Wilhelmsia_physodes,
[1188] 		1189 Wislizenia_californica,
[1189] 		1190 Xanthophyllum_flavescens,
[1190] 		1191 Xanthorhiza_simplicissima,
[1191] 		1192 Xanthorrhoea_resinosa,
[1192] 		1193 Xeronema_callistemon,
[1193] 		1194 Xerophyta_elegans,
[1194] 		1195 Xerosicyos_danguyi,
[1195] 		1196 Xerospermum_bonii,
[1196] 		1197 Ximenia_americana,
[1197] 		1198 Xylocarpus_granatum,
[1198] 		1199 Xylomelum_pyriforme,
[1199] 		1200 Xyris_jupicai,
[1200] 		1201 Yucca_baccata,
[1201] 		1202 Yucca_filamentosa,
[1202] 		1203 Zanthoxylum_ailanthoides,
[1203] 		1204 Zanthoxylum_nitidum,
[1204] 		1205 Zanthoxylum_wutaiense,
[1205] 		1206 Zelkova_serrata,
[1206] 		1207 Zenia_insignis,
[1207] 		1208 Zephyra_elegans,
[1208] 		1209 Zephyranthes_candida,
[1209] 		1210 Ziziphus_jujuba,
[1210] 		1211 Ziziphus_rugosa,
[1211] 		1212 Zostera_marina,
[1212] 		1213 Zygophyllum_fabago,
[1213] 		1214 Zygophyllum_xanthoxylon,
[1214] 		1215 Zygostigma_australe;
	TREE mastertree = (((((((((((((((((((((((((((((((((((((286:18.389244,27:18.389247):10.186448,654:28.575692):0.925521,1121:29.501213):0.780978,201:30.282192):3.998205,662:34.280415):6.008518,(((277:36.044185,857:36.044956):0.443037,898:36.487991):0.8879,729:37.375891):2.913023):6.982502,(((((631:41.894577,1135:41.894576):1.526252,908:43.420834):0.428727,(727:21.368663,514:21.368612):22.480894):3.185091,(216:46.011326,1048:46.01133):1.02332):0.129346,(1178:25.853973,411:25.853973):21.310018):0.107424):0.748809,(550:0.805667,549:0.805667):47.214557):0.622159,191:48.642384):0.231005,((((675:26.960518,1035:26.960517):1.834695,187:28.795212):9.768638,372:38.56387):3.55551,783:42.119363):6.754028):4.059351,(((915:30.655413,382:30.655412):10.708755,74:41.364166):9.796079,(1034:37.481191,126:37.48119):13.679055):1.772495,730:52.932206,676:52.932128):5.166068,(((((((883:7.073796,884:7.073796):6.75825,307:13.832047):1.689319,(173:5.376978,174:5.376977):10.144387):5.73691,178:21.257734):16.289355,984:37.547633):1.076564,1146:38.624197):10.000817,628:48.625012):9.473795):8.60702,(930:31.678158,1128:31.678158):35.02767):4.314759,((((484:8.054426,485:8.05445):9.684852,825:17.739279):12.250438,626:29.989742):10.800357,238:40.790072):30.230513,1107:71.01963):6.025935,920:77.046524)Lamiales.rn.d8s.tre:11.201643,(((((((808:7.211041,807:7.211042):3.709235,952:10.920276):6.180207,(59:13.56239,170:13.56239):3.538093):7.12326,(((829:14.038246,419:14.038245):1.870209,547:15.908456):0.224573,682:16.133028):8.090714):1.770623,(784:22.224463,194:22.224461):3.769905):1.00884,((417:14.671621,418:14.671622):5.436779,73:20.1084):6.894805):34.180562,(600:47.760381,300:47.760385):13.423385)Boraginales.rn.d8s.tre:27.06416)mrcaott248ott2108:1.503291,((((((((((((1102:9.80724,1103:9.80724):3.077264,688:12.884499):0.069486,(506:3.23325,505:3.23325):9.720742):1.445494,(507:4.9038602,951:4.90386):9.495611):4.849087,504:19.248564):4.903324,(((224:6.0323167,225:6.0323167)Canscora:6.0323167,586:12.0646334):6.820296,(940:1.4638262,562:1.4638262,618:1.4638262):17.42135):5.266695):3.807091,((462:9.319558,461:9.319558)Exacum:9.319558,(1040:9.319558,1039:9.319558)Sebaea:9.319558)Exaceae:9.319558,1215:27.95898):24.114122,71:52.073096):7.974388,(((497:14.487189,496:14.487199):21.057568,1095:35.544756):13.781035,503:49.325794):10.721691):3.369466,757:63.416282):4.310892,(((493:19.86325,93:19.863267):26.708757,696:46.572006):3.177481,(298:23.63713,573:23.637129):26.112359,376:49.749074):17.978354)Gentianales.rn.d8s.tre:18.185654,(((((((((((1065:13.732431,703:13.73243):4.664006,(837:8.362,900:8.361999):10.034436):0.376757,355:18.773193):0.596118,(801:15.839564,1064:15.839564):3.529746):0.815761,((((902:8.969014,603:8.969013):0.008386,115:8.9774):0.600301,114:9.5777):6.853543,806:16.431243):3.753829):9.727617,802:29.912688):6.993283,(887:27.801737,803:27.80096):9.104235):0.675553,(180:31.823256,261:31.823261):5.758268):2.078504,1027:39.660029):26.989775,211:66.649804):12.592582,((599:56.546533,1073:56.54653):15.495362,766:72.041893):7.200492)Solanales.rn.d8s.tre:6.67142)mrcaott1191ott2192:3.837931)mrcaott248ott1191:2.927411,1174:92.678452)mrcaott248ott26035:9.709095,((((792:3.2128973,793:3.2128973):26.252981,956:29.4658917):38.8850413,828:68.35092)Icacinales.rn.d8s.tre:1,((117:21.275714,498:21.275716):22.27137,452:43.547085)Garryales.rn.d8s.tre:25.803814)mrcaott100191ott148281:33.037037,(743:0.001808,429:0.001805):102.386279)lamiids:4.353837,(((((((((((((((((749:13.611065,535:13.610902):4.084262,565:17.695323):3.207577,(577:20.114526,371:20.11454):0.788375):2.086536,((441:4.748628,125:4.748629):16.700131,1169:21.4487578):1.540681):7.684679,((1089:16.604206,767:16.604205):11.227163,270:27.831369):2.842748):3.606085,(((274:15.969675,416:15.969677):1.317584,824:17.287259):2.682754,(379:10.988972,917:10.98889):8.981053):14.310187):4.014047,((((((669:6.643842,593:6.643843):4.6334,1084:11.277243):0.635079,(384:9.067243,1085:9.0672426):2.845078):6.268371,1166:18.1807134):2.380792,557:20.561483):0.581645,(((988:0.770991,987:0.77099):5.409508,292:6.180498):0.789925,521:6.970423):14.172707):17.151117):6.965364,(352:17.097902,138:17.097901):28.16171):4.078285,773:49.337896):7.711091,(524:32.693226,348:32.693225,184:32.69324):24.355762):11.220339,741:68.269326):8.210243,(((399:6.095951,1097:6.0959473):25.33346,(890:15.714715,891:15.714715):15.714705):22.071901,40:53.501312):22.978258):1.633651,(868:39.05661,869:39.05662):39.05661):5.089522,(((((((219:19.908847,342:19.908844):2.901005,343:22.809854):13.173316,213:35.983167):3.448858,(947:25.845308,345:25.845308):13.586716):6.158023,(683:13.19667,370:13.196576):32.393369):19.32812,317:64.918169):11.12723,240:76.045395):7.157346)Asterales.rn.d8s.tre:9.529001,(478:91.731971,929:91.73158)Escalloniales.rn.d8s.tre:1)mrcaott320ott77310:0.998575,(((((((((((((66:9.392081,313:9.39208):7.110222,64:16.5022586):6.030024,356:22.532324):20.935489,(1006:32.836293,86:32.836293):10.631522):6.45715,124:49.924971):8.076856,(362:28.298875,782:28.298876):29.702946):2.186327,(846:39.744557,598:39.744556):20.443592):3.181033,((913:15.319804,912:15.3198):3.800891,161:19.120694):44.248486):7.162826,531:70.532004):1.711146,(732:43.566021,84:43.56602):28.677131):8.57079,863:80.813946)Apiales.rn.d8s.tre:4.826724,(((((((856:30.906667,1175:30.90667):5.868025,(1025:21.789462,392:21.789461):14.985232):4.432354,(((1:11.788041,2:11.78804):22.651497,389:34.439538):5.68318,768:40.122716):1.08433):9.544611,(1108:24.376269,689:24.37627):26.375391):1.846787,381:52.598445):18.339504,(1054:58.853266,1179:58.853266):12.084684)Dipsacales.rn.d8s.tre:10.907776,(962:53.102216,1074:53.102218)Paracryphiales.rn.d8s.tre:28.743753)mrcaott2128ott128307:3.795224)mrcaott1673ott2128:1.193462,((368:33.569378,302:33.569378):44.69793,183:78.267309)Bruniales.rn.d8s.tre:8.566999)mrcaott1673ott94529:6.896095)mrcaott320ott1673:8.962629,((((571:0.366306,570:0.366326):56.181209,899:56.547506):7.62453,(610:42.73551,611:42.735512):21.436535):27.801855,((523:13.484169,619:13.484169):60.658129,232:74.142299):17.831598)Aquifoliales.rn.d8s.tre:10.718967)campanulids:4.04857)mrcaott248ott320:5.599318,((((((((((((((448:16.033534,663:16.033534,447:16.03354):1.05962,32:17.093154):5.689661,319:22.782814):9.170598,530:31.953412):6.137557,(139:11.361292,235:11.361293):26.729675):1.83689,1038:39.927859):11.778971,789:51.706829,237:51.706398,476:51.706398):20.802477,(((388:8.954394,387:8.954394):11.948627,451:20.903022):17.47224,680:38.375262):34.134045):14.445281,(((((((708:21.336329,707:21.336329):1.719227,709:23.055558):7.204567,56:30.260125):3.926433,((426:8.31593,427:8.31593):5.220933,341:13.5368821):20.649695):2.958827,315:37.145386):3.460735,((385:26.865073,941:26.86509):2.309097,827:29.17417):11.431949):11.444824,280:52.050962):34.903644):7.403593,((((((938:8.634875,939:8.634876):0.720614,747:9.355491):0.94162,667:10.297111):9.073676,(724:18.605347,91:18.605348):0.76544):19.619404,1016:38.990193):22.921597,(212:30.240813,483:30.240812):31.670976):32.446392):0.303659,((((924:36.253153,615:36.253151):4.068179,(227:34.805451,293:34.805451):5.515881):0.181956,9:40.50329):42.486566,480:82.989852):11.671986,(396:47.33067,397:47.33067)Dodecatheon:47.33067,185:94.66185):0.221443,(((((((((((977:4.049323,664:4.049324):1.733436,742:5.782776):14.567675,((312:5.72246,253:5.72246):1.084808,430:6.807267):13.543166):1.495949,((439:8.744111,440:8.744111):9.952098,203:18.696209):3.150174):0.242834,634:22.089218):4.759755,((1173:3.763469,1172:3.763469):11.334257,(499:8.362737,500:8.362737):6.734988):11.751247):19.294533,(((87:0.654424,88:0.654424):43.311135,763:43.965563):1.571626,957:45.537186):0.606318):12.957478,432:59.100984):20.125101,(((953:4.80089,954:4.80089):45.79549,287:50.596379):11.250029,346:61.8464108):17.379675):11.136543,((((18:7.848466,17:7.848467):27.489269,1020:35.337735):49.4762,993:84.813934):3.274777,(1018:22.333388,563:22.333387):65.755329):2.273913):2.87081,((((((548:7.734229,263:7.734229):1.779232,738:9.513461):0.540814,(1055:2.655488,1056:2.655488):7.398788):30.935109,1099:40.989385):11.709562,(157:28.060914,491:28.060913):24.638033):28.486277,1109:81.185224):12.048214):1.649845):4.822744,((460:26.919672,288:26.919671):48.980421,1059:75.900091):23.805933):3.871159,(((1131:25.231862,867:25.232103):25.232094,613:50.464186):4.973914,((809:3.625973,1015:3.625973):6.762172,726:10.388146):45.049957):48.139084)Ericales.rn.d8s.tre:8.763843)mrcaott248ott650:2.225571,(((((532:59.397578,337:59.39758):25.1227,(316:68.009015,30:68.009017):16.511263):8.081045,217:92.601324):5.386229,((740:37.010159,879:37.010159):53.511223,(595:48.645501,892:48.645503):41.875878):7.466171):6.072107,601:104.059658)Cornales.rn.d8s.tre:10.506888)mrcaott248ott27233:5.307934,(((((((((((((((((((1028:1.739568,1029:1.739568):10.039799,(436:0.126676,435:0.12669):11.652691):9.789799,872:21.569167,833:21.568938):6.529764,53:28.09893):0.704219,(933:11.610001,934:11.61001):17.193148):4.513514,1112:33.316665):6.198702,(((72:18.485646,140:18.485646):18.296486,(935:30.128189,38:30.128189):6.653942):1.351518,552:38.133648):1.381717):3.289137,((((765:9.86658,764:9.86658):4.627414,281:14.493993):5.170058,(197:19.59238,198:19.59238):0.071673):8.371307,702:28.03536):14.769145):30.304267,(926:54.105119,760:54.105118):19.003651):9.846651,(((((((1012:58.902628,991:58.902629):11.430676,903:70.333306):1.107491,(755:14.810301,33:14.810301):56.630498):2.257513,516:73.698309):1.177829,((((363:7.885083,655:7.885081):2.134794,364:10.01987):40.601654,80:50.6214208):17.267403,1049:67.888934):6.987205):2.885637,136:77.76178):1.796775,311:79.558552):3.39687):2.08864,672:85.04407):2.806525,((((((758:16.345132,1083:16.345133):29.017179,(90:33.059147,89:33.05916):12.303166):5.457499,(1051:42.767807,1010:42.767805):8.052007):0.874283,(((1033:29.926519,1188:29.926518):0.863581,754:30.790099):16.474234,(1003:0.006315,1004:0.006315):47.258017):4.429761):7.187517,(((406:32.553226,685:32.55324):0.820564,305:33.373566):18.98318,((575:8.724417,576:8.72443):33.17832,852:41.902737):10.454235):6.524641):11.231,(((46:4.467251,45:4.46725):39.194055,(1075:34.916092,158:34.916091):8.745214):20.494926,(889:4.243269,11:4.243279):59.912964):5.95638):17.737972):1.64345,1081:89.49403):0.945407,748:90.439443):5.804634,(901:48.121852,107:48.12204):48.12204):4.628822,1053:100.8729):3.072439,971:103.945338):3.105952,((((1115:5.458418,1114:5.458418):48.368738,482:53.827158):39.428375,((466:33.806771,113:33.806773):34.095346,921:67.902116):25.353413):6.039987,((((60:36.156418,1161:36.15642):21.778194,404:57.934616):20.389696,798:78.324312):4.66512,403:82.989432):16.306087):7.755772)Caryophyllales.rn.d8s.tre:10.862136,(154:27.131601,23:27.131601)Berberidopsidales:90.7816)mrcaott557ott67236:1.96101)mrcaott248ott557:1.510431,((((((((((((((((897:13.788579,438:13.788579):7.06109,1149:20.849669):0.231467,(568:18.44821,366:18.448209):2.632924):1.214524,1036:22.295658):0.8187,134:23.114359,567:23.11436):0.432816,(153:19.271649,51:19.271649):4.275525):10.26608,(692:7.732975,693:7.73299):26.08028):7.526926,((714:21.017124,713:21.01714):1.732504,(706:7.915341,52:7.915341):14.834286):18.590553):6.083844,112:47.423445,425:47.42344):20.450233,((1030:11.426228,1031:11.42623):46.587471,756:58.0137):9.860559):13.59846,(((129:30.979782,130:30.979782,128:30.97979):48.95257,((1007:45.475877,841:45.475878):31.470257,367:76.946136):2.986216):0.687759,(832:17.071311,226:17.071311):63.548801):0.852608):10.295064,(818:0.167388,819:0.16738,820:0.16738):91.600395):2.392946,753:94.160728):1.228843,(823:20.428257,409:20.428257):74.961315):1.184977,(55:94.070489,1197:94.070488):2.504062):7.009373,(1094:97.789967,561:97.789966):5.793957)Santalales.rn.d8s.tre:17.801386)mrcaott248ott20991:1.196363,581:122.581313)mrcaott248ott10053:1.153209,((((((((((((((((((((((1001:4.165142,1086:4.165141):8.145294,132:12.310437):2.34423,(585:6.430971,950:6.4309712):8.223695):2.779694,(721:7.399034,715:7.399033):10.035326):1.284235,((((584:4.645365,473:4.64538):2.711693,1132:7.357074):0.006758,(472:2.980304,722:2.980304):4.383528):4.02135,374:11.385181):7.333413):32.611951,192:51.330545):22.553078,(156:39.919707,423:39.919707):33.963917):20.676153,(((((923:37.400027,1185:37.400028):12.125669,614:49.525432):18.29736,604:67.823056):21.242868,(((495:17.280064,494:17.280065):3.56878,1106:20.848839):30.228582,290:51.077423):37.9885):1.651246,((((206:6.20566,205:6.20566):33.902098,723:40.107753):1.121353,639:41.229093):47.150751,169:88.379864):2.337308):3.842605):0.305473,(((((((609:32.638087,700:32.638088):8.725968,942:41.364054):12.794669,1037:54.158722):8.448567,(244:12.62915,243:12.62915):49.978141):11.50535,((695:12.73722,694:12.73722):12.73722,650:25.47444):48.638203):17.013763,(854:21.446465,855:21.44647):69.679936):3.235621,((((((735:2.352361,602:2.35236):41.617948,990:43.970307):3.255715,1180:47.226023):5.076878,666:52.302899):30.768391,525:83.07129):6.929493,(10:25.371401,640:25.3714):64.629384):4.36124):0.503224):0.027669,159:94.892918):0.018638,(((((((((259:23.800693,635:23.800694):3.387658,975:27.188352):1.395404,181:28.583755):10.122261,(230:7.320028,231:7.32003):31.385987):34.152105,65:72.858123):14.690985,334:87.5491):4.141183,847:91.690288):0.655338,(((((120:1.0271171,121:1.0271171)Austrobuxus:1.0271171,746:2.0543096):15.9439826,880:17.998291):28.118094,922:46.116386):37.662106,((378:55.201392,932:55.201393):16.723717,163:71.925112):11.853382):8.567134):1.261755,643:93.60738):1.304175):4.218947,((((267:33.078798,116:33.078797):21.436991,456:54.51579):13.892139,((375:16.294661,1118:16.29466):35.60089,1158:51.895553):16.512375):13.127993,131:81.535922):17.594582):0.011706,(690:59.005993,407:59.005992):40.136215):3.46552,((((((((6:10.412829,7:10.41283):21.761766,989:32.174596):6.601565,308:38.77616):4.287855,774:43.064016):4.644005,795:47.708019):14.188456,((580:47.059238,331:47.059239):4.811584,(907:39.062504,592:39.062505):12.808318):10.025653):12.334287,291:74.230766):19.975843,((((677:40.080213,967:40.080216):16.358221,410:56.438437):33.26293,817:89.7013626):3.147839,(((260:27.443764,1022:27.443765):30.789173,731:58.232939):33.997047,241:92.229986):0.619219):1.357403):8.401122):0.903128,1177:103.510853,964:103.510368)Malpighiales.rn.d8s.tre:7.91603,(((((((1061:36.94635,1060:36.946349):22.880787,96:59.827136):4.306913,((421:8.85288,422:8.852879):30.20419,323:39.057068):25.076982):16.737066,(182:75.57771,252:75.577705):5.293409):3.657166,((142:50.085681,255:50.085678):8.042609,(357:57.81189,453:57.811893):0.316398):26.399993):6.818083,(842:57.391473,998:57.391462):33.954903):15.013798,590:106.360166)Oxalidales.rn.d8s.tre:5.066774)mrcaott2ott345:0.594159,((((455:8.472379,454:8.47238):9.532311,519:18.004691):6.793658,249:24.798348):67.808499,1000:92.606847)Celastrales.rn.d8s.tre:19.413967)mrcaott2ott1479:3.764979,((((((((((424:24.976771,861:24.976772):17.231015,1170:42.207788):4.491285,85:46.699071):21.813345,(471:42.463864,772:42.46387):26.048553):4.956685,(591:16.144589,223:16.144589):57.324512):5.701507,1206:79.17061):6.322774,(((((1210:13.310546,1211:13.31056):16.543798,248:29.854344):5.115591,(301:14.833368,970:14.8330974):20.136585):16.428524,972:51.398458):24.21016,((137:60.83191,394:60.83191):4.388786,420:65.220696):10.387922):9.884764):13.46838,(((994:51.384223,995:51.384224):30.650922,31:82.035146):12.526,((896:50.733236,946:50.733236):4.253191,980:54.986426):39.574721):4.400616)Rosales.rn.d8s.tre:12.186864,(((((((148:18.384626,147:18.384625):13.506024,583:31.890652):13.525416,((821:16.190697,1130:16.190697):25.218473,354:41.409169):4.006898):11.116181,(314:46.244499,318:46.244498):10.28775):5.394616,(294:35.525521,1195:35.525518):26.401344):2.677713,68:64.604576,905:64.604289)Cucurbitales.rn.d8s.tre:44.46417,((((((1140:78.44531,39:78.445315):6.327123,246:84.772439):4.985698,785:89.758135):0.890866,(629:50.20107,981:50.20107):40.447933):7.230533,(((960:11.77667,959:11.77667):1.133916,268:12.910585):27.320793,467:40.2313192):57.648155):4.939978,811:102.819513)Fagales.rn.d8s.tre:6.249324)mrcaott2511ott32687:2.079523)mrcaott371ott2511:1.553188,((((((((910:32.259829,109:32.259828):25.371633,(445:44.0536,4:44.0536):13.577863):20.331695,(((752:28.818282,5:28.81827):19.009159,196:47.827428):10.275458,254:58.102885):19.860271,538:77.96248):3.314125,1207:81.277281):2.749133,(143:29.451678,258:29.451677):54.574735):0.736893,((1011:20.496353,1032:20.496354):25.85497,1113:46.351325):38.411983):11.311575,((928:59.78946,1190:59.789464):33.47712,(1098:38.028466,1101:38.028465):55.238115):2.8083):2.622818,961:98.6977)Fabales.rn.d8s.tre:14.003815)mrcaott371ott579:3.084369)mrcaott2ott371:1.025329,(((((1213:31.340055,465:31.340057):4.605925,1129:35.94598,1214:35.94598):14.083559,(533:20.466157,658:20.466157):29.563381):9.483815,1043:59.513353):1.369143,647:60.882499)Zygophyllales.rn.d8s.tre:55.92911)fabids:1.76771,((((((((((((((((((((1093:6.039039,1092:6.039041):18.947598,176:24.986641):1.494911,200:26.481551):0.264212,((296:14.555826,295:14.555825):10.361641,(608:24.116445,1122:24.116446):0.801022):1.828297):0.70338,((864:5.230249,865:5.230249):11.586419,82:16.816668):10.632477):0.604057,(684:15.942919,814:15.942919):12.110281):16.170222,(((((771:13.464678,228:13.464679):5.598172,78:19.06285):0.37717,(716:14.402439,195:14.402439):5.037582):3.913692,322:23.353713):14.924541,(((283:30.08265,284:30.08265):5.421475,285:35.504121):2.763119,1189:38.26725):0.011014):5.945168):15.242322,1151:59.465744):0.009938,((((((969:11.190892,968:11.190891):21.589503,477:32.780396):0.362084,1088:33.142479):10.84186,171:43.98434):5.698004,(540:5.597569,541:5.597569):44.084775):5.700046,866:55.38239):4.093293):4.027714,428:63.503395):3.132712,((1005:32.635436,141:32.635437):25.18426,644:57.819694):8.816413,(673:49.976955,475:49.976956)Limnanthaceae:16.658985):12.353067,((770:11.792489,769:11.792489):45.609844,236:57.402331):21.586843):2.611864,((177:16.632113,28:16.632112):54.476944,(1167:17.777266,1168:17.777266):53.331796):10.49198,1050:81.600852)Brassicales.rn.d8s.tre:11.352256,((((((1014:20.158879,69:20.1588782):15.464894,564:35.623773):22.122412,(164:50.773841,983:50.773838):6.972344):9.046841,(775:61.43814,168:61.438138):5.354883):3.325043,((((1187:2.2252984,1186:2.2252984):9.0580844,1137:11.2833838):7.28164,(906:16.486641,520:16.486643):2.078392):4.795824,81:23.360846):46.75722):6.184082,347:76.301646,799:76.302146)Malvales.rn.d8s.tre:16.651468)mrcaott378ott1697:6.685222,((((875:0.965971,874:0.96596):29.38401,390:30.349981):9.525727,1117:39.87571):23.421877,(511:57.271214,881:57.271214):6.026373)Huerteales.rn.d8s.tre:36.341164)mrcaott378ott29446:4.6197,(((((((((110:16.224936,111:16.22493):3.15157,278:19.3765):7.410678,(778:25.523908,779:25.5239):1.263275):27.591512,((((1204:10.256131,1205:10.25613):10.056323,1203:20.312453):25.849284,380:46.161736):1.016103,14:47.17784):7.200855):14.891561,(642:0.024213,641:0.024213):69.24604):0.009449,(((413:21.67759,414:21.67759):28.956323,(1198:26.085071,1104:26.085074):24.54884):16.255865,(26:48.568147,904:48.568144):18.32163):2.389928):9.868676,((((((((1044:4.32959,1045:4.32959):14.186276,233:18.515895):14.758657,(335:20.918091,681:20.918091):12.356462):0.963066,(1009:17.942159,1008:17.94214):16.295461):14.734763,645:48.972383):3.748602,(398:27.689045,459:27.689045):25.031938):2.081091,36:54.8011,98:54.8011,1196:54.8011,123:54.8011,859:54.8011):2.779175,(393:45.13711,22:45.137112):12.444139):21.567132):0.769939,((((945:4.525872,944:4.525872):23.534067,220:28.059931):12.353217,149:40.41316):11.145995,(54:43.834614,948:43.834614):7.724537):28.359167):3.431881,805:83.350198,160:83.349556)Sapindales.rn.d8s.tre:20.908504)mrcaott96ott378:5.686564,813:109.9446)mrcaott96ott50744:2.872538,(((((330:3.300061,329:3.300061):22.506157,534:25.806217):0.180446,1077:25.986663):5.300036,1080:31.286699):53.339687,(((623:23.508018,1090:23.508018):28.12611,502:51.63413):18.0395,76:69.67363):14.95276)Crossosomatales.rn.d8s.tre:28.191042)mrcaott96ott14140:3.560932,(((((((((358:5.181146,359:5.18115):20.487551,976:25.668697):3.28266,((215:18.70856,214:18.70856):9.474287,210:28.182835):0.768523):7.422101,(449:35.993363,127:35.993364):0.380095):8.578243,691:44.9517):40.687023,(958:36.355516,646:36.35552):49.283207):6.625646,((((((839:12.19573,840:12.19573):0.497886,733:12.693616):15.27521,391:27.968825):1.286117,289:29.254945):14.98598,739:44.240922):28.56023,(((826:20.957914,431:20.957912):9.929868,44:30.887781):8.172931,332:39.060713):33.74044):19.463217):1.055119,((((((279:22.1643014,822:22.164558):3.572248,501:25.736196):0.01601,(434:17.852061,433:17.85206):7.900757):16.31831,487:42.071127):18.493547,(697:18.867749,699:18.86776,698:18.86776):41.696926):12.071174,((((49:4.8293066,50:4.8293066):35.2855506,710:40.114857):6.192002,996:46.306852):1.500037,336:47.806909):24.828953):20.683641):3.319806,(((303:28.288146,304:28.28815):0.064985,963:28.353131):18.595591,1125:46.948724):49.69057)Myrtales.rn.d8s.tre:19.739302)mrcaott96ott1276:0.615103,(((((509:14.561456,510:14.561456):16.18616,(444:21.381588,443:21.381589):9.366028):17.840623,860:48.588238):19.803411,607:68.39165):33.994556,(((481:19.264344,529:19.264343):13.742056,734:33.0064):44.161964,1182:77.168365):25.21784)Geraniales.rn.d8s.tre:14.607371)malvids:1.585408)rosids:2.70865,(276:57.998283,665:57.998285)Vitales.rn.d8s.tre:63.28966)mrcaott2ott8384:1.117838,(((((((((((745:20.55019708,744:20.5501964):12.53329856,(269:29.04800075,862:29.048):4.0354953):0.4100879,(155:17.8128607,992:17.8128628):15.680721):0.27386552,((((1139:0.8950253,1138:0.8950253):4.07973464,1148:4.97476):1.84146449,579:6.816222609):1.992438,152:8.8086627):24.95878718):1.2496549,((175:14.68213216,1100:14.68213154):11.3878384,1116:26.0699715):8.9471319):12.584434,(1023:39.07759293,1024:39.0775908):8.523947):36.476826,(986:21.49010093,985:21.490103):62.588264):13.025465,622:97.103833):7.579795,((((((479:18.60902699,1041:18.60904005):5.853511521,408:24.46255251):13.0899153,1042:37.55247):4.704218,633:42.2566865):17.27275,(321:18.59796683,320:18.5979655):40.9314704):34.0476,((((786:20.91824846,553:20.91824963):49.8178405,871:70.7360923):8.01442,1126:78.75051):4.8407807,75:83.591285):9.985745):11.106589):3.2164643,(((((463:3.5532286,464:3.5532286):34.994661,979:38.5478906):53.205143,(554:87.39375628,395:87.393754):4.3592783):2.3685496,((350:60.4940522,257:60.494054):32.172348,43:92.66639883):1.4551821,853:94.12088):10.7174015,844:104.8389837):3.061105):13.505677,((1069:48.03140442,873:48.031403):69.50969028,469:117.541092):3.8646724)Saxifragales.rn.d8s.tre:1)mrcaott2ott2464:1.329145)Pentapetalae:1.341336,(536:104.641102,787:104.641102)Gunnerales.rn.d8s.tre:20.434856)Gunneridae:3.478354,((843:26.556591,1013:26.55659):34.126938,190:60.68353):67.870591)mrcaott2ott8379:0.443347,1127:128.997252)mrcaott2ott62529:1.327257,((((((((((((652:5.769157,653:5.76914):16.22523,1199:21.994386):2.436633,(450:19.28083,1164:19.280831):5.150188):1.767257,(997:19.689951,836:19.689951):6.508326):2.09165,(781:22.389354,133:22.389355):5.900573):1.555299,((((512:4.79094,582:4.79094):1.359775,636:6.150716):8.924253,234:15.074968):12.733549,((712:19.341048,659:19.341047):7.98121,1181:27.322259):0.486259):2.036709):1.341076,((((((528:9.629858,527:9.62986):0.612295,526:10.242154):0.365287,((544:5.953662,546:5.953662):0.65257,545:6.606233):4.001208):7.995686,186:18.603127):7.075349,687:25.678475):1.768594,((1124:1.307391,1123:1.307391):10.109515,37:11.416905):16.030165):3.739233):11.262993,((((((((((((751:3.56007,750:3.560071):1.774183,670:5.334253):0.217084,373:5.551336):1.195256,850:6.746592):3.191788,((1046:2.171974,1047:2.171973):3.85513,(1067:3.67826,1071:3.678261):2.348844):3.911277):4.405885,668:14.344265):2.486406,19:16.830671):14.928651,943:31.759323):1.645172,(118:26.635922,885:26.635922):6.768573):1.348433,(146:2.372634,145:2.37262):32.380295):2.548281,((1087:32.741971,309:32.74197):3.470481,383:36.212453):1.088756):2.489598,1105:39.790806):2.658488):3.604967,((((877:9.333239,878:9.333239):5.796343,1150:15.129582):13.604169,914:28.733751):13.921753,150:42.655502):3.398758):60.16736,916:106.221617):6.655485,(((737:4.434588,736:4.434587):18.474735,(831:1.95126,830:1.95126):20.958061):45.28223,1002:68.191554):44.68555):14.623476,794:127.500572)Proteales.rn.d8s.tre:2.824537)mrcaott2ott969:1.356169,((((((((((((((((61:10.063299,62:10.0633):3.051,63:13.114297):6.11811,(790:5.878142,282:5.878142):13.354267):19.586435,(((648:16.35994,965:16.35994):7.168347,470:23.528286):1.009419,1153:24.537705):14.281139):1.725596,569:40.54444):0.747163,(((15:10.382213,16:10.382214):4.442187,437:14.824401):24.860944,(108:37.767406,207:37.767406):1.917939):1.606258):0.494432,((((310:19.37264,365:19.37264):3.811826,12:23.184468):0.924074,(1078:5.761663,1079:5.761663):18.346878):16.603638,804:40.712179):1.073855):0.764671,((851:15.231821,1133:15.231821):3.826412,621:19.058234):23.492472):0.993933,1191:43.544638):14.409327,596:57.953964):8.108014,517:66.06198):14.221065,((247:38.752484,720:38.752484):4.189662,788:42.942146):37.3409):9.642483,(275:67.329945,1145:67.329956):22.595581):8.272723,(((657:22.51371,29:22.513708):29.383069,1017:51.896779):34.438004,273:86.33478):11.863469):14.739821,((488:26.227185,20:26.227185):60.970831,(446:64.967929,92:64.967927):22.23009):25.740055):1.894891,458:114.832962)Ranunculales.rn.d8s.tre:16.848333)eudicotyledons:2.742485,256:134.423418)mrcaott2ott10930:1.33488,((((((((((((((((((1152:12.634267,513:12.634266):4.500077,(1162:14.896442,202:14.896443):2.237901):3.48183,1144:20.616174):3.351085,(151:15.178497,48:15.1785067):8.788762):2.427927,377:26.395187):9.060276,((((925:10.851464,306:10.851464):2.639777,982:13.491242):13.559491,(777:12.224019,776:12.224019):14.826713):2.763247,1072:29.813979):5.641483):0.725804,845:36.181266):32.047376,555:68.228641):0.319354,((((1183:22.384789,543:22.384789):15.861993,67:38.246783):6.082607,(931:8.085533,761:8.085534):36.243855):18.004375,894:62.333762):6.214232)Commelinales.rn.d8s.tre:11.255471,(((((1091:31.727593,966:31.727594):15.414429,834:47.142023):3.147851,566:50.289874):4.381496,((725:38.238677,222:38.238677):9.450064,(559:46.131657,762:46.131657):1.557084):6.982628):3.589181,780:58.2601503)Zingiberales.rn.d8s.tre:21.543377)mrcaott121ott3449:18.40578,(((297:44.33243658,242:44.33243842):3.5816298,816:47.914066):49.2949892,(199:29.32661,353:29.3266084):67.882449)Arecales.rn.d8s.tre:1)mrcaott121ott4575:8.524621,((((((((415:54.412225,627:54.412229):4.172746,838:58.584974):16.10344,474:74.688409):6.11295,(351:75.923012,57:75.923001):4.878363):8.280947,((835:58.925133,1200:58.925132,3:58.924472):18.203173,(649:48.912483,442:48.912482):28.215822):11.954006):4.739179,(((678:55.160961,630:55.16096):13.621596,1136:68.782557):8.385397,728:77.167954):16.653534):3.730284,1082:97.551779):3.423738,((((((21:9.455997,162:9.455997):5.753567,179:15.209563):1.542431,955:16.751995):5.028289,(412:19.306713,911:19.306713):2.47357):4.301139,(((1142:4.920774,1143:4.920774):4.143866,1141:9.06463):0.358066,537:9.4227):16.658716):49.80844,1070:75.889863):25.085648)Poales.rn.d8s.tre:5.758666)mrcaott121ott252:7.866937,((((((((((((((704:6.193468,705:6.193468):8.272639,490:14.466107):0.318782,((1209:3.781561,542:3.781561):0.155144,1076:3.936707):10.848181):14.23418,(324:8.762413,325:8.76242):20.256657):19.123844,25:48.142912):7.067093,(((812:17.668696,515:17.668695):1.563959,1066:19.232562):12.775156,(34:18.13139,35:18.131389):13.876421):23.202194,1154:55.209912):7.283355,((((144:8.781273,105:8.781274):31.008514,103:39.789788):2.209968,(686:30.855668,1068:30.855666):11.144088):16.67995,((1202:2.177277,1201:2.17728):15.035563,589:17.212838):41.466866):3.813654):5.057108,(((((572:23.244816,1052:23.244816):19.35692,97:42.601736):1.515518,895:44.117255):6.677552,1192:50.794804):1.475517,(556:27.727133,104:27.727134):24.543186):15.280146):6.172693,1193:73.72316):6.934475,((((((327:20.588904,264:20.588905):1.210883,1184:21.799782):8.124524,94:29.924313):15.29873,508:45.22304):10.436358,(616:18.19608,617:18.19608):37.46332):2.941609,620:58.60101,326:58.600906):22.056627):6.043128,(400:74.129686,624:74.129684):12.571079):2.252289,(((340:11.1575,339:11.157501):19.494056,338:30.651567):7.861495,1208:38.513051,1120:38.51306):50.440002):13.989643,((((((978:11.567247,606:11.567262):20.844035,858:32.411282):26.966782,656:59.378063):5.122504,106:64.50057):20.042725,165:84.543297):8.779512,172:93.322805):9.61989):6.016031,(((((250:0.640847,251:0.640847):25.073658,(797:23.77341,796:23.77341):1.941095):34.030807,1176:59.74531):0.001585,849:59.746895):6.73588,(79:29.551091,800:29.5510864):36.931686):42.475952)Asparagales.rn.d8s.tre:5.641909)mrcaott121ott334:2.276244,((((((((166:6.803684,167:6.803683):17.069473,(42:6.544265,41:6.544264):17.328893):25.82952,701:49.702677):9.422251,299:59.124927):21.36421,882:80.489136):3.696095,((262:11.979796,266:11.979796):44.350535,1159:56.330333):27.854902):3.72287,(((((1062:8.002106,1063:8.002106):1.64707,578:9.649175):33.570083,893:43.21926):0.185457,(973:4.16446,974:4.16446):39.240256):12.17145,204:55.576167):32.331936):9.491697,(218:84.26932,83:84.26932):13.130484)Liliales.rn.d8s.tre:19.477436)mrcaott121ott1439:2.895004,(((((870:38.11622,328:38.116218):13.351443,(848:44.914028,239:44.914026):6.553635):6.315424,((1194:9.813449,135:9.813449):21.521166,8:31.334616):26.44847):14.516915,1165:72.299794)Pandanales.rn.d8s.tre:38.179077,((((386:60.60711,1155:60.607112):1.146934,1110:61.754045):18.150023,((188:47.716587,1134:47.716586):28.221209,24:75.937796):3.966273):15.328907,791:95.232977)Dioscoreales.rn.d8s.tre:15.245874)mrcaott2256ott12550:9.29325)mrcaott121ott2256:3.748667,(886:97.88815,625:97.888145)Petrosaviales.rn.d8s.tre:25.632872)Petrosaviidae:7.278281,((((((((((999:45.800134,344:45.800135):1.569291,936:47.369424):12.273798,(1096:53.234035,1212:53.234036):6.409189):2.896393,1157:62.539616):6.217903,(1156:25.953055,671:25.953054):42.804465):9.438673,77:78.196192):1.389981,1026:79.586174):17.047052,(((597:44.943814,551:44.943813):18.735136,189:63.678952):8.375779,674:72.05473):24.578497):29.912476,1147:126.545702):2.315654,937:128.861353)Alismatales.rn.d8s.tre:1.937391)mrcaott121ott290:2.435645,13:133.23438)Liliopsida:2.523661)mrcaott2ott121:0.154122,((((((((((((((468:1.707882,637:1.707883):5.698957,638:7.406839):0.019954,759:7.426793):0.229213,122:7.656008):1.50121,558:9.157235):40.738917,588:49.896133):13.383765,888:63.279898):41.601936,((((271:10.01881,661:10.018821):15.234767,(810:23.318169,876:23.318152):1.935425):55.552625,(333:78.335579,605:78.335556):2.470644):3.789035,245:84.59524):20.286604):0.212403,((574:32.502567,612:32.502454):32.502556,539:65.00511):40.08913):2.810364,(((401:48.468929,349:48.46893,405:48.4685,660:48.46894):29.907413,522:78.37634):13.422051,((1057:53.80082,1058:53.80083):11.266615,518:65.06744):26.730959):16.10621):6.997531,((209:17.119559,208:17.119558):17.975765,265:35.095324):79.806813)Laurales.rn.d8s.tre:12.799463,((((((((486:32.875264,1171:32.875264):5.962372,70:38.837635):7.874636,489:46.712271):8.784217,((927:38.651846,369:38.651848):4.132585,711:42.784433):12.712056):15.706947,58:71.203437):23.014711,457:94.218143):14.161945,(((717:56.786514,719:56.78651,718:56.78651):8.484911,679:65.271424):35.388046,((361:3.125944,360:3.125944):91.961205,492:95.087145):5.572327):7.72062):1.208338,587:109.588429)Magnoliales.rn.d8s.tre:18.113197)mrcaott890ott9684:4.692694,(((((((99:2.300014,100:2.300014):2.198667,102:4.498681):2.237292,101:6.735974):13.081613,1019:19.817587):68.605736,(95:74.385053,651:74.385056):14.038273,594:88.422768):17.019684,(909:65.518559,1021:65.518559):39.92445)Piperales.rn.d8s.tre:25.03065,((((272:23.217233,229:23.217234):14.493157,221:37.710388):0.288347,(918:5.218434,919:5.218435):32.780303):88.00472,(((402:12.873371,949:12.873371):2.838119,1119:15.711489):13.940545,1111:29.652035):96.351425)Canellales.rn.d8s.tre:4.469861)mrcaott4849ott56752:1.920762)Magnoliidae:2.226081,560:134.620187)mrcaott890ott34978:1.292225)Mesangiospermae:1.781936,((632:109.732943,1160:109.73294):12.881262,119:122.614204)Austrobaileyales.rn.d8s.tre:15.080063)mrcaott2ott35778:1.270898,((815:109.574465,193:109.574468):15.854677,1163:125.429145)Nymphaeales.rn.d8s.tre:13.536397)mrcaott2ott2645:0.430577,47:139.39557)Magnoliophyta;
	ID 0161764621957;

END;


BEGIN ASSUMPTIONS;
	TYPESET * UNTITLED  (CHARACTERS = 'Matrix in file "PrunedMB feb 2018 rescored data.nex"')  =  unord:  1 -  5;

END;

BEGIN MESQUITECHARMODELS;
	CharModel Cons_Mk1 (Mk1) = 
		 rate 0.00001 maxState 1;

	ProbModelSet * UNTITLED  (CHARACTERS = 'Matrix in file "PrunedMB feb 2018 rescored data.nex"')  =  Cons_Mk1:  1 -  5;
END;

Begin MESQUITE;
		MESQUITESCRIPTVERSION 2;
		TITLE AUTO;
		tell ProjectCoordinator;
		timeSaved 1519987795487;
		getEmployee #mesquite.minimal.ManageTaxa.ManageTaxa;
		tell It;
			setID 0 4526243009548757641;
		endTell;
		getEmployee #mesquite.charMatrices.ManageCharacters.ManageCharacters;
		tell It;
			setID 0 2769266610964228174;
			mqVersion 304;
			checksumv 0 3 375926902 null  getNumChars 5 numChars 5 getNumTaxa 1215 numTaxa 1215   short true   bits 3   states 3   sumSquaresStatesOnly 11804.0 sumSquares 11804.0 longCompressibleToShort false usingShortMatrix true   NumFiles 1 NumMatrices 1;
			mqVersion;
		endTell;
		getWindow;
		tell It;
			suppress;
			setResourcesState false false 100;
			setPopoutState 300;
			setExplanationSize 0;
			setAnnotationSize 0;
			setFontIncAnnot 0;
			setFontIncExp 0;
			setSize 1920 920;
			setLocation -11 0;
			setFont SanSerif;
			setFontSize 10;
			getToolPalette;
			tell It;
			endTell;
			desuppress;
		endTell;
		getEmployee  #mesquite.trees.BasicTreeWindowCoord.BasicTreeWindowCoord;
		tell It;
			makeTreeWindow #4526243009548757641  #mesquite.trees.BasicTreeWindowMaker.BasicTreeWindowMaker;
			tell It;
				suppressEPCResponse;
				setTreeSource  #mesquite.trees.StoredTrees.StoredTrees;
				tell It;
					setTreeBlock 1;
					toggleUseWeights off;
				endTell;
				setAssignedID 1578.1518108016256.7737636081238870583;
				getTreeWindow;
				tell It;
					setExplanationSize 30;
					setAnnotationSize 20;
					setFontIncAnnot 0;
					setFontIncExp 0;
					setSize 1820 848;
					setLocation -11 0;
					setFont SanSerif;
					setFontSize 10;
					getToolPalette;
					tell It;
						setTool mesquite.trees.BasicTreeWindowMaker.BasicTreeWindow.arrow;
					endTell;
					setActive;
					getTreeDrawCoordinator #mesquite.trees.BasicTreeDrawCoordinator.BasicTreeDrawCoordinator;
				tell It;
					suppress;
					setTreeDrawer  #mesquite.trees.SquareLineTree.SquareLineTree;
					tell It;
						setNodeLocs #mesquite.trees.NodeLocsStandard.NodeLocsStandard;
						tell It;
							branchLengthsToggle off;
							toggleScale on;
							toggleBroadScale off;
							toggleCenter on;
							toggleEven on;
							setFixedTaxonDistance 0;
						endTell;
						setEdgeWidth 7;
						showEdgeLines on;
						orientUp;
					endTell;
					setBackground White;
					setBranchColor Black;
					showNodeNumbers off;
					showBranchColors on;
					labelBranchLengths off;
					centerBrLenLabels on;
					showBrLensUnspecified on;
					showBrLenLabelsOnTerminals on;
					setBrLenLabelColor 0 0 255;
					setNumBrLenDecimals 6;
					desuppress;
					getEmployee #mesquite.trees.BasicDrawTaxonNames.BasicDrawTaxonNames;
					tell It;
						setColor Black;
						toggleColorPartition off;
						toggleColorAssigned on;
						toggleShadePartition off;
						toggleShowFootnotes on;
						toggleNodeLabels on;
						toggleCenterNodeNames off;
						toggleShowNames on;
						namesAngle ?;
					endTell;
				endTell;
					setTreeNumber 1;
					setTree '(47:139.39557,((1163:125.429145,(193:109.574468,815:109.574465):15.854677)Nymphaeales.rn.d8s.tre:13.536397,((119:122.614204,(632:109.732943,1160:109.73294):12.881262)Austrobaileyales.rn.d8s.tre:15.080063,((560:134.620187,((((1111:29.652035,(1119:15.711489,(402:12.873371,949:12.873371):2.838119):13.940545):96.351425,((918:5.218434,919:5.218435):32.780303,(221:37.710388,(229:23.217234,272:23.217233):14.493157):0.288347):88.00472)Canellales.rn.d8s.tre:4.469861,((909:65.518559,1021:65.518559):39.92445,(594:88.422768,(95:74.385053,651:74.385056):14.038273,(1019:19.817587,(101:6.735974,(102:4.498681,(99:2.300014,100:2.300014):2.198667):2.237292):13.081613):68.605736):17.019684)Piperales.rn.d8s.tre:25.03065)mrcaott4849ott56752:1.920762,((587:109.588429,(((492:95.087145,(360:3.125944,361:3.125944):91.961205):5.572327,(679:65.271424,(717:56.786514,718:56.78651,719:56.78651):8.484911):35.388046):7.72062,(457:94.218143,(58:71.203437,((711:42.784433,(369:38.651848,927:38.651846):4.132585):12.712056,(489:46.712271,(70:38.837635,(486:32.875264,1171:32.875264):5.962372):7.874636):8.784217):15.706947):23.014711):14.161945):1.208338)Magnoliales.rn.d8s.tre:18.113197,((265:35.095324,(208:17.119558,209:17.119559):17.975765):79.806813,(((518:65.06744,(1057:53.80082,1058:53.80083):11.266615):26.730959,(522:78.37634,(349:48.46893,401:48.468929,405:48.4685,660:48.46894):29.907413):13.422051):16.10621,((539:65.00511,(574:32.502567,612:32.502454):32.502556):40.08913,((245:84.59524,((333:78.335579,605:78.335556):2.470644,((271:10.01881,661:10.018821):15.234767,(810:23.318169,876:23.318152):1.935425):55.552625):3.789035):20.286604,(888:63.279898,(588:49.896133,(558:9.157235,(122:7.656008,(759:7.426793,(638:7.406839,(468:1.707882,637:1.707883):5.698957):0.019954):0.229213):1.50121):40.738917):13.383765):41.601936):0.212403):2.810364):6.997531)Laurales.rn.d8s.tre:12.799463)mrcaott890ott9684:4.692694)Magnoliidae:2.226081)mrcaott890ott34978:1.292225,((13:133.23438,((937:128.861353,(1147:126.545702,((674:72.05473,(189:63.678952,(551:44.943813,597:44.943814):18.735136):8.375779):24.578497,(1026:79.586174,(77:78.196192,((671:25.953054,1156:25.953055):42.804465,(1157:62.539616,((1096:53.234035,1212:53.234036):6.409189,(936:47.369424,(344:45.800135,999:45.800134):1.569291):12.273798):2.896393):6.217903):9.438673):1.389981):17.047052):29.912476):2.315654)Alismatales.rn.d8s.tre:1.937391,((625:97.888145,886:97.88815)Petrosaviales.rn.d8s.tre:25.632872,(((791:95.232977,((24:75.937796,(188:47.716587,1134:47.716586):28.221209):3.966273,(1110:61.754045,(386:60.60711,1155:60.607112):1.146934):18.150023):15.328907)Dioscoreales.rn.d8s.tre:15.245874,(1165:72.299794,((8:31.334616,(135:9.813449,1194:9.813449):21.521166):26.44847,((239:44.914026,848:44.914028):6.553635,(328:38.116218,870:38.11622):13.351443):6.315424):14.516915)Pandanales.rn.d8s.tre:38.179077)mrcaott2256ott12550:9.29325,(((83:84.26932,218:84.26932):13.130484,((204:55.576167,((973:4.16446,974:4.16446):39.240256,(893:43.21926,(578:9.649175,(1062:8.002106,1063:8.002106):1.64707):33.570083):0.185457):12.17145):32.331936,((1159:56.330333,(262:11.979796,266:11.979796):44.350535):27.854902,(882:80.489136,(299:59.124927,(701:49.702677,((41:6.544264,42:6.544265):17.328893,(166:6.803684,167:6.803683):17.069473):25.82952):9.422251):21.36421):3.696095):3.72287):9.491697)Liliales.rn.d8s.tre:19.477436,((((79:29.551091,800:29.5510864):36.931686,(849:59.746895,(1176:59.74531,((250:0.640847,251:0.640847):25.073658,(796:23.77341,797:23.77341):1.941095):34.030807):0.001585):6.73588):42.475952,((172:93.322805,(165:84.543297,(106:64.50057,(656:59.378063,(858:32.411282,(606:11.567262,978:11.567247):20.844035):26.966782):5.122504):20.042725):8.779512):9.61989,((1120:38.51306,1208:38.513051,(338:30.651567,(339:11.157501,340:11.1575):19.494056):7.861495):50.440002,((400:74.129686,624:74.129684):12.571079,((326:58.600906,620:58.60101,((616:18.19608,617:18.19608):37.46332,(508:45.22304,(94:29.924313,(1184:21.799782,(264:20.588905,327:20.588904):1.210883):8.124524):15.29873):10.436358):2.941609):22.056627,(1193:73.72316,(((104:27.727134,556:27.727133):24.543186,(1192:50.794804,(895:44.117255,(97:42.601736,(572:23.244816,1052:23.244816):19.35692):1.515518):6.677552):1.475517):15.280146,(((589:17.212838,(1201:2.17728,1202:2.177277):15.035563):41.466866,((686:30.855668,1068:30.855666):11.144088,(103:39.789788,(105:8.781274,144:8.781273):31.008514):2.209968):16.67995):3.813654,(1154:55.209912,((34:18.13139,35:18.131389):13.876421,(1066:19.232562,(515:17.668695,812:17.668696):1.563959):12.775156):23.202194,(25:48.142912,((324:8.762413,325:8.76242):20.256657,((490:14.466107,(704:6.193468,705:6.193468):8.272639):0.318782,(1076:3.936707,(542:3.781561,1209:3.781561):0.155144):10.848181):14.23418):19.123844):7.067093):7.283355):5.057108):6.172693):6.934475):6.043128):2.252289):13.989643):6.016031)Asparagales.rn.d8s.tre:5.641909,(((1070:75.889863,((537:9.4227,(1141:9.06463,(1142:4.920774,1143:4.920774):4.143866):0.358066):16.658716,((412:19.306713,911:19.306713):2.47357,(955:16.751995,(179:15.209563,(21:9.455997,162:9.455997):5.753567):1.542431):5.028289):4.301139):49.80844):25.085648,(1082:97.551779,((728:77.167954,(1136:68.782557,(630:55.16096,678:55.160961):13.621596):8.385397):16.653534,(((442:48.912482,649:48.912483):28.215822,(3:58.924472,835:58.925133,1200:58.925132):18.203173):11.954006,((57:75.923001,351:75.923012):4.878363,(474:74.688409,(838:58.584974,(415:54.412225,627:54.412229):4.172746):16.10344):6.11295):8.280947):4.739179):3.730284):3.423738)Poales.rn.d8s.tre:5.758666,(((199:29.32661,353:29.3266084):67.882449,(816:47.914066,(242:44.33243842,297:44.33243658):3.5816298):49.2949892)Arecales.rn.d8s.tre:1,((780:58.2601503,(((222:38.238677,725:38.238677):9.450064,(559:46.131657,762:46.131657):1.557084):6.982628,(566:50.289874,(834:47.142023,(966:31.727594,1091:31.727593):15.414429):3.147851):4.381496):3.589181)Zingiberales.rn.d8s.tre:21.543377,((894:62.333762,((761:8.085534,931:8.085533):36.243855,(67:38.246783,(543:22.384789,1183:22.384789):15.861993):6.082607):18.004375):6.214232,(555:68.228641,(845:36.181266,((1072:29.813979,((776:12.224019,777:12.224019):14.826713,(982:13.491242,(306:10.851464,925:10.851464):2.639777):13.559491):2.763247):5.641483,(377:26.395187,((48:15.1785067,151:15.178497):8.788762,(1144:20.616174,((202:14.896443,1162:14.896442):2.237901,(513:12.634266,1152:12.634267):4.500077):3.48183):3.351085):2.427927):9.060276):0.725804):32.047376):0.319354)Commelinales.rn.d8s.tre:11.255471)mrcaott121ott3449:18.40578)mrcaott121ott4575:8.524621)mrcaott121ott252:7.866937)mrcaott121ott334:2.276244)mrcaott121ott1439:2.895004)mrcaott121ott2256:3.748667)Petrosaviidae:7.278281)mrcaott121ott290:2.435645)Liliopsida:2.523661,(256:134.423418,((458:114.832962,(((20:26.227185,488:26.227185):60.970831,(92:64.967927,446:64.967929):22.23009):25.740055,((273:86.33478,(1017:51.896779,(29:22.513708,657:22.51371):29.383069):34.438004):11.863469,((275:67.329945,1145:67.329956):22.595581,((788:42.942146,(247:38.752484,720:38.752484):4.189662):37.3409,(517:66.06198,(596:57.953964,(1191:43.544638,((621:19.058234,(851:15.231821,1133:15.231821):3.826412):23.492472,((804:40.712179,((1078:5.761663,1079:5.761663):18.346878,(12:23.184468,(310:19.37264,365:19.37264):3.811826):0.924074):16.603638):1.073855,(((108:37.767406,207:37.767406):1.917939,(437:14.824401,(15:10.382213,16:10.382214):4.442187):24.860944):1.606258,(569:40.54444,((1153:24.537705,(470:23.528286,(648:16.35994,965:16.35994):7.168347):1.009419):14.281139,((282:5.878142,790:5.878142):13.354267,(63:13.114297,(61:10.063299,62:10.0633):3.051):6.11811):19.586435):1.725596):0.747163):0.494432):0.764671):0.993933):14.409327):8.108014):14.221065):9.642483):8.272723):14.739821):1.894891)Ranunculales.rn.d8s.tre:16.848333,((794:127.500572,((1002:68.191554,((736:4.434587,737:4.434588):18.474735,(830:1.95126,831:1.95126):20.958061):45.28223):44.68555,(916:106.221617,((150:42.655502,(914:28.733751,(1150:15.129582,(877:9.333239,878:9.333239):5.796343):13.604169):13.921753):3.398758,((1105:39.790806,((383:36.212453,(309:32.74197,1087:32.741971):3.470481):1.088756,((145:2.37262,146:2.372634):32.380295,((118:26.635922,885:26.635922):6.768573,(943:31.759323,(19:16.830671,(668:14.344265,(((1046:2.171974,1047:2.171973):3.85513,(1067:3.67826,1071:3.678261):2.348844):3.911277,(850:6.746592,(373:5.551336,(670:5.334253,(750:3.560071,751:3.56007):1.774183):0.217084):1.195256):3.191788):4.405885):2.486406):14.928651):1.645172):1.348433):2.548281):2.489598):2.658488,(((37:11.416905,(1123:1.307391,1124:1.307391):10.109515):16.030165,(687:25.678475,(186:18.603127,((526:10.242154,(527:9.62986,528:9.629858):0.612295):0.365287,(545:6.606233,(544:5.953662,546:5.953662):0.65257):4.001208):7.995686):7.075349):1.768594):3.739233,(((1181:27.322259,(659:19.341047,712:19.341048):7.98121):0.486259,(234:15.074968,(636:6.150716,(512:4.79094,582:4.79094):1.359775):8.924253):12.733549):2.036709,((133:22.389355,781:22.389354):5.900573,((836:19.689951,997:19.689951):6.508326,((450:19.28083,1164:19.280831):5.150188,(1199:21.994386,(652:5.769157,653:5.76914):16.22523):2.436633):1.767257):2.09165):1.555299):1.341076):11.262993):3.604967):60.16736):6.655485):14.623476)Proteales.rn.d8s.tre:2.824537,(1127:128.997252,((190:60.68353,(843:26.556591,1013:26.55659):34.126938):67.870591,((536:104.641102,787:104.641102)Gunnerales.rn.d8s.tre:20.434856,((((469:117.541092,(873:48.031403,1069:48.03140442):69.50969028):3.8646724,((844:104.8389837,(853:94.12088,(43:92.66639883,(257:60.494054,350:60.4940522):32.172348):1.4551821,((395:87.393754,554:87.39375628):4.3592783,(979:38.5478906,(463:3.5532286,464:3.5532286):34.994661):53.205143):2.3685496):10.7174015):3.061105,(((75:83.591285,(1126:78.75051,(871:70.7360923,(553:20.91824963,786:20.91824846):49.8178405):8.01442):4.8407807):9.985745,((320:18.5979655,321:18.59796683):40.9314704,(633:42.2566865,(1042:37.55247,(408:24.46255251,(479:18.60902699,1041:18.60904005):5.853511521):13.0899153):4.704218):17.27275):34.0476):11.106589,(622:97.103833,((985:21.490103,986:21.49010093):62.588264,((1023:39.07759293,1024:39.0775908):8.523947,((1116:26.0699715,(175:14.68213216,1100:14.68213154):11.3878384):8.9471319,((152:8.8086627,(579:6.816222609,(1148:4.97476,(1138:0.8950253,1139:0.8950253):4.07973464):1.84146449):1.992438):24.95878718,((155:17.8128607,992:17.8128628):15.680721,((269:29.04800075,862:29.048):4.0354953,(744:20.5501964,745:20.55019708):12.53329856):0.4100879):0.27386552):1.2496549):12.584434):36.476826):13.025465):7.579795):3.2164643):13.505677)Saxifragales.rn.d8s.tre:1,((276:57.998283,665:57.998285)Vitales.rn.d8s.tre:63.28966,((((1182:77.168365,(734:33.0064,(481:19.264344,529:19.264343):13.742056):44.161964):25.21784,(607:68.39165,(860:48.588238,((443:21.381589,444:21.381588):9.366028,(509:14.561456,510:14.561456):16.18616):17.840623):19.803411):33.994556)Geraniales.rn.d8s.tre:14.607371,(((1125:46.948724,(963:28.353131,(303:28.288146,304:28.28815):0.064985):18.595591):49.69057,(((336:47.806909,(996:46.306852,(710:40.114857,(49:4.8293066,50:4.8293066):35.2855506):6.192002):1.500037):24.828953,((697:18.867749,698:18.86776,699:18.86776):41.696926,(487:42.071127,((433:17.85206,434:17.852061):7.900757,(501:25.736196,(279:22.1643014,822:22.164558):3.572248):0.01601):16.31831):18.493547):12.071174):20.683641,(((332:39.060713,(44:30.887781,(431:20.957912,826:20.957914):9.929868):8.172931):33.74044,(739:44.240922,(289:29.254945,(391:27.968825,(733:12.693616,(839:12.19573,840:12.19573):0.497886):15.27521):1.286117):14.98598):28.56023):19.463217,((646:36.35552,958:36.355516):49.283207,(691:44.9517,((127:35.993364,449:35.993363):0.380095,((210:28.182835,(214:18.70856,215:18.70856):9.474287):0.768523,(976:25.668697,(358:5.181146,359:5.18115):20.487551):3.28266):7.422101):8.578243):40.687023):6.625646):1.055119):3.319806)Myrtales.rn.d8s.tre:19.739302,(((76:69.67363,(502:51.63413,(623:23.508018,1090:23.508018):28.12611):18.0395):14.95276,(1080:31.286699,(1077:25.986663,(534:25.806217,(329:3.300061,330:3.300061):22.506157):0.180446):5.300036):53.339687)Crossosomatales.rn.d8s.tre:28.191042,(813:109.9446,((160:83.349556,805:83.350198,(((54:43.834614,948:43.834614):7.724537,(149:40.41316,(220:28.059931,(944:4.525872,945:4.525872):23.534067):12.353217):11.145995):28.359167,(((22:45.137112,393:45.13711):12.444139,(36:54.8011,98:54.8011,123:54.8011,859:54.8011,1196:54.8011,((398:27.689045,459:27.689045):25.031938,(645:48.972383,((1008:17.94214,1009:17.942159):16.295461,((335:20.918091,681:20.918091):12.356462,(233:18.515895,(1044:4.32959,1045:4.32959):14.186276):14.758657):0.963066):14.734763):3.748602):2.081091):2.779175):21.567132,(((26:48.568147,904:48.568144):18.32163,((413:21.67759,414:21.67759):28.956323,(1104:26.085074,1198:26.085071):24.54884):16.255865):2.389928,((641:0.024213,642:0.024213):69.24604,((14:47.17784,(380:46.161736,(1203:20.312453,(1204:10.256131,1205:10.25613):10.056323):25.849284):1.016103):7.200855,((778:25.523908,779:25.5239):1.263275,(278:19.3765,(110:16.224936,111:16.22493):3.15157):7.410678):27.591512):14.891561):0.009449):9.868676):0.769939):3.431881)Sapindales.rn.d8s.tre:20.908504,(((511:57.271214,881:57.271214):6.026373,(1117:39.87571,(390:30.349981,(874:0.96596,875:0.965971):29.38401):9.525727):23.421877)Huerteales.rn.d8s.tre:36.341164,((347:76.301646,799:76.302146,((81:23.360846,((520:16.486643,906:16.486641):2.078392,(1137:11.2833838,(1186:2.2252984,1187:2.2252984):9.0580844):7.28164):4.795824):46.75722,((168:61.438138,775:61.43814):5.354883,((164:50.773841,983:50.773838):6.972344,(564:35.623773,(69:20.1588782,1014:20.158879):15.464894):22.122412):9.046841):3.325043):6.184082)Malvales.rn.d8s.tre:16.651468,(1050:81.600852,((28:16.632112,177:16.632113):54.476944,(1167:17.777266,1168:17.777266):53.331796):10.49198,((236:57.402331,(769:11.792489,770:11.792489):45.609844):21.586843,((475:49.976956,673:49.976955)Limnanthaceae:16.658985,(644:57.819694,(141:32.635437,1005:32.635436):25.18426):8.816413,(428:63.503395,((866:55.38239,((540:5.597569,541:5.597569):44.084775,(171:43.98434,(1088:33.142479,(477:32.780396,(968:11.190891,969:11.190892):21.589503):0.362084):10.84186):5.698004):5.700046):4.093293,(1151:59.465744,(((1189:38.26725,(285:35.504121,(283:30.08265,284:30.08265):5.421475):2.763119):0.011014,(322:23.353713,((195:14.402439,716:14.402439):5.037582,(78:19.06285,(228:13.464679,771:13.464678):5.598172):0.37717):3.913692):14.924541):5.945168,((684:15.942919,814:15.942919):12.110281,((82:16.816668,(864:5.230249,865:5.230249):11.586419):10.632477,((200:26.481551,(176:24.986641,(1092:6.039041,1093:6.039039):18.947598):1.494911):0.264212,((295:14.555825,296:14.555826):10.361641,(608:24.116445,1122:24.116446):0.801022):1.828297):0.70338):0.604057):16.170222):15.242322):0.009938):4.027714):3.132712):12.353067):2.611864)Brassicales.rn.d8s.tre:11.352256)mrcaott378ott1697:6.685222)mrcaott378ott29446:4.6197)mrcaott96ott378:5.686564)mrcaott96ott50744:2.872538)mrcaott96ott14140:3.560932)mrcaott96ott1276:0.615103)malvids:1.585408,((647:60.882499,(1043:59.513353,((533:20.466157,658:20.466157):29.563381,(1129:35.94598,1214:35.94598,(465:31.340057,1213:31.340055):4.605925):14.083559):9.483815):1.369143)Zygophyllales.rn.d8s.tre:55.92911,(((961:98.6977,(((928:59.78946,1190:59.789464):33.47712,(1098:38.028466,1101:38.028465):55.238115):2.8083,((1113:46.351325,(1011:20.496353,1032:20.496354):25.85497):38.411983,((143:29.451678,258:29.451677):54.574735,(1207:81.277281,(538:77.96248,((4:44.0536,445:44.0536):13.577863,(109:32.259828,910:32.259829):25.371633):20.331695,(254:58.102885,(196:47.827428,(5:28.81827,752:28.818282):19.009159):10.275458):19.860271):3.314125):2.749133):0.736893):11.311575):2.622818)Fabales.rn.d8s.tre:14.003815,(((811:102.819513,((467:40.2313192,(268:12.910585,(959:11.77667,960:11.77667):1.133916):27.320793):57.648155,((629:50.20107,981:50.20107):40.447933,(785:89.758135,(246:84.772439,(39:78.445315,1140:78.44531):6.327123):4.985698):0.890866):7.230533):4.939978)Fagales.rn.d8s.tre:6.249324,(68:64.604576,905:64.604289,((294:35.525521,1195:35.525518):26.401344,((314:46.244499,318:46.244498):10.28775,((583:31.890652,(147:18.384625,148:18.384626):13.506024):13.525416,(354:41.409169,(821:16.190697,1130:16.190697):25.218473):4.006898):11.116181):5.394616):2.677713)Cucurbitales.rn.d8s.tre:44.46417)mrcaott2511ott32687:2.079523,(((31:82.035146,(994:51.384223,995:51.384224):30.650922):12.526,(980:54.986426,(896:50.733236,946:50.733236):4.253191):39.574721):4.400616,((1206:79.17061,((223:16.144589,591:16.144589):57.324512,((471:42.463864,772:42.46387):26.048553,(85:46.699071,(1170:42.207788,(424:24.976771,861:24.976772):17.231015):4.491285):21.813345):4.956685):5.701507):6.322774,((420:65.220696,(137:60.83191,394:60.83191):4.388786):10.387922,(972:51.398458,((301:14.833368,970:14.8330974):20.136585,(248:29.854344,(1210:13.310546,1211:13.31056):16.543798):5.115591):16.428524):24.21016):9.884764):13.46838)Rosales.rn.d8s.tre:12.186864)mrcaott371ott2511:1.553188)mrcaott371ott579:3.084369,((1000:92.606847,(249:24.798348,(519:18.004691,(454:8.47238,455:8.472379):9.532311):6.793658):67.808499)Celastrales.rn.d8s.tre:19.413967,((590:106.360166,((842:57.391473,998:57.391462):33.954903,(((142:50.085681,255:50.085678):8.042609,(357:57.81189,453:57.811893):0.316398):26.399993,((182:75.57771,252:75.577705):5.293409,((96:59.827136,(1060:36.946349,1061:36.94635):22.880787):4.306913,(323:39.057068,(421:8.85288,422:8.852879):30.20419):25.076982):16.737066):3.657166):6.818083):15.013798)Oxalidales.rn.d8s.tre:5.066774,(964:103.510368,1177:103.510853,((((241:92.229986,(731:58.232939,(260:27.443764,1022:27.443765):30.789173):33.997047):0.619219,(817:89.7013626,(410:56.438437,(677:40.080213,967:40.080216):16.358221):33.26293):3.147839):1.357403,(291:74.230766,(((331:47.059239,580:47.059238):4.811584,(592:39.062505,907:39.062504):12.808318):10.025653,(795:47.708019,(774:43.064016,(308:38.77616,(989:32.174596,(6:10.412829,7:10.41283):21.761766):6.601565):4.287855):4.644005):14.188456):12.334287):19.975843):8.401122,((407:59.005992,690:59.005993):40.136215,((131:81.535922,((456:54.51579,(116:33.078797,267:33.078798):21.436991):13.892139,(1158:51.895553,(375:16.294661,1118:16.29466):35.60089):16.512375):13.127993):17.594582,((643:93.60738,(((163:71.925112,(378:55.201392,932:55.201393):16.723717):11.853382,(922:46.116386,(880:17.998291,(746:2.0543096,(120:1.0271171,121:1.0271171)Austrobuxus:1.0271171):15.9439826):28.118094):37.662106):8.567134,(847:91.690288,(334:87.5491,(65:72.858123,((230:7.320028,231:7.32003):31.385987,(181:28.583755,(975:27.188352,(259:23.800693,635:23.800694):3.387658):1.395404):10.122261):34.152105):14.690985):4.141183):0.655338):1.261755):1.304175,(159:94.892918,((((10:25.371401,640:25.3714):64.629384,(525:83.07129,(666:52.302899,(1180:47.226023,(990:43.970307,(602:2.35236,735:2.352361):41.617948):3.255715):5.076878):30.768391):6.929493):4.36124,((854:21.446465,855:21.44647):69.679936,((650:25.47444,(694:12.73722,695:12.73722):12.73722):48.638203,((243:12.62915,244:12.62915):49.978141,(1037:54.158722,(942:41.364054,(609:32.638087,700:32.638088):8.725968):12.794669):8.448567):11.50535):17.013763):3.235621):0.503224,(((169:88.379864,(639:41.229093,(723:40.107753,(205:6.20566,206:6.20566):33.902098):1.121353):47.150751):2.337308,((290:51.077423,(1106:20.848839,(494:17.280065,495:17.280064):3.56878):30.228582):37.9885,(604:67.823056,(614:49.525432,(923:37.400027,1185:37.400028):12.125669):18.29736):21.242868):1.651246):3.842605,((156:39.919707,423:39.919707):33.963917,(192:51.330545,((374:11.385181,((472:2.980304,722:2.980304):4.383528,(1132:7.357074,(473:4.64538,584:4.645365):2.711693):0.006758):4.02135):7.333413,((715:7.399033,721:7.399034):10.035326,((585:6.430971,950:6.4309712):8.223695,(132:12.310437,(1001:4.165142,1086:4.165141):8.145294):2.34423):2.779694):1.284235):32.611951):22.553078):20.676153):0.305473):0.027669):0.018638):4.218947):0.011706):3.46552):0.903128)Malpighiales.rn.d8s.tre:7.91603)mrcaott2ott345:0.594159)mrcaott2ott1479:3.764979)mrcaott2ott371:1.025329)fabids:1.76771)rosids:2.70865)mrcaott2ott8384:1.117838)mrcaott2ott2464:1.329145,(581:122.581313,(((561:97.789966,1094:97.789967):5.793957,((55:94.070489,1197:94.070488):2.504062,((409:20.428257,823:20.428257):74.961315,(753:94.160728,((818:0.167388,819:0.16738,820:0.16738):91.600395,(((226:17.071311,832:17.071311):63.548801,((128:30.97979,129:30.979782,130:30.979782):48.95257,(367:76.946136,(841:45.475878,1007:45.475877):31.470257):2.986216):0.687759):0.852608,((756:58.0137,(1030:11.426228,1031:11.42623):46.587471):9.860559,(112:47.423445,425:47.42344,(((52:7.915341,706:7.915341):14.834286,(713:21.01714,714:21.017124):1.732504):18.590553,((692:7.732975,693:7.73299):26.08028,((51:19.271649,153:19.271649):4.275525,(134:23.114359,567:23.11436,(1036:22.295658,((366:18.448209,568:18.44821):2.632924,(1149:20.849669,(438:13.788579,897:13.788579):7.06109):0.231467):1.214524):0.8187):0.432816):10.26608):7.526926):6.083844):20.450233):13.59846):10.295064):2.392946):1.228843):1.184977):7.009373)Santalales.rn.d8s.tre:17.801386,(((23:27.131601,154:27.131601)Berberidopsidales:90.7816,(((403:82.989432,(798:78.324312,(404:57.934616,(60:36.156418,1161:36.15642):21.778194):20.389696):4.66512):16.306087,((921:67.902116,(113:33.806773,466:33.806771):34.095346):25.353413,(482:53.827158,(1114:5.458418,1115:5.458418):48.368738):39.428375):6.039987):7.755772,(971:103.945338,(1053:100.8729,((107:48.12204,901:48.121852):48.12204,(748:90.439443,(1081:89.49403,((((11:4.243279,889:4.243269):59.912964,((45:4.46725,46:4.467251):39.194055,(158:34.916091,1075:34.916092):8.745214):20.494926):5.95638,(((305:33.373566,(406:32.553226,685:32.55324):0.820564):18.98318,(852:41.902737,(575:8.724417,576:8.72443):33.17832):10.454235):6.524641,(((1003:0.006315,1004:0.006315):47.258017,(754:30.790099,(1033:29.926519,1188:29.926518):0.863581):16.474234):4.429761,((1010:42.767805,1051:42.767807):8.052007,((89:33.05916,90:33.059147):12.303166,(758:16.345132,1083:16.345133):29.017179):5.457499):0.874283):7.187517):11.231):17.737972,(672:85.04407,((311:79.558552,(136:77.76178,((1049:67.888934,(80:50.6214208,(364:10.01987,(363:7.885083,655:7.885081):2.134794):40.601654):17.267403):6.987205,(516:73.698309,((33:14.810301,755:14.810301):56.630498,(903:70.333306,(991:58.902629,1012:58.902628):11.430676):1.107491):2.257513):1.177829):2.885637):1.796775):3.39687,((760:54.105118,926:54.105119):19.003651,((702:28.03536,((197:19.59238,198:19.59238):0.071673,(281:14.493993,(764:9.86658,765:9.86658):4.627414):5.170058):8.371307):14.769145,((552:38.133648,((38:30.128189,935:30.128189):6.653942,(72:18.485646,140:18.485646):18.296486):1.351518):1.381717,(1112:33.316665,((933:11.610001,934:11.61001):17.193148,(53:28.09893,(833:21.568938,872:21.569167,((435:0.12669,436:0.126676):11.652691,(1028:1.739568,1029:1.739568):10.039799):9.789799):6.529764):0.704219):4.513514):6.198702):3.289137):30.304267):9.846651):2.08864):2.806525):1.64345):0.945407):5.804634):4.628822):3.072439):3.105952)Caryophyllales.rn.d8s.tre:10.862136)mrcaott557ott67236:1.96101,((601:104.059658,(((595:48.645501,892:48.645503):41.875878,(740:37.010159,879:37.010159):53.511223):7.466171,(217:92.601324,((30:68.009017,316:68.009015):16.511263,(337:59.39758,532:59.397578):25.1227):8.081045):5.386229):6.072107)Cornales.rn.d8s.tre:10.506888,((((613:50.464186,(867:25.232103,1131:25.231862):25.232094):4.973914,(726:10.388146,(809:3.625973,1015:3.625973):6.762172):45.049957):48.139084,((1059:75.900091,(288:26.919671,460:26.919672):48.980421):23.805933,(((1109:81.185224,((157:28.060914,491:28.060913):24.638033,(1099:40.989385,((1055:2.655488,1056:2.655488):7.398788,(738:9.513461,(263:7.734229,548:7.734229):1.779232):0.540814):30.935109):11.709562):28.486277):12.048214,(((563:22.333387,1018:22.333388):65.755329,(993:84.813934,(1020:35.337735,(17:7.848467,18:7.848466):27.489269):49.4762):3.274777):2.273913,((346:61.8464108,(287:50.596379,(953:4.80089,954:4.80089):45.79549):11.250029):17.379675,(432:59.100984,((957:45.537186,(763:43.965563,(87:0.654424,88:0.654424):43.311135):1.571626):0.606318,(((499:8.362737,500:8.362737):6.734988,(1172:3.763469,1173:3.763469):11.334257):11.751247,(634:22.089218,((203:18.696209,(439:8.744111,440:8.744111):9.952098):3.150174,((430:6.807267,(253:5.72246,312:5.72246):1.084808):13.543166,(742:5.782776,(664:4.049324,977:4.049323):1.733436):14.567675):1.495949):0.242834):4.759755):19.294533):12.957478):20.125101):11.136543):2.87081):1.649845,(185:94.66185,(396:47.33067,397:47.33067)Dodecatheon:47.33067,(480:82.989852,(9:40.50329,((227:34.805451,293:34.805451):5.515881,(615:36.253151,924:36.253153):4.068179):0.181956):42.486566):11.671986,(((212:30.240813,483:30.240812):31.670976,(1016:38.990193,((91:18.605348,724:18.605347):0.76544,(667:10.297111,(747:9.355491,(938:8.634875,939:8.634876):0.720614):0.94162):9.073676):19.619404):22.921597):32.446392,((280:52.050962,((827:29.17417,(385:26.865073,941:26.86509):2.309097):11.431949,(315:37.145386,((341:13.5368821,(426:8.31593,427:8.31593):5.220933):20.649695,(56:30.260125,(709:23.055558,(707:21.336329,708:21.336329):1.719227):7.204567):3.926433):2.958827):3.460735):11.444824):34.903644,((680:38.375262,(451:20.903022,(387:8.954394,388:8.954394):11.948627):17.47224):34.134045,(237:51.706398,476:51.706398,789:51.706829,(1038:39.927859,((139:11.361292,235:11.361293):26.729675,(530:31.953412,(319:22.782814,(32:17.093154,(447:16.03354,448:16.033534,663:16.033534):1.05962):5.689661):9.170598):6.137557):1.83689):11.778971):20.802477):14.445281):7.403593):0.303659):0.221443):4.822744):3.871159)Ericales.rn.d8s.tre:8.763843,((((232:74.142299,(523:13.484169,619:13.484169):60.658129):17.831598,((610:42.73551,611:42.735512):21.436535,(899:56.547506,(570:0.366326,571:0.366306):56.181209):7.62453):27.801855)Aquifoliales.rn.d8s.tre:10.718967,(((183:78.267309,(302:33.569378,368:33.569378):44.69793)Bruniales.rn.d8s.tre:8.566999,(((962:53.102216,1074:53.102218)Paracryphiales.rn.d8s.tre:28.743753,((1054:58.853266,1179:58.853266):12.084684,(381:52.598445,((689:24.37627,1108:24.376269):26.375391,((768:40.122716,(389:34.439538,(1:11.788041,2:11.78804):22.651497):5.68318):1.08433,((392:21.789461,1025:21.789462):14.985232,(856:30.906667,1175:30.90667):5.868025):4.432354):9.544611):1.846787):18.339504)Dipsacales.rn.d8s.tre:10.907776)mrcaott2128ott128307:3.795224,(863:80.813946,((84:43.56602,732:43.566021):28.677131,(531:70.532004,((161:19.120694,(912:15.3198,913:15.319804):3.800891):44.248486,((598:39.744556,846:39.744557):20.443592,((362:28.298875,782:28.298876):29.702946,(124:49.924971,((86:32.836293,1006:32.836293):10.631522,(356:22.532324,(64:16.5022586,(66:9.392081,313:9.39208):7.110222):6.030024):20.935489):6.45715):8.076856):2.186327):3.181033):7.162826):1.711146):8.57079)Apiales.rn.d8s.tre:4.826724)mrcaott1673ott2128:1.193462)mrcaott1673ott94529:6.896095,((478:91.731971,929:91.73158)Escalloniales.rn.d8s.tre:1,((240:76.045395,(317:64.918169,((370:13.196576,683:13.19667):32.393369,((345:25.845308,947:25.845308):13.586716,(213:35.983167,(343:22.809854,(219:19.908847,342:19.908844):2.901005):13.173316):3.448858):6.158023):19.32812):11.12723):7.157346,((868:39.05661,869:39.05662):39.05661,((40:53.501312,((399:6.095951,1097:6.0959473):25.33346,(890:15.714715,891:15.714715):15.714705):22.071901):22.978258,(741:68.269326,((184:32.69324,348:32.693225,524:32.693226):24.355762,(773:49.337896,((138:17.097901,352:17.097902):28.16171,(((521:6.970423,(292:6.180498,(987:0.77099,988:0.770991):5.409508):0.789925):14.172707,(557:20.561483,(1166:18.1807134,((384:9.067243,1085:9.0672426):2.845078,(1084:11.277243,(593:6.643843,669:6.643842):4.6334):0.635079):6.268371):2.380792):0.581645):17.151117,(((379:10.988972,917:10.98889):8.981053,(824:17.287259,(274:15.969675,416:15.969677):1.317584):2.682754):14.310187,((270:27.831369,(767:16.604205,1089:16.604206):11.227163):2.842748,((1169:21.4487578,(125:4.748629,441:4.748628):16.700131):1.540681,((371:20.11454,577:20.114526):0.788375,(565:17.695323,(535:13.610902,749:13.611065):4.084262):3.207577):2.086536):7.684679):3.606085):4.014047):6.965364):4.078285):7.711091):11.220339):8.210243):1.633651):5.089522)Asterales.rn.d8s.tre:9.529001)mrcaott320ott77310:0.998575)mrcaott320ott1673:8.962629)campanulids:4.04857,((429:0.001805,743:0.001808):102.386279,((452:43.547085,(117:21.275714,498:21.275716):22.27137)Garryales.rn.d8s.tre:25.803814,(828:68.35092,(956:29.4658917,(792:3.2128973,793:3.2128973):26.252981):38.8850413)Icacinales.rn.d8s.tre:1)mrcaott100191ott148281:33.037037,(1174:92.678452,((((766:72.041893,(599:56.546533,1073:56.54653):15.495362):7.200492,(211:66.649804,(1027:39.660029,((180:31.823256,261:31.823261):5.758268,((803:27.80096,887:27.801737):9.104235,(802:29.912688,((806:16.431243,(114:9.5777,(115:8.9774,(603:8.969013,902:8.969014):0.008386):0.600301):6.853543):3.753829,((801:15.839564,1064:15.839564):3.529746,(355:18.773193,((703:13.73243,1065:13.732431):4.664006,(837:8.362,900:8.361999):10.034436):0.376757):0.596118):0.815761):9.727617):6.993283):0.675553):2.078504):26.989775):12.592582)Solanales.rn.d8s.tre:6.67142,((376:49.749074,(298:23.63713,573:23.637129):26.112359,(696:46.572006,(93:19.863267,493:19.86325):26.708757):3.177481):17.978354,(757:63.416282,((503:49.325794,(1095:35.544756,(496:14.487199,497:14.487189):21.057568):13.781035):10.721691,(71:52.073096,(1215:27.95898,((461:9.319558,462:9.319558)Exacum:9.319558,(1039:9.319558,1040:9.319558)Sebaea:9.319558)Exaceae:9.319558,(((586:12.0646334,(224:6.0323167,225:6.0323167)Canscora:6.0323167):6.820296,(562:1.4638262,618:1.4638262,940:1.4638262):17.42135):5.266695,(504:19.248564,((507:4.9038602,951:4.90386):9.495611,((505:3.23325,506:3.23325):9.720742,(688:12.884499,(1102:9.80724,1103:9.80724):3.077264):0.069486):1.445494):4.849087):4.903324):3.807091):24.114122):7.974388):3.369466):4.310892)Gentianales.rn.d8s.tre:18.185654)mrcaott1191ott2192:3.837931,(((300:47.760385,600:47.760381):13.423385,((73:20.1084,(417:14.671621,418:14.671622):5.436779):6.894805,((194:22.224461,784:22.224463):3.769905,((682:16.133028,(547:15.908456,(419:14.038245,829:14.038246):1.870209):0.224573):8.090714,((59:13.56239,170:13.56239):3.538093,(952:10.920276,(807:7.211042,808:7.211041):3.709235):6.180207):7.12326):1.770623):1.00884):34.180562)Boraginales.rn.d8s.tre:27.06416,(920:77.046524,(1107:71.01963,(238:40.790072,(626:29.989742,(825:17.739279,(484:8.054426,485:8.05445):9.684852):12.250438):10.800357):30.230513,((930:31.678158,1128:31.678158):35.02767,((628:48.625012,(1146:38.624197,(984:37.547633,(178:21.257734,((173:5.376978,174:5.376977):10.144387,(307:13.832047,(883:7.073796,884:7.073796):6.75825):1.689319):5.73691):16.289355):1.076564):10.000817):9.473795,(676:52.932128,730:52.932206,((126:37.48119,1034:37.481191):13.679055,(74:41.364166,(382:30.655412,915:30.655413):10.708755):9.796079):1.772495,((783:42.119363,(372:38.56387,(187:28.795212,(675:26.960518,1035:26.960517):1.834695):9.768638):3.55551):6.754028,(191:48.642384,((549:0.805667,550:0.805667):47.214557,(((411:25.853973,1178:25.853973):21.310018,((216:46.011326,1048:46.01133):1.02332,((514:21.368612,727:21.368663):22.480894,(908:43.420834,(631:41.894577,1135:41.894576):1.526252):0.428727):3.185091):0.129346):0.107424,((729:37.375891,(898:36.487991,(277:36.044185,857:36.044956):0.443037):0.8879):2.913023,(662:34.280415,(201:30.282192,(1121:29.501213,(654:28.575692,(27:18.389247,286:18.389244):10.186448):0.925521):0.780978):3.998205):6.008518):6.982502):0.748809):0.622159):0.231005):4.059351):5.166068):8.60702):4.314759):6.025935)Lamiales.rn.d8s.tre:11.201643)mrcaott248ott2108:1.503291)mrcaott248ott1191:2.927411)mrcaott248ott26035:9.709095)lamiids:4.353837)mrcaott248ott320:5.599318)mrcaott248ott650:2.225571)mrcaott248ott27233:5.307934)mrcaott248ott557:1.510431)mrcaott248ott20991:1.196363)mrcaott248ott10053:1.153209)Pentapetalae:1.341336)Gunneridae:3.478354)mrcaott2ott8379:0.443347)mrcaott2ott62529:1.327257)mrcaott2ott969:1.356169)eudicotyledons:2.742485)mrcaott2ott10930:1.33488)mrcaott2ott121:0.154122)Mesangiospermae:1.781936)mrcaott2ott35778:1.270898)mrcaott2ott2645:0.430577)Magnoliophyta;';
					setDrawingSizeMode 0;
					toggleLegendFloat on;
					scale 0;
					toggleTextOnTree off;
					togglePrintName on;
					showWindow;
					newAssistant  #mesquite.ancstates.TraceCharacterHistory.TraceCharacterHistory;
				tell It;
					suspend ;
					setDisplayMode  #mesquite.ancstates.ShadeStatesOnTree.ShadeStatesOnTree;
					tell It;
						toggleLabels off;
						togglePredictions off;
						toggleGray off;
					endTell;
					setHistorySource  #mesquite.ancstates.RecAncestralStates.RecAncestralStates;
					tell It;
						getCharacterSource  #mesquite.charMatrices.CharSrcCoordObed.CharSrcCoordObed;
						tell It;
							setCharacterSource #mesquite.charMatrices.StoredCharacters.StoredCharacters;
							tell It;
								setDataSet #2769266610964228174;
							endTell;
						endTell;
						setMethod  #mesquite.parsimony.ParsAncestralStates.ParsAncestralStates;
						tell It;
							setModelSource  #mesquite.parsimony.CurrentParsModels.CurrentParsModels;
							toggleMPRsMode off;
						endTell;
						toggleShowSelectedOnly off;
					endTell;
					setCharacter 1;
					setMapping 1;
					toggleShowLegend on;
					setColorMode 0;
					toggleWeights on;
					setInitialOffsetX 11;
					setInitialOffsetY -231;
					setLegendWidth 140;
					setLegendHeight 215;
					resume ;
				endTell;
				endTell;
				desuppressEPCResponse;
				getEmployee #mesquite.trees.ColorBranches.ColorBranches;
				tell It;
					setColor Red;
					removeColor off;
				endTell;
				getEmployee #mesquite.ornamental.BranchNotes.BranchNotes;
				tell It;
					setAlwaysOn off;
				endTell;
				getEmployee #mesquite.ornamental.ColorTreeByPartition.ColorTreeByPartition;
				tell It;
					colorByPartition off;
				endTell;
				getEmployee #mesquite.ornamental.DrawTreeAssocDoubles.DrawTreeAssocDoubles;
				tell It;
					setOn on;
					setDigits 4;
					writeAsPercentage off;
					toggleCentred off;
					toggleHorizontal on;
					toggleWhiteEdges on;
					setFontSize 10;
					setOffset 0  0;
				endTell;
				getEmployee #mesquite.ornamental.DrawTreeAssocStrings.DrawTreeAssocStrings;
				tell It;
					setOn on;
					toggleCentred on;
					toggleHorizontal on;
					setFontSize 10;
					setOffset 0  0;
				endTell;
				getEmployee #mesquite.trees.TreeInfoValues.TreeInfoValues;
				tell It;
					panelOpen false;
				endTell;
			endTell;
		endTell;
		getEmployee  #mesquite.charMatrices.BasicDataWindowCoord.BasicDataWindowCoord;
		tell It;
			showDataWindow #2769266610964228174 #mesquite.charMatrices.BasicDataWindowMaker.BasicDataWindowMaker;
			tell It;
				getWindow;
				tell It;
					setExplanationSize 30;
					setAnnotationSize 20;
					setFontIncAnnot 0;
					setFontIncExp 0;
					setSize 1820 848;
					setLocation -11 0;
					setFont SanSerif;
					setFontSize 10;
					getToolPalette;
					tell It;
						setTool mesquite.charMatrices.BasicDataWindowMaker.BasicDataWindow.ibeam;
					endTell;
					setTool mesquite.charMatrices.BasicDataWindowMaker.BasicDataWindow.ibeam;
					colorCells  #mesquite.charMatrices.NoColor.NoColor;
					colorRowNames  #mesquite.charMatrices.TaxonGroupColor.TaxonGroupColor;
					colorColumnNames  #mesquite.charMatrices.CharGroupColor.CharGroupColor;
					colorText  #mesquite.charMatrices.NoColor.NoColor;
					setBackground White;
					toggleShowNames on;
					toggleShowTaxonNames on;
					toggleTight off;
					toggleThinRows off;
					toggleShowChanges on;
					toggleSeparateLines off;
					toggleShowStates on;
					toggleAutoWCharNames on;
					toggleAutoTaxonNames off;
					toggleShowDefaultCharNames off;
					toggleConstrainCW on;
					toggleBirdsEye off;
					toggleShowPaleGrid off;
					toggleShowPaleCellColors off;
					toggleShowPaleExcluded off;
					togglePaleInapplicable on;
					toggleShowBoldCellText off;
					toggleAllowAutosize on;
					toggleColorsPanel off;
					toggleDiagonal on;
					setDiagonalHeight 80;
					toggleLinkedScrolling on;
					toggleScrollLinkedTables off;
				endTell;
				showWindow;
				getWindow;
				tell It;
					forceAutosize;
				endTell;
				getEmployee #mesquite.charMatrices.ColorByState.ColorByState;
				tell It;
					setStateLimit 9;
					toggleUniformMaximum on;
				endTell;
				getEmployee #mesquite.charMatrices.ColorCells.ColorCells;
				tell It;
					setColor Red;
					removeColor off;
				endTell;
				getEmployee #mesquite.categ.StateNamesStrip.StateNamesStrip;
				tell It;
					showStrip off;
				endTell;
				getEmployee #mesquite.charMatrices.AnnotPanel.AnnotPanel;
				tell It;
					togglePanel off;
				endTell;
				getEmployee #mesquite.charMatrices.CharReferenceStrip.CharReferenceStrip;
				tell It;
					showStrip off;
				endTell;
				getEmployee #mesquite.charMatrices.QuickKeySelector.QuickKeySelector;
				tell It;
					autotabOff;
				endTell;
				getEmployee #mesquite.charMatrices.SelSummaryStrip.SelSummaryStrip;
				tell It;
					showStrip off;
				endTell;
				getEmployee #mesquite.categ.SmallStateNamesEditor.SmallStateNamesEditor;
				tell It;
					panelOpen true;
				endTell;
			endTell;
		endTell;
		endTell;
end;
