# Supplementary material for: Testing the impact of morphological rate heterogeneity on ancestral state reconstruction of five floral traits in angiosperms
Source: Sci Rep. 2018 Jun 21;8:9473. doi: 10.1038/s41598-018-27750-1 (PMC6013437; doi:10.1038/s41598-018-27750-1)
Supplement: Supplementary file 3 — Supplementary Datasets 1 and 3 [file 41598_2018_27750_MOESM3_ESM.zip › Reyes_PerianthRates_SuppData1.nex]

#NEXUS
[written Tue Apr 25 16:21:08 CEST 2017 by Mesquite  version 3.04 (build 725) at Majorque/129.175.106.20]

BEGIN TAXA;
	TITLE RescoredData;
	DIMENSIONS NTAX=1230;
	TAXLABELS
		Abelia_grandifolia Abelia_triflora Abolboda_poarchon Abrus_precatorius Acacia_farnesiana Acalypha_californica Acalypha_wilkesiana Acanthochlamys_bracteata Acanthogilia_gloriosa Acharia_tragodes Achatocarpus_balansae Aconitum_napellus Acorus_calamus Acronychia_pedunculata Actaea_cordifolia Actaea_racemosa Actinidia_callosa Actinidia_chrysantha Adenanthos_sericeus Adlumia_fungosa Aechmea_multiflora Aesculus_pavia Aextoxicon_punctatum Afrothismia_hydra Agapanthus_praecox Ailanthus_altissima Ajuga_ciliata Akania_bidwillii Akebia_quinata Alangium_chinense Alchemilla_glabra Allantoma_lineata Allionia_choisyi Allium_fistulosum Allium_vineale Allophylus_longipes Alloxylon_flammeum Alluaudia_procera Alnus_hirsuta Alseuosmia_macrophylla Alstroemeria_aurea Alstroemeria_pulchella Altingia_chinensis Alzatea_verticillata Amaranthus_retroflexus Amaranthus_tricolor Amborella_trichopoda Amischotolype_hispida Ammannia_baccifera Ammannia_multiflora Amyema_queenslandica Amylotheca_subumbellata Anacampseros_crinita Anacardium_occidentale Anacolosa_papuana Anagallis_tenella Anarthria_polyphylla Anaxagorea_crassipetala Anchusella_variegata Ancistrocladus_ealaensis Anemone_hepatica Anemone_narcissiflora Anemone_pulsatilla Anethum_graveolens Aneulophus_africanus Angelica_sylvestris Anigozanthos_flavidus Anisophyllea_fallax Anisoptera_marginata Annona_glabra Anodendron_affine Anredera_cordifolia Antiphytum_floribundum Antirrhinum_majus Aphanopetalum_resinosum Aphloia_theiformis Aponogeton_madagascariensis Apophyllum_anomalum Apostasia_odorata Aptenia_cordifolia Aquilaria_sinensis Arabidopsis_thaliana Arachnitis_uniflora Aralidium_pinnatifidum Archiboehmeria_atrata Arctopus_echinatus Arctostaphylos_nummularia Arctostaphylos_uvaursi Arenaria_littledalei Arenaria_serpyllifolia Argania_spinosa Argemone_mexicana Argostemma_puffii Aristea_glauca Aristolochia_macrophylla Aristotelia_chilensis Arnocrinum_gracillimum Arytera_littoralis Asarum_canadense Asarum_caudigerellum Asarum_caudigerum Asarum_yunnanense Asparagus_officinalis Asphodelus_fistulosus Aspidistra_subrotata Astelia_pumila Asteropeia_micraster Asteropyrum_cavaleriei Astragalus_membranaceus Atalantia_buxifolia Atalantia_dasycarpa Atkinsonia_ligustrina Atraphaxis_spinosa Atropa_belladonna Atropanthe_sinensis Atuna_racemosa Aucuba_japonica Aulax_umbellata Austrobaileya_scandens Austrobuxus_megacarpus Austrobuxus_nitidus Austromatthaea_elegans Averrhoidium_dalyi Azorella_selago Baccharis_neglecta Bacopa_monnieri Baeckea_frutescens Balanophora_elongata Balanophora_fungosa Balanophora_tobiracola Balanops_vieillardii Banisteriopsis_argyrophylla Banksia_integrifolia Barathranthus_axanthus Barbacenia_purpurea Barbeuia_madagascariensis Barbeya_oleoides Barnadesia_odorata Barringtonia_asiatica Basella_alba Batis_maritima Bauera_rubioides Bauhinia_galpinii Beaucarnea_recurvata Beauprea_congesta Beauprea_montana Begonia_longifolia Begonia_masoniana Beiselia_mexicana Bellendena_montana Belosynapsis_ciliata Bensoniella_oregona Benthamina_alyxifolia Berberidopsis_corallina Bergenia_crassifolia Bergia_texana Berneuxia_thibetica Beta_vulgaris Bhesa_paniculata Biebersteinia_orphanidis Billardiera_heterophylla Billbergia_nutans Bischofia_javanica Bixa_orellana Blandfordia_punicea Bomarea_edulis Bomarea_pardina Bombax_ceiba Bonnetia_sessilis Borago_officinalis Borthwickia_trifoliata Borya_septentrionalis Bournea_leiophylla Bournea_sinensis Boykinia_occidentalis Brassica_napus Bretschneidera_sinensis Briggsia_longipes Bromelia_antiacantha Browallia_americana Bruguiera_gymnorhiza Brunellia_standleyana Brunia_albiflora Brunonia_australis Bryocarpum_himalaicum Buckinghamia_celsissima Buddleja_davidii Burmannia_biflora Butomus_umbellatus Buxus_sempervirens Byblis_liniflora Byrsonima_crassifolia Cabomba_caroliniana Caccinia_strigosa Cadaba_kirkii Caesalpinia_pulcherrima Calandrinia_oblonga Calandrinia_operta Calectasia_intermedia Calepina_irregularis Callicarpa_dichotoma Callisia_fragrans Calluna_vulgaris Calochortus_nuttallii Calophyllum_inophyllum Calophyllum_soulattri Caltha_palustris Calycanthus_floridus Calycanthus_occidentalis Calyptranthes_bracteata Calystegia_sepium Camellia_sinensis Campanula_elatines Campomanesia_cucullata Campomanesia_espiritosantensis Campsis_radicans Camptotheca_acuminata Campynema_lineare Canarina_canariensis Canarium_caudatum Canella_winterana Canna_glauca Cannabis_sativa Canscora_diffusa Canscora_sanjappae Cansjera_rheedei Cantua_buxifolia Capparis_spinosa Capsicodendron_dinisii Carallia_pectinifolia Carallia_suffruticosa Cardiopteris_quinqueloba Cardiospermum_halicacabum Cardwellia_sublimis Careya_arborea Carica_papaya Cariniana_micrantha Carlemannia_tetragona Carludovica_palmata Carpodetus_serratus Caryocar_glabrum Caryota_mitis Casearia_graveolens Casearia_sylvestris Cassytha_filiformis Casuarina_cunninghamiana Caulophyllum_thalictroides Ceanothus_sanguineus Celastrus_orbiculatus Cephalanthera_falcata Cephalanthera_nanchuanica Cephalotus_follicularis Ceratiola_ericoides Ceratonia_siliqua Ceratopetalum_gummiferum Ceratophyllum_demersum Cercidiphyllum_japonicum Cercis_canadensis Ceriops_tagal Cespedesia_spathulata Cestrum_aurantiacum Chamaelirium_luteum Changiostyrax_dolichocarpus Chasmanthe_floribunda Chimonanthus_praecox Chionographis_japonica Chrysobalanus_icaco Chrysolepis_sempervirens Chrysosplenium_japonicum Cichorium_intybus Cinnamomum_camphora Cinnamosma_madagascariensis Circaeaster_agrestis Cirsium_vulgare Cissampelos_pareira Cissus_assamica Cistanche_deserticola Citrus_aurantium Clarkia_xantiana Clavija_eggersiana Claytonia_virginica Clematis_apiifolia Cleome_serrulata Cleome_viscosa Cleomella_obtusifolia Clerodendrum_japonicum Clethra_mexicana Cleyera_japonica Clidemia_allenii Clusia_blattophila Clutia_pulchella Cnicothamnus_azafran Cobaea_scandens Coccinia_grandis Cochlearia_abulensis Cochlearia_acaulis Cocos_nucifera Coffea_arabica Colchicum_autumnale Coldenia_procumbens Colletia_spinosissima Columellia_oblonga Combretum_alfredii Combretum_pilosum Cometes_surattensis Commelina_communis Conandron_ramondioides Conceveiba_martiana Conospermum_taxifolium Consolida_regalis Corbichonia_decumbens Corema_conradii Coriandrum_sativum Coriaria_ruscifolia Coris_monspeliensis Cornus_mas Corokia_cotoneaster Corsiopsis_chinensis Corynocarpus_laevigatus Couroupita_guianensis Crassula_multicava Crassula_rupestris Crateva_palmeri Crinodendron_hookerianum Crinum_asiaticum Crinum_latifolium Crocosmia_masoniorum Crocus_sativus Croomia_pauciflora Crossosoma_bigelovii Crossosoma_californicum Croton_tiglium Crypteronia_paniculata Cryptocarya_meissneriana Ctenolophon_englerianus Cupaniopsis_anacardioides Cuphea_teleandra Curtisia_dentata Cyanastrum_johnstonii Cyanella_alba Cyanella_hyacinthoides Cybianthus_candamoensis Cyclocodon_lancifolius Cyclocodon_parviflorus Cymodocea_nodosa Cynomorium_coccineum Cyphia_elata Cyrilla_racemiflora Cytinus_ruber Dampiera_spicigera Daphnandra_micrantha Daphnandra_repandula Daphniphyllum_pentandrum Dapsilanthus_disjunctus Dasyphyllum_reticulatum Dasypogon_bromeliifolius Datisca_cannabina Datura_stramonium Daucus_carota Davidsonia_pruriens Decaspermum_gracilentum Decaspermum_hainanense Degeneria_roseiflora Degeneria_vitiensis Delarbrea_michieana Delosperma_echinatum Delosperma_litorale Delphinium_cheilanthum Dendrophthoe_vitellinus Dendrotrophe_varians Desfontainia_spinosa Desmopsis_microcarpa Dialypetalum_floribundum Diaperia_prolifera Diascia_cordata Diastella_divaricata Dicella_nucifera Dichapetalum_rugosum Dichilanthe_zeylanica Dichorisandra_thyrsiflora Dicoelia_beccariana Dicoma_obconica Dictamnus_albus Diervilla_sessilifolia Digitalis_purpurea Dilobeia_thouarsii Dinoseris_salicifolia Dionysia_odora Dioscorea_alata Diospyros_kaki Diospyros_texana Dipelta_yunnanensis Dipentodon_sinicus Diplectria_barbata Dipsacus_sativus Dipteronia_sinensis Dirachma_socotrana Disanthus_cercidifolius Dodecatheon_alpinum Dodecatheon_meadia Dodonaea_viscosa Donatia_fascicularis Doryanthes_palmeri Doryphora_aromatica Doryphora_sassafras Douradoa_consimilis Drimys_winteri Drosera_rotundifolia Drosophyllum_lusitanicum Dryadodaphne_trachyphloia Drymaria_cordata Drypetes_madagascariensis Dudleya_viscida Dulacia_candida Durandea_pentagyna Duranta_erecta Dyckia_remotiflora Dysoxylum_densiflorum Dysoxylum_lenticellatum Ecdeiocolea_monostachya Echinops_ritro Echiochilon_arenarium Echiochilon_fruticosum Echium_vulgare Elaeagnus_umbellata Elaeocarpus_chinensis Elaeocarpus_reticulatus Elatine_triandra Elatostema_petelotii Elytranthe_albida Embelia_laeta Embelia_ribes Emblingia_calceoliflora Emmotum_harleyi Empetrum_nigrum Endonema_retzioides Enkianthus_campanulatus Epilobium_angustifolium Epilobium_palustre Epiphyllum_oxypetalum Epiphyllum_phyllanthus Eranthis_hyemalis Erianthemum_dregei Erica_cinerea Erica_tetralix Erigeron_compositus Eriocaulon_aquaticum Erodium_maritimum Erodium_pelargoniflorum Erythrina_cristagalli Eschscholzia_californica Eschweilera_amazoniciformis Eschweilera_ovata Eucalyptus_tetragona Eucarpha_deplanchei Euclea_crispa Eucommia_ulmoides Eucryphia_lucida Euonymus_alatus Euonymus_sachalinensis Euphronia_guianensis Eupomatia_bennettii Euptelea_pleiosperma Eurycorymbus_cavaleriei Euryodendron_excelsum Exacum_affine Exacum_paucisquamum Exbucklandia_longipetala Exbucklandia_tonkinensis Fagonia_indica Fagopyrum_esculentum Fagus_grandifolia Faika_villosa Fendlera_rupicola Ficaria_verna Ficus_carica Flabellaria_paniculata Flabellariopsis_acuminata Flagellaria_indica Floerkea_proserpinacoides Foetidia_obliqua Forchhammeria_pallida Forgesia_racemosa Fouquieria_formosa Fouquieria_splendens Francoa_appendiculata Frankenia_pulverulenta Franklinia_alatamaha Fraxinus_chinensis Fraxinus_griffithii Friesodielsia_desmoides Fuchsia_procumbens Fumaria_officinalis Fusaea_peruviana Galanthus_nivalis Galax_urceolata Galbulimima_belgraveana Galium_aparine Garcinia_multiflora Garcinia_subelliptica Gardneria_angustifolia Gardneria_multiflora Garrya_elliptica Gaultheria_nummularioides Gaultheria_suborbicularis Gaura_mollis Geissoloma_marginatum Gelsemium_sempervirens Gentiana_saponaria Gentianella_arenaria Gentianella_azurea Gentianopsis_paludosa Geocarpon_minimum Geosiris_aphylla Geranium_macrorrhizum Geranium_robertianum Gerrardina_foliosa Gevuina_avellana Gibasis_pellucida Gibsoniothamnus_epiphyticus Gilliesia_graminea Gisekia_pharnaceoides Glaucidium_palmatum Glossocalyx_longicuspis Glyptopetalum_rhytidophyllum Gnidia_razakamalalana Gochnatia_hypoleuca Gomortega_keule Gomphandra_tetrandra Goodenia_ovata Goupia_glabra Grevillea_curviloba Grevillea_juniperina Grevillea_robusta Greyia_radlkoferi Grias_peruviana Griselinia_littoralis Grubbia_rosmarinifolia Guaiacum_sanctum Guamatela_tuerckheimii Guizotia_abyssinica Gunnera_hamiltonii Guzmania_scandens Gymnocladus_chinensis Gyrocarpus_americanus Gyrostemon_tepperi Gyrostemon_thesioides Habranthus_robustus Haemodorum_laxum Hakea_archaeoides Hakea_drupacea Hakea_victoria Halacsya_sendtneri Halesia_carolina Halleria_ligustrifolia Halleria_lucida Halophila_ovalis Halophytum_ameghinoi Haloragis_aspera Hamamelis_virginiana Hanguana_malayana Haworthia_integra Hecastocleis_shockleyi Hedycarya_arborea Hedychium_coronarium Hedyosmum_arborescens Heisteria_parvifolia Helia_oblongifolia Heliamphora_nutans Helianthemum_grandiflorum Helianthus_annuus Heliconia_latispatha Helixanthera_parasitica Helixanthera_sampsonii Helleborus_foetidus Helwingia_himalaica Helwingia_japonica Hemerocallis_fulva Henriquezia_nitida Hernandia_nymphaeifolia Herniaria_glabra Herniaria_polygama Hesperevax_sparsiflora Heterosmilax_japonica Heuchera_micrantha Hevea_brasiliensis Hibbertia_scandens Hicksbeachia_pinnatifolia Hillebrandia_sandwicensis Hiptage_lanceolata Hiraea_bullata Hoppea_dichotoma Horsfieldia_kingii Hortonia_floribunda Hosta_plantaginea Hua_gabonii Humulus_lupulus Hura_crepitans Hyalis_argentea Hydnora_africana Hydrangea_paniculata Hydrastis_canadensis Hydrocera_triflora Hydrocharis_morsusranae Hydrocotyle_vulgaris Hydrolea_ovata Hydrophyllum_capitatum Hydrostachys_multifida Hymenanthera_alpina Hyoscyamus_niger Hypericum_hirsutum Hypodaphnis_zenkeri Hypoxis_hemerocallidea Hypseocharis_tridentata Iberis_amara Idesia_polycarpa Ilex_cornuta Ilex_micrococca Illigera_luzonensis Impatiens_repens Indotristicha_ramosissima Ipomopsis_tenuifolia Iris_decora Iris_missouriensis Irlbachia_pedunculata Irvingbaileya_australis Isophysis_tasmanica Isopyrum_thalictroides Itea_virginica Ixerba_brexioides Ixiolirion_tataricum Japonolirion_osense Jasminum_simplicifolium Joinvillea_plicata Jovellana_violacea Juglans_mandshurica Juncus_castaneus Justicia_americana Kadsura_japonica Kalanchoe_daigremontiana Kalmia_buxifolia Kandelia_obovata Kermadecia_pronyensis Kibara_coriacea Kibara_macrophylla Kielmeyera_coriacea Kiggelaria_africana Kirkia_acuminata Kirkia_wilmsii Klainedoxa_gabonensis Koeberlinia_spinosa Koelreuteria_paniculata Korupodendron_songweanum Krameria_ixine Laccopetalum_giganteum Lachnocaulon_anceps Lacistema_aggregatum Lactoris_fernandeziana Lambertia_ericifolia Lambertia_ilicifolia Lamium_amplexicaule Lampranthus_blandus Lanaria_lanata Lardizabala_biternata Larrea_tridentata Lasjia_claudiensis Laureliopsis_philippiana Laurus_nobilis Lavandula_latifolia Lecythis_poiteaui Ledum_palustre Leea_guineense Leonia_glycycarpa Leptostylis_filipes Leucadendron_chamelaea Leucomeris_spectabilis Leucospermum_bolusii Lilaea_scilloides Limeum_obovatum Limnanthes_douglasii Limnocharis_flava Limosella_aquatica Lindernia_anagallis Linum_perenne Lipocarpha_microcephala Liriodendron_chinense Lissocarpa_benthamii Litchi_chinensis Lithospermum_officinale Lobelia_zeylanica Lobularia_maritima Loeflingia_squarrosa Lomandra_longifolia Lomatia_fraxinifolia Lomatogonium_carinthiacum Lonicera_japonica Lophopyxis_maingayi Lophostemon_confertus Loranthus_delavayi Loranthus_lambertianus Lozania_nunkui Lozania_pittieri Luculia_gratissima Ludwigia_adscendens Ludwigia_hyssopifolia Ludwigia_ovalis Lunania_parviflora Luzuriaga_radicans Lyallia_kerguelensis Lycopersicon_esculentum Lycoris_radiata Lycoris_squamigera Lysiana_maritima Lysimachia_insignis Lysimachia_maritima Lysimachia_thyrsiflora Lythrum_salicaria Maasia_ovalifolia Macadamia_integrifolia Macrosolen_bibracteolatus Macrosolen_cochinchinensis Madagasikaria_andersonii Maerua_kirkii Magnolia_decidua Magnolia_grandiflora Magnolia_kwangsiensis Mahonia_bealei Malpighia_emarginata Malpighiodes_guianensis Mammea_yunnanensis Manilkara_zapota Maranta_arundinacea Marcgravia_umbellata Martynia_annua Mayaca_fluviatilis Mazus_pumilus Mecardonia_tenella Medusagyne_oppositifolia Melanophylla_modestei Melastoma_malabathricum Melianthus_major Melicytus_dentatus Meliosma_pinnata Meliosma_veitchiorum Melliodendron_xylocarpum Memecylon_scutellatum Mentzelia_lindleyi Menyanthes_trifoliata Menziesia_ferruginea Metteniusa_santanderensis Micranthes_ferruginea Micranthes_integrifolia Micrantheum_hexandrum Micropholis_cayennensis Microtea_debilis Mikania_scandens Mimetes_arboreus Mimetes_cucullatus Mimosa_pudica Minquartia_guianensis Minuartia_biflora Mirabilis_jalapa Misodendrum_linearifolium Mitrasacme_pygmaea Mitrastemon_yamamotoi Moenchia_erecta Mollinedia_ovata Mollugo_cerviana Monochoria_korsakowii Monocostus_uniflorus Monotropa_hypopitys Montia_fontana Montia_parvifolia Montinia_caryophyllacea Moquinia_racemosa Morina_longifolia Moringa_oleifera Moringa_ovalifolia Morisonia_americana Morus_indica Moschopsis_rosulata Moultonianthus_leembruggianus Muntingia_calabura Murdannia_keisak Murdannia_nudiflora Murraya_paniculata Murraya_tetramera Musa_acuminata Musgravea_heterophylla Myodocarpus_fraxinifolius Myoporum_mauritianum Myosotis_alpestris Myrica_gale Myriophyllum_spicatum Myrothamnus_flabellifolia Nandina_domestica Napoleonaea_vogelii Naravelia_zeylanica Narthecium_californicum Natsiatopsis_thunbergiifolia Natsiatum_herpeticum Nelumbo_lutea Neoscortechinia_kingii Neottia_gaudissartii Neottia_smithiana Nepenthes_mirabilis Neurada_procumbens Neuwiedia_singapureana Nicandra_physaloides Nicotiana_tabacum Nierembergia_scoparia Nigella_damascena Nitraria_retusa Nolana_humifusa Nonea_pulla Nonea_stenosolen Norantea_guianensis Nothaphoebe_konishii Nothofagus_antarctica Nothoscordum_bivalve Nothotalisia_peruviana Notoceras_bicorne Nymphaea_odorata Nypa_fruticans Ochthocosmus_longipedicellatus Octoknema_affinis Octoknema_borealis Octoknema_chailluensis Octomeles_sumatrana Oenothera_biennis Olax_imbricata Oldenburgia_intermedia Olea_europaea Olinia_ventosa Omphalogramma_vinciflorum Oncotheca_balansae Onosma_taurica Ophiocaryon_duckei Ophiocaryon_klugii Opilia_amentacea Opuntia_ficusindica Orchidantha_maxillarioides Orectanthe_sceptrum Orites_excelsus Oryctes_nevadensis Oryza_sativa Osbeckia_nepalensis Osbeckia_stellata Osyris_lanceolata Oxalis_dillenii Oxystylis_lutea Pachysandra_procumbens Paeonia_californica Palisota_flagelliflora Panax_quinquefolius Panda_oleosa Pandanus_tectorius Paphiopedilum_appletonianum Paranomus_spicatus Paraquilegia_microphylla Paronychia_canadensis Parrotia_subaequalis Passiflora_biflora Passiflora_unipetala Patrinia_scabiosifolia Paulownia_tomentosa Pauridia_longituba Pavieasia_yunnanensis Pelargonium_capitatum Pellionia_macrophylla Peltoboykinia_tellimoides Pennantia_corymbosa Pennellia_longifolia Pennellia_micrantha Pentadiplandra_brazzeana Pentamerista_neotropica Pentaphragma_ellipticum Pentaphragma_sinense Pentastemona_egregia Penthorum_sedoides Pereskia_aculeata Peridiscus_lucidus Perrottetia_arisanensis Perrottetia_ovata Persea_americana Persoonia_falcata Persoonia_lanceolata Petalonyx_nitidus Petalostigma_pubescens Petenaea_cordata Petermannia_cirrosa Petrocodon_dealbatus Petrocodon_scopulorus Petrophile_biloba Petrosavia_sinii Petunia_axillaris Peumus_boldus Phaulothamnus_spinescens Phelline_billardierei Phelline_erubescens Philadelphus_lewisii Philesia_magellanica Philydrum_lanuginosum Phormium_colensoi Photinia_glabra Phragmanthera_regularis Phryma_leptostachya Phyllonoma_tenuidens Physalis_peruviana Physena_madagascariensis Physochlaina_physaloides Phytolacca_americana Picrasma_chinensis Pilostyles_hamiltonii Pimelea_longifolia Pimelodendron_zoanthogyne Pinguicula_villosa Piper_aduncum Pisum_sativum Pitcairnia_feliciana Pittosporum_dasycaulon Pittosporum_tobira Placospermum_coriaceum Plantago_lanceolata Platanus_occidentalis Pleiotaxis_angolensis Pleodendron_costaricense Pleodendron_macranthum Plocosperma_buxifolium Plumbago_auriculata Podocalyx_loranthoides Podostemum_ceratophyllum Polemonium_reptans Pollia_hasskarlii Polpoda_capensis Polyalthia_suberosa Polygala_paniculata Polyosma_cunninghamii Polypremum_procumbens Pontederia_cordata Poranthera_moorokatta Portulaca_oleracea Portulaca_quadrifida Portulacaria_afra Posidonia_australis Pothos_scandens Pouteria_bangii Pouteria_campechiana Prepusa_montana Primula_sieboldii Prockia_crucis Protea_cynaroides Protium_apiculatum Protium_morii Prunus_persica Pseudonemacladus_oppositifolius Pseudospondias_microcarpa Pseudowintera_colorata Psychopterys_dipholiphylla Pterygocalyx_volubilis Pulmonaria_officinalis Purdiaea_nutans Purdiaea_stenopetala Puya_raimondii Pyrenacantha_volubilis Pyrola_japonica Qualea_grandiflora Quercus_hirtifolia Quercus_rubra Quillaja_saponaria Quintinia_verdonii Quisqualis_conferta Rafflesia_arnoldii Ranunculus_acris Ravenala_madagascariensis Reinwardtia_indica Reseda_alba Reseda_lutea Retanilla_trinervia Rhabdodendron_amazonicum Rhamnus_cathartica Rhipogonum_elseyanum Rhipogonum_scandens Rhizophora_stylosa Rhodamnia_dumetorum Rhododendron_hippophaeoides Rhodohypoxis_milloides Rhodoleia_championii Rhodotypos_scandens Rhoiptelea_chiliantha Rhopalephora_scaberrima Rhopalocarpus_lucidus Rhynchoglossum_notonianum Ribes_aureum Ribes_speciosum Richterago_amplexifolia Richterago_angustifolia Ricinus_communis Rinorea_pubiflora Rivina_humilis Rodgersia_aesculifolia Roridula_gorgonias Rosa_laevigata Rosa_sericea Rotala_densiflora Roupala_montana Rourea_minor Ruppia_cirrhosa Ruptiliocarpon_caracolito Ryssopterys_timoriensis Sabia_swinhoei Sagina_procumbens Sagina_saginoides Salvadora_persica Sanicula_gregaria Santalum_album Sapindus_delavayi Sapindus_saponaria Saponaria_officinalis Saraca_dives Sarcobatus_vermiculatus Sarcococca_ruscifolia Sarcolaena_oblongifolia Sarcopera_sessiliflora Sarcosperma_laurinum Sargentodoxa_cuneata Sarracenia_purpurea Saruma_henryi Saurauia_montana Saururus_cernuus Sauvagesia_erecta Saxifraga_cernua Saxifraga_stolonifera Scabiosa_columbaria Scheuchzeria_palustris Schizanthus_pinnatus Schlumbergera_russelianum Schlumbergera_truncata Schoepfia_chinensis Schoepfia_schreberi Schotia_brachypetala Scleranthus_perennis Scoparia_dulcis Scrophularia_californica Scurrula_parasitica Scyphostegia_borneensis Scytopetalum_klaineanum Sebaea_aurea Sebaea_microphylla Sedum_sarmentosum Sedum_tetractinum Seetzenia_lanata Serjania_morii Serjania_unidentata Serruria_aitonii Serruria_villosa Sesamum_indicum Sesuvium_portulacastrum Setchellanthus_caeruleus Silene_latifolia Silvianthus_bracteatus Simethis_mattiazzii Simmondsia_chinensis Sinadoxa_corydalifolia Sinojackia_rehderiana Sinojackia_xylocarpa Siparuna_decipiens Siparuna_gentryana Sladenia_celastrifolia Sloanea_latifolia Sloanea_sinensis Smilax_aspera Smilax_glauca Solandra_grandiflora Solanum_dulcamara Solaria_attenuata Sorocephalus_pinifolius Sowerbaea_juncea Soyauxia_talbotii Sparganium_eurycarpum Spatalla_incurva Spatholirion_longifolium Sphenoclea_zeylanica Sphenostemon_lobosporus Spinacia_oleracea Sprekelia_formosissima Stachyurus_chinensis Staphisagria_macrosperma Staphisagria_picta Staphylea_trifolia Stegnosperma_halimifolium Stegolepis_ligulata Stellaria_media Stenopadus_talaumifolius Stifftia_chrysantha Stigmaphyllon_bogotense Stirlingia_latifolia Stixis_suaveolens Stokesia_laevis Strasburgeria_robusta Strelitzia_reginae Streptanthus_carinatus Streptanthus_glandulosus Strombosiopsis_tetrandra Strychnos_nuxvomica Stuckenia_pectinata Stylidium_graminifolium Stylobasium_spathulatum Styrax_chinensis Sullivantia_oregana Suriana_maritima Swertia_erythrosticta Swertia_tetraptera Swietenia_macrophylla Symphionema_montanum Symphonia_tanalensis Symphorema_involucratum Symphoricarpos_albus Symplocos_zizyphoides Tacca_chantrieri Takhtajania_perrieri Talinum_paniculatum Tamarindus_indica Tamarix_chinensis Tamarix_parviflora Tanakaea_radicans Tapiscia_sinensis Tapura_guianensis Tasmannia_lanceolata Tecophilaea_cyanocrocus Tectona_grandis Teesdalia_coronopifolia Teesdalia_nudicaulis Telopea_speciosissima Telopea_truncata Terminalia_catappa Tetracarpaea_tasmanica Tetracentron_sinense Tetrachondra_hamiltonii Tetraena_mongolica Tetrameles_nudiflora Tetramerista_glabra Tetrapterys_tinifolia Thalictrum_minus Therorhodion_camtschaticum Thismia_americana Thomandersia_laurifolia Thurnia_jenmanii Thymelaea_hirsuta Tiarella_cordifolia Tiarella_trifoliata Ticodendron_incognitum Tillandsia_baileyi Tillandsia_usneoides Tillandsia_viridiflora Tinantia_anomala Tinospora_sinensis Titanotrichum_oldhamii Tofieldia_pusilla Tolmiea_menziesii Tolypanthus_maclurei Toronia_toru Tovaria_pendula Tradescantia_zebrina Trautvetteria_caroliniensis Trichlora_lactea Trichopus_zeylanicus Trichuriella_monsoniae Triglochin_maritima Maundia_triglochinoides Trigonia_nivea Triguera_osbeckii Trillium_erectum Trimenia_moorei Triphyophyllum_peltatum Tripogandra_serrulata Trithuria_submersa Triunia_youngiana Triuris_hyalina Trixis_inula Tropaeolum_majus Tropaeolum_tricolor Tussilago_farfara Urtica_dioica Uvariopsis_korupensis Vaccinium_macrocarpon Vaccinium_vitisidaea Vahlia_capensis Valerianella_locusta Vanilla_planifolia Vantanea_guianensis Verbena_officinalis Viburnum_acerifolium Viola_pubescens Virotia_leptophylla Viviania_crenata Wachendorfia_paniculata Warburgia_ugandensis Watsonia_meriana Weddellina_squamulosa Wikstroemia_dolichantha Wikstroemia_indica Wilhelmsia_physodes Wislizenia_californica Xanthophyllum_flavescens Xanthorhiza_simplicissima Xanthorrhoea_resinosa Xeronema_callistemon Xerophyta_elegans Xerosicyos_danguyi Xerospermum_bonii Ximenia_americana Xylocarpus_granatum Xylomelum_pyriforme Xyris_jupicai Yucca_baccata Yucca_filamentosa Zanthoxylum_ailanthoides Zanthoxylum_nitidum Zanthoxylum_wutaiense Zelkova_serrata Zenia_insignis Zephyra_elegans Zephyranthes_candida Ziziphus_jujuba Ziziphus_rugosa Zostera_marina Zygophyllum_fabago Zygophyllum_xanthoxylon Zygostigma_australe 
	;

END;


BEGIN CHARACTERS;
	TITLE  'Matrix in file "5 char oct 2016 rescored data.nex"';
	LINK TAXA = RescoredData;
	DIMENSIONS  NCHAR=5;
	FORMAT DATATYPE = STANDARD GAP = - MISSING = ? SYMBOLS = "  0 1 2 3 4 5 6 7 8 9 A B C D E F G H K L M N P Q R S T U V W X Y Z";
	CHARSTATELABELS 
		1 '204ER. Fusion of perianth (D2c)' /  'free or alsmost so (less than 5%)' 'at least partially fused (more than 5%)', 2 '207_A. Symmetry of perianth (binary) (D2d)' /  actinomorphic zygomorphic, 3 '230_A. Perianth phyllotaxy (binary) (D2d)' /  whorled spiral, 4 '232ER. Pentamery (D2c)' /  '4-merous or less' '5-merous' '6-merous or more', 5 '234ER. Perianth differentiation (binary) (D2d)' /  undifferentiated differentiated ; 
	MATRIX
	Abelia_grandifolia               11011
	Abelia_triflora                  10011
	Abolboda_poarchon                ?0001
	Abrus_precatorius                11001
	Acacia_farnesiana                10011
	Acalypha_californica             ??01?
	Acalypha_wilkesiana              ?0000
	Acanthochlamys_bracteata         10000
	Acanthogilia_gloriosa            10011
	Acharia_tragodes                 10001
	Achatocarpus_balansae            ??010
	Aconitum_napellus                01111
	Acorus_calamus                   01000
	Acronychia_pedunculata           ?0001
	Actaea_cordifolia                00010
	Actaea_racemosa                  00001
	Actinidia_callosa                00011
	Actinidia_chrysantha             10011
	Adenanthos_sericeus              11000
	Adlumia_fungosa                  1?001
	Aechmea_multiflora               1?001
	Aesculus_pavia                   11011
	Aextoxicon_punctatum             00011
	Afrothismia_hydra                11000
	Agapanthus_praecox               ?0001
	Ailanthus_altissima              ?0011
	Ajuga_ciliata                    11011
	Akania_bidwillii                 ?0011
	Akebia_quinata                   00000
	Alangium_chinense                10011
	Alchemilla_glabra                00000
	Allantoma_lineata                10011
	Allionia_choisyi                 ?1000
	Allium_fistulosum                10000
	Allium_vineale                   00000
	Allophylus_longipes              ?1001
	Alloxylon_flammeum               11000
	Alluaudia_procera                0?001
	Alnus_hirsuta                    ??000
	Alseuosmia_macrophylla           10011
	Alstroemeria_aurea               ?1001
	Alstroemeria_pulchella           0100?
	Altingia_chinensis               ?????
	Alzatea_verticillata             10010
	Amaranthus_retroflexus           00010
	Amaranthus_tricolor              0?000
	Amborella_trichopoda             001?0
	Amischotolype_hispida            01001
	Ammannia_baccifera               10000
	Ammannia_multiflora              ?0001
	Amyema_queenslandica             00001
	Amylotheca_subumbellata          10001
	Anacampseros_crinita             ??011
	Anacardium_occidentale           10011
	Anacolosa_papuana                ?0001
	Anagallis_tenella                00011
	Anarthria_polyphylla             ?0000
	Anaxagorea_crassipetala          00001
	Anchusella_variegata             11011
	Ancistrocladus_ealaensis         ?0011
	Anemone_hepatica                 000?1
	Anemone_narcissiflora            00010
	Anemone_pulsatilla               00000
	Anethum_graveolens               10011
	Aneulophus_africanus             10011
	Angelica_sylvestris              10011
	Anigozanthos_flavidus            11000
	Anisophyllea_fallax              00011
	Anisoptera_marginata             ?0011
	Annona_glabra                    00001
	Anodendron_affine                10011
	Anredera_cordifolia              0001?
	Antiphytum_floribundum           ?0???
	Antirrhinum_majus                11011
	Aphanopetalum_resinosum          ?0001
	Aphloia_theiformis               1?01?
	Aponogeton_madagascariensis      ?1000
	Apophyllum_anomalum              ?0???
	Apostasia_odorata                01000
	Aptenia_cordifolia               ?0001
	Aquilaria_sinensis               ?0011
	Arabidopsis_thaliana             0?001
	Arachnitis_uniflora              11001
	Aralidium_pinnatifidum           00011
	Archiboehmeria_atrata            10010
	Arctopus_echinatus               00011
	Arctostaphylos_nummularia        10001
	Arctostaphylos_uvaursi           10011
	Arenaria_littledalei             00000
	Arenaria_serpyllifolia           00011
	Argania_spinosa                  ?0011
	Argemone_mexicana                00001
	Argostemma_puffii                ?0011
	Aristea_glauca                   ?0000
	Aristolochia_macrophylla         11000
	Aristotelia_chilensis            ??011
	Arnocrinum_gracillimum           10000
	Arytera_littoralis               10011
	Asarum_canadense                 10001
	Asarum_caudigerellum             10000
	Asarum_caudigerum                00000
	Asarum_yunnanense                ?1000
	Asparagus_officinalis            10000
	Asphodelus_fistulosus            00001
	Aspidistra_subrotata             10???
	Astelia_pumila                   00001
	Asteropeia_micraster             00011
	Asteropyrum_cavaleriei           00111
	Astragalus_membranaceus          11011
	Atalantia_buxifolia              0?011
	Atalantia_dasycarpa              0?001
	Atkinsonia_ligustrina            00001
	Atraphaxis_spinosa               ?0001
	Atropa_belladonna                00011
	Atropanthe_sinensis              11011
	Atuna_racemosa                   ?1011
	Aucuba_japonica                  00001
	Aulax_umbellata                  11???
	Austrobaileya_scandens           001?1
	Austrobuxus_megacarpus           ??000
	Austrobuxus_nitidus              00010
	Austromatthaea_elegans           ?0000
	Averrhoidium_dalyi               ?01?1
	Azorella_selago                  00011
	Baccharis_neglecta               ?0011
	Bacopa_monnieri                  11011
	Baeckea_frutescens               0?011
	Balanophora_elongata             ?1010
	Balanophora_fungosa              ?0010
	Balanophora_tobiracola           ??000
	Balanops_vieillardii             ?????
	Banisteriopsis_argyrophylla      ?101?
	Banksia_integrifolia             01000
	Barathranthus_axanthus           ?0?0?
	Barbacenia_purpurea              10001
	Barbeuia_madagascariensis        00010
	Barbeya_oleoides                 00000
	Barnadesia_odorata               11011
	Barringtonia_asiatica            10001
	Basella_alba                     10010
	Batis_maritima                   11001
	Bauera_rubioides                 ?0001
	Bauhinia_galpinii                01011
	Beaucarnea_recurvata             00001
	Beauprea_congesta                10???
	Beauprea_montana                 00000
	Begonia_longifolia               ?0001
	Begonia_masoniana                01001
	Beiselia_mexicana                ?0011
	Bellendena_montana               00000
	Belosynapsis_ciliata             00001
	Bensoniella_oregona              01011
	Benthamina_alyxifolia            11011
	Berberidopsis_corallina          001?0
	Bergenia_crassifolia             10011
	Bergia_texana                    00011
	Berneuxia_thibetica              10011
	Beta_vulgaris                    10010
	Bhesa_paniculata                 ?0011
	Biebersteinia_orphanidis         00011
	Billardiera_heterophylla         00011
	Billbergia_nutans                ?1001
	Bischofia_javanica               00010
	Bixa_orellana                    00011
	Blandfordia_punicea              10000
	Bomarea_edulis                   10001
	Bomarea_pardina                  00001
	Bombax_ceiba                     10011
	Bonnetia_sessilis                10011
	Borago_officinalis               10011
	Borthwickia_trifoliata           0?1?1
	Borya_septentrionalis            00000
	Bournea_leiophylla               10011
	Bournea_sinensis                 10001
	Boykinia_occidentalis            10011
	Brassica_napus                   0?001
	Bretschneidera_sinensis          11011
	Briggsia_longipes                11011
	Bromelia_antiacantha             ?00?1
	Browallia_americana              ?1011
	Bruguiera_gymnorhiza             00001
	Brunellia_standleyana            10010
	Brunia_albiflora                 00011
	Brunonia_australis               10011
	Bryocarpum_himalaicum            10001
	Buckinghamia_celsissima          ?1000
	Buddleja_davidii                 1?001
	Burmannia_biflora                10001
	Butomus_umbellatus               00001
	Buxus_sempervirens               00101
	Byblis_liniflora                 10011
	Byrsonima_crassifolia            ?1011
	Cabomba_caroliniana              00000
	Caccinia_strigosa                ?1???
	Cadaba_kirkii                    01001
	Caesalpinia_pulcherrima          01011
	Calandrinia_oblonga              ??001
	Calandrinia_operta               0?011
	Calectasia_intermedia            10000
	Calepina_irregularis             ?1001
	Callicarpa_dichotoma             10001
	Callisia_fragrans                00001
	Calluna_vulgaris                 00001
	Calochortus_nuttallii            00001
	Calophyllum_inophyllum           0?001
	Calophyllum_soulattri            ?0?0?
	Caltha_palustris                 00110
	Calycanthus_floridus             001?1
	Calycanthus_occidentalis         001?0
	Calyptranthes_bracteata          ??0?0
	Calystegia_sepium                10011
	Camellia_sinensis                101?1
	Campanula_elatines               10011
	Campomanesia_cucullata           0?011
	Campomanesia_espiritosantensis   ??001
	Campsis_radicans                 11011
	Camptotheca_acuminata            10011
	Campynema_lineare                00000
	Canarina_canariensis             10001
	Canarium_caudatum                ?0001
	Canella_winterana                10011
	Canna_glauca                     1?001
	Cannabis_sativa                  10010
	Canscora_diffusa                 11001
	Canscora_sanjappae               10001
	Cansjera_rheedei                 10000
	Cantua_buxifolia                 11011
	Capparis_spinosa                 ?1001
	Capsicodendron_dinisii           0?1??
	Carallia_pectinifolia            00001
	Carallia_suffruticosa            ?0011
	Cardiopteris_quinqueloba         10011
	Cardiospermum_halicacabum        01001
	Cardwellia_sublimis              01000
	Careya_arborea                   00001
	Carica_papaya                    10011
	Cariniana_micrantha              10001
	Carlemannia_tetragona            11001
	Carludovica_palmata              00000
	Carpodetus_serratus              10011
	Caryocar_glabrum                 ?0011
	Caryota_mitis                    10001
	Casearia_graveolens              ?0010
	Casearia_sylvestris              0001?
	Cassytha_filiformis              10001
	Casuarina_cunninghamiana         ??000
	Caulophyllum_thalictroides       00001
	Ceanothus_sanguineus             00011
	Celastrus_orbiculatus            00011
	Cephalanthera_falcata            ?10?1
	Cephalanthera_nanchuanica        ?0001
	Cephalotus_follicularis          10000
	Ceratiola_ericoides              00000
	Ceratonia_siliqua                00010
	Ceratopetalum_gummiferum         ?0011
	Ceratophyllum_demersum           ?????
	Cercidiphyllum_japonicum         ?????
	Cercis_canadensis                11011
	Ceriops_tagal                    00011
	Cespedesia_spathulata            10011
	Cestrum_aurantiacum              10011
	Chamaelirium_luteum              00000
	Changiostyrax_dolichocarpus      ?0001
	Chasmanthe_floribunda            11001
	Chimonanthus_praecox             001?1
	Chionographis_japonica           ?100?
	Chrysobalanus_icaco              00011
	Chrysolepis_sempervirens         00000
	Chrysosplenium_japonicum         00000
	Cichorium_intybus                11011
	Cinnamomum_camphora              10000
	Cinnamosma_madagascariensis      100??
	Circaeaster_agrestis             001?0
	Cirsium_vulgare                  11011
	Cissampelos_pareira              ?1001
	Cissus_assamica                  10001
	Cistanche_deserticola            11011
	Citrus_aurantium                 10011
	Clarkia_xantiana                 01001
	Clavija_eggersiana               10011
	Claytonia_virginica              00011
	Clematis_apiifolia               00000
	Cleome_serrulata                 11001
	Cleome_viscosa                   01001
	Cleomella_obtusifolia            10001
	Clerodendrum_japonicum           10011
	Clethra_mexicana                 00011
	Cleyera_japonica                 10111
	Clidemia_allenii                 ?1011
	Clusia_blattophila               ??001
	Clutia_pulchella                 ??011
	Cnicothamnus_azafran             ?1011
	Cobaea_scandens                  10011
	Coccinia_grandis                 10011
	Cochlearia_abulensis             ?1???
	Cochlearia_acaulis               ?????
	Cocos_nucifera                   00001
	Coffea_arabica                   10011
	Colchicum_autumnale              10000
	Coldenia_procumbens              10001
	Colletia_spinosissima            ?0010
	Columellia_oblonga               11011
	Combretum_alfredii               10001
	Combretum_pilosum                10011
	Cometes_surattensis              00011
	Commelina_communis               01001
	Conandron_ramondioides           10011
	Conceveiba_martiana              1?00?
	Conospermum_taxifolium           11000
	Consolida_regalis                11111
	Corbichonia_decumbens            00010
	Corema_conradii                  00010
	Coriandrum_sativum               11011
	Coriaria_ruscifolia              ?0011
	Coris_monspeliensis              ?1?11
	Cornus_mas                       00001
	Corokia_cotoneaster              10011
	Corsiopsis_chinensis             0100?
	Corynocarpus_laevigatus          ?0011
	Couroupita_guianensis            01001
	Crassula_multicava               ?0001
	Crassula_rupestris               ?0011
	Crateva_palmeri                  ?1???
	Crinodendron_hookerianum         10011
	Crinum_asiaticum                 10000
	Crinum_latifolium                11000
	Crocosmia_masoniorum             11001
	Crocus_sativus                   10000
	Croomia_pauciflora               00000
	Crossosoma_bigelovii             1?011
	Crossosoma_californicum          ?0011
	Croton_tiglium                   00011
	Crypteronia_paniculata           00010
	Cryptocarya_meissneriana         00001
	Ctenolophon_englerianus          00011
	Cupaniopsis_anacardioides        0?011
	Cuphea_teleandra                 11001
	Curtisia_dentata                 10001
	Cyanastrum_johnstonii            10000
	Cyanella_alba                    ?00?1
	Cyanella_hyacinthoides           01001
	Cybianthus_candamoensis          ?0?01
	Cyclocodon_lancifolius           1?011
	Cyclocodon_parviflorus           1?001
	Cymodocea_nodosa                 ?????
	Cynomorium_coccineum             ??010
	Cyphia_elata                     ?1011
	Cyrilla_racemiflora              10011
	Cytinus_ruber                    10000
	Dampiera_spicigera               11011
	Daphnandra_micrantha             00001
	Daphnandra_repandula             0?1?0
	Daphniphyllum_pentandrum         ?0010
	Dapsilanthus_disjunctus          ??0?1
	Dasyphyllum_reticulatum          ?0011
	Dasypogon_bromeliifolius         00000
	Datisca_cannabina                ?0000
	Datura_stramonium                10011
	Daucus_carota                    11011
	Davidsonia_pruriens              10010
	Decaspermum_gracilentum          ?0001
	Decaspermum_hainanense           10011
	Degeneria_roseiflora             ?0??1
	Degeneria_vitiensis              0?1?1
	Delarbrea_michieana              10?1?
	Delosperma_echinatum             00??1
	Delosperma_litorale              ??011
	Delphinium_cheilanthum           010?1
	Dendrophthoe_vitellinus          ?1011
	Dendrotrophe_varians             10010
	Desfontainia_spinosa             10011
	Desmopsis_microcarpa             10001
	Dialypetalum_floribundum         00011
	Diaperia_prolifera               ?0001
	Diascia_cordata                  ?1011
	Diastella_divaricata             ?0000
	Dicella_nucifera                 ?1011
	Dichapetalum_rugosum             00011
	Dichilanthe_zeylanica            11011
	Dichorisandra_thyrsiflora        01001
	Dicoelia_beccariana              ??011
	Dicoma_obconica                  11011
	Dictamnus_albus                  ?1011
	Diervilla_sessilifolia           11011
	Digitalis_purpurea               11011
	Dilobeia_thouarsii               00???
	Dinoseris_salicifolia            ?1011
	Dionysia_odora                   ?0?11
	Dioscorea_alata                  00001
	Diospyros_kaki                   ?0001
	Diospyros_texana                 10011
	Dipelta_yunnanensis              11011
	Dipentodon_sinicus               000?0
	Diplectria_barbata               ?0001
	Dipsacus_sativus                 11001
	Dipteronia_sinensis              ?0011
	Dirachma_socotrana               00011
	Disanthus_cercidifolius          ?0011
	Dodecatheon_alpinum              10001
	Dodecatheon_meadia               1?011
	Dodonaea_viscosa                 00000
	Donatia_fascicularis             00011
	Doryanthes_palmeri               00000
	Doryphora_aromatica              ??000
	Doryphora_sassafras              00001
	Douradoa_consimilis              0?001
	Drimys_winteri                   001?1
	Drosera_rotundifolia             10011
	Drosophyllum_lusitanicum         00011
	Dryadodaphne_trachyphloia        00000
	Drymaria_cordata                 00011
	Drypetes_madagascariensis        00010
	Dudleya_viscida                  10011
	Dulacia_candida                  ??001
	Durandea_pentagyna               ?0011
	Duranta_erecta                   11011
	Dyckia_remotiflora               ?0001
	Dysoxylum_densiflorum            ??001
	Dysoxylum_lenticellatum          1?011
	Ecdeiocolea_monostachya          00000
	Echinops_ritro                   ?0011
	Echiochilon_arenarium            10011
	Echiochilon_fruticosum           11011
	Echium_vulgare                   11011
	Elaeagnus_umbellata              10000
	Elaeocarpus_chinensis            ?0001
	Elaeocarpus_reticulatus          00011
	Elatine_triandra                 00001
	Elatostema_petelotii             ?0000
	Elytranthe_albida                11001
	Embelia_laeta                    ?0001
	Embelia_ribes                    ?0?11
	Emblingia_calceoliflora          11011
	Emmotum_harleyi                  1?011
	Empetrum_nigrum                  ?0001
	Endonema_retzioides              ??000
	Enkianthus_campanulatus          10011
	Epilobium_angustifolium          01001
	Epilobium_palustre               ?0001
	Epiphyllum_oxypetalum            ?1??1
	Epiphyllum_phyllanthus           ?0???
	Eranthis_hyemalis                00001
	Erianthemum_dregei               ?0?1?
	Erica_cinerea                    10011
	Erica_tetralix                   10001
	Erigeron_compositus              ?1011
	Eriocaulon_aquaticum             11001
	Erodium_maritimum                ?0011
	Erodium_pelargoniflorum          ?1011
	Erythrina_cristagalli            110?1
	Eschscholzia_californica         1?001
	Eschweilera_amazoniciformis      ?1001
	Eschweilera_ovata                ?0001
	Eucalyptus_tetragona             0?001
	Eucarpha_deplanchei              00000
	Euclea_crispa                    10011
	Eucommia_ulmoides                ?????
	Eucryphia_lucida                 10001
	Euonymus_alatus                  00001
	Euonymus_sachalinensis           00011
	Euphronia_guianensis             00011
	Eupomatia_bennettii              ?????
	Euptelea_pleiosperma             ?????
	Eurycorymbus_cavaleriei          ?0011
	Euryodendron_excelsum            00011
	Exacum_affine                    10011
	Exacum_paucisquamum              1?001
	Exbucklandia_longipetala         ?00?1
	Exbucklandia_tonkinensis         ?00?0
	Fagonia_indica                   00011
	Fagopyrum_esculentum             ?0010
	Fagus_grandifolia                10000
	Faika_villosa                    00000
	Fendlera_rupicola                00001
	Ficaria_verna                    001?1
	Ficus_carica                     00010
	Flabellaria_paniculata           ?0011
	Flabellariopsis_acuminata        ?001?
	Flagellaria_indica               00001
	Floerkea_proserpinacoides        00001
	Foetidia_obliqua                 000?0
	Forchhammeria_pallida            ?0???
	Forgesia_racemosa                10011
	Fouquieria_formosa               11011
	Fouquieria_splendens             10011
	Francoa_appendiculata            11011
	Frankenia_pulverulenta           10011
	Franklinia_alatamaha             ?0011
	Fraxinus_chinensis               10000
	Fraxinus_griffithii              ?0001
	Friesodielsia_desmoides          00001
	Fuchsia_procumbens               10001
	Fumaria_officinalis              ?1001
	Fusaea_peruviana                 10001
	Galanthus_nivalis                00001
	Galax_urceolata                  00011
	Galbulimima_belgraveana          ?????
	Galium_aparine                   00000
	Garcinia_multiflora              0?001
	Garcinia_subelliptica            ?0011
	Gardneria_angustifolia           1?001
	Gardneria_multiflora             ??011
	Garrya_elliptica                 00000
	Gaultheria_nummularioides        ??011
	Gaultheria_suborbicularis        1?001
	Gaura_mollis                     11001
	Geissoloma_marginatum            ?0001
	Gelsemium_sempervirens           10011
	Gentiana_saponaria               1001?
	Gentianella_arenaria             1?001
	Gentianella_azurea               1?011
	Gentianopsis_paludosa            1?001
	Geocarpon_minimum                ?0010
	Geosiris_aphylla                 00000
	Geranium_macrorrhizum            ?1011
	Geranium_robertianum             00011
	Gerrardina_foliosa               ?0011
	Gevuina_avellana                 01???
	Gibasis_pellucida                00001
	Gibsoniothamnus_epiphyticus      11011
	Gilliesia_graminea               ?100?
	Gisekia_pharnaceoides            00010
	Glaucidium_palmatum              00000
	Glossocalyx_longicuspis          11010
	Glyptopetalum_rhytidophyllum     00001
	Gnidia_razakamalalana            1?011
	Gochnatia_hypoleuca              ?0011
	Gomortega_keule                  001?0
	Gomphandra_tetrandra             10011
	Goodenia_ovata                   11011
	Goupia_glabra                    10011
	Grevillea_curviloba              ?0000
	Grevillea_juniperina             11000
	Grevillea_robusta                01000
	Greyia_radlkoferi                ?0011
	Grias_peruviana                  10001
	Griselinia_littoralis            00011
	Grubbia_rosmarinifolia           00000
	Guaiacum_sanctum                 01011
	Guamatela_tuerckheimii           ?0011
	Guizotia_abyssinica              11011
	Gunnera_hamiltonii               ??001
	Guzmania_scandens                11001
	Gymnocladus_chinensis            10011
	Gyrocarpus_americanus            10010
	Gyrostemon_tepperi               ?00?0
	Gyrostemon_thesioides            ??000
	Habranthus_robustus              01001
	Haemodorum_laxum                 00001
	Hakea_archaeoides                01000
	Hakea_drupacea                   00000
	Hakea_victoria                   11000
	Halacsya_sendtneri               ?1???
	Halesia_carolina                 10001
	Halleria_ligustrifolia           1?001
	Halleria_lucida                  11011
	Halophila_ovalis                 00000
	Halophytum_ameghinoi             0?000
	Haloragis_aspera                 00001
	Hamamelis_virginiana             10001
	Hanguana_malayana                00001
	Haworthia_integra                ?100?
	Hecastocleis_shockleyi           ?0011
	Hedycarya_arborea                ??000
	Hedychium_coronarium             11001
	Hedyosmum_arborescens            0000?
	Heisteria_parvifolia             10011
	Helia_oblongifolia               ?1011
	Heliamphora_nutans               00001
	Helianthemum_grandiflorum        ?0011
	Helianthus_annuus                11011
	Heliconia_latispatha             ?1000
	Helixanthera_parasitica          00011
	Helixanthera_sampsonii           00001
	Helleborus_foetidus              001?1
	Helwingia_himalaica              ??001
	Helwingia_japonica               0001?
	Hemerocallis_fulva               11000
	Henriquezia_nitida               11011
	Hernandia_nymphaeifolia          ?0001
	Herniaria_glabra                 00010
	Herniaria_polygama               00000
	Hesperevax_sparsiflora           ?1011
	Heterosmilax_japonica            10000
	Heuchera_micrantha               00011
	Hevea_brasiliensis               10010
	Hibbertia_scandens               00011
	Hicksbeachia_pinnatifolia        00000
	Hillebrandia_sandwicensis        ?1011
	Hiptage_lanceolata               ?1011
	Hiraea_bullata                   ?1011
	Hoppea_dichotoma                 11001
	Horsfieldia_kingii               10000
	Hortonia_floribunda              001?1
	Hosta_plantaginea                10000
	Hua_gabonii                      00011
	Humulus_lupulus                  ?1010
	Hura_crepitans                   ?00?0
	Hyalis_argentea                  ?1011
	Hydnora_africana                 10000
	Hydrangea_paniculata             10011
	Hydrastis_canadensis             00000
	Hydrocera_triflora               0101?
	Hydrocharis_morsusranae          00001
	Hydrocotyle_vulgaris             0001?
	Hydrolea_ovata                   10011
	Hydrophyllum_capitatum           10011
	Hydrostachys_multifida           ?????
	Hymenanthera_alpina              10011
	Hyoscyamus_niger                 11011
	Hypericum_hirsutum               ?0011
	Hypodaphnis_zenkeri              00000
	Hypoxis_hemerocallidea           00000
	Hypseocharis_tridentata          ?0011
	Iberis_amara                     ?1001
	Idesia_polycarpa                 00010
	Ilex_cornuta                     10001
	Ilex_micrococca                  ?0011
	Illigera_luzonensis              00011
	Impatiens_repens                 11011
	Indotristicha_ramosissima        1?000
	Ipomopsis_tenuifolia             11011
	Iris_decora                      1?001
	Iris_missouriensis               00001
	Irlbachia_pedunculata            ?1011
	Irvingbaileya_australis          10011
	Isophysis_tasmanica              00001
	Isopyrum_thalictroides           00011
	Itea_virginica                   ?0011
	Ixerba_brexioides                ?0011
	Ixiolirion_tataricum             00000
	Japonolirion_osense              00001
	Jasminum_simplicifolium          10011
	Joinvillea_plicata               00000
	Jovellana_violacea               ?1001
	Juglans_mandshurica              ??000
	Juncus_castaneus                 00000
	Justicia_americana               11011
	Kadsura_japonica                 001?0
	Kalanchoe_daigremontiana         10001
	Kalmia_buxifolia                 ?0?11
	Kandelia_obovata                 10011
	Kermadecia_pronyensis            01000
	Kibara_coriacea                  00001
	Kibara_macrophylla               1?0??
	Kielmeyera_coriacea              ?0011
	Kiggelaria_africana              00011
	Kirkia_acuminata                 ?0001
	Kirkia_wilmsii                   ?0011
	Klainedoxa_gabonensis            10011
	Koeberlinia_spinosa              00001
	Koelreuteria_paniculata          ?1011
	Korupodendron_songweanum         01011
	Krameria_ixine                   ?101?
	Laccopetalum_giganteum           00011
	Lachnocaulon_anceps              10000
	Lacistema_aggregatum             ??00?
	Lactoris_fernandeziana           00000
	Lambertia_ericifolia             11000
	Lambertia_ilicifolia             ?0000
	Lamium_amplexicaule              11011
	Lampranthus_blandus              00?11
	Lanaria_lanata                   10000
	Lardizabala_biternata            00001
	Larrea_tridentata                ?0011
	Lasjia_claudiensis               00???
	Laureliopsis_philippiana         00001
	Laurus_nobilis                   10000
	Lavandula_latifolia              11011
	Lecythis_poiteaui                11001
	Ledum_palustre                   00011
	Leea_guineense                   10011
	Leonia_glycycarpa                10011
	Leptostylis_filipes              ?0?01
	Leucadendron_chamelaea           ?0000
	Leucomeris_spectabilis           ?0011
	Leucospermum_bolusii             11000
	Lilaea_scilloides                ?1?0?
	Limeum_obovatum                  00011
	Limnanthes_douglasii             10011
	Limnocharis_flava                00001
	Limosella_aquatica               10011
	Lindernia_anagallis              11011
	Linum_perenne                    10011
	Lipocarpha_microcephala          ?????
	Liriodendron_chinense            00001
	Lissocarpa_benthamii             10001
	Litchi_chinensis                 100?0
	Lithospermum_officinale          10011
	Lobelia_zeylanica                11011
	Lobularia_maritima               ??001
	Loeflingia_squarrosa             000?0
	Lomandra_longifolia              00000
	Lomatia_fraxinifolia             01000
	Lomatogonium_carinthiacum        10011
	Lonicera_japonica                11011
	Lophopyxis_maingayi              00011
	Lophostemon_confertus            ??011
	Loranthus_delavayi               10001
	Loranthus_lambertianus           00011
	Lozania_nunkui                   ??010
	Lozania_pittieri                 ???0?
	Luculia_gratissima               10011
	Ludwigia_adscendens              ?0011
	Ludwigia_hyssopifolia            ?0001
	Ludwigia_ovalis                  ?0000
	Lunania_parviflora               10000
	Luzuriaga_radicans               0?000
	Lyallia_kerguelensis             ??001
	Lycopersicon_esculentum          10001
	Lycoris_radiata                  11000
	Lycoris_squamigera               10000
	Lysiana_maritima                 ?1001
	Lysimachia_insignis              10011
	Lysimachia_maritima              10010
	Lysimachia_thyrsiflora           ?0001
	Lythrum_salicaria                10001
	Maasia_ovalifolia                00001
	Macadamia_integrifolia           01000
	Macrosolen_bibracteolatus        11001
	Macrosolen_cochinchinensis       10001
	Madagasikaria_andersonii         ?0011
	Maerua_kirkii                    ?0???
	Magnolia_decidua                 0?01?
	Magnolia_grandiflora             00000
	Magnolia_kwangsiensis            001??
	Mahonia_bealei                   00001
	Malpighia_emarginata             ?1011
	Malpighiodes_guianensis          ?1011
	Mammea_yunnanensis               ?0001
	Manilkara_zapota                 10001
	Maranta_arundinacea              1?001
	Marcgravia_umbellata             1?001
	Martynia_annua                   11011
	Mayaca_fluviatilis               00001
	Mazus_pumilus                    11011
	Mecardonia_tenella               ?100?
	Medusagyne_oppositifolia         00011
	Melanophylla_modestei            10011
	Melastoma_malabathricum          00011
	Melianthus_major                 01011
	Melicytus_dentatus               ?1011
	Meliosma_pinnata                 ?1011
	Meliosma_veitchiorum             01111
	Melliodendron_xylocarpum         10011
	Memecylon_scutellatum            ?0001
	Mentzelia_lindleyi               00011
	Menyanthes_trifoliata            10011
	Menziesia_ferruginea             10001
	Metteniusa_santanderensis        ?0011
	Micranthes_ferruginea            01011
	Micranthes_integrifolia          00011
	Micrantheum_hexandrum            ?0000
	Micropholis_cayennensis          ?0?11
	Microtea_debilis                 0?010
	Mikania_scandens                 ?0011
	Mimetes_arboreus                 11???
	Mimetes_cucullatus               01???
	Mimosa_pudica                    10001
	Minquartia_guianensis            10011
	Minuartia_biflora                00011
	Mirabilis_jalapa                 10010
	Misodendrum_linearifolium        1000?
	Mitrasacme_pygmaea               10001
	Mitrastemon_yamamotoi            10000
	Moenchia_erecta                  ?0001
	Mollinedia_ovata                 10001
	Mollugo_cerviana                 00010
	Monochoria_korsakowii            ?0000
	Monocostus_uniflorus             11001
	Monotropa_hypopitys              00011
	Montia_fontana                   ?1011
	Montia_parvifolia                10011
	Montinia_caryophyllacea          ?000?
	Moquinia_racemosa                ?0011
	Morina_longifolia                11011
	Moringa_oleifera                 01011
	Moringa_ovalifolia               ?0011
	Morisonia_americana              ?0???
	Morus_indica                     00000
	Moschopsis_rosulata              10011
	Moultonianthus_leembruggianus    0?011
	Muntingia_calabura               ?0011
	Murdannia_keisak                 00001
	Murdannia_nudiflora              01001
	Murraya_paniculata               0?011
	Murraya_tetramera                1?001
	Musa_acuminata                   1100?
	Musgravea_heterophylla           00000
	Myodocarpus_fraxinifolius        ?0011
	Myoporum_mauritianum             10011
	Myosotis_alpestris               10011
	Myrica_gale                      ?????
	Myriophyllum_spicatum            10001
	Myrothamnus_flabellifolia        ?????
	Nandina_domestica                00000
	Napoleonaea_vogelii              10011
	Naravelia_zeylanica              00001
	Narthecium_californicum          00000
	Natsiatopsis_thunbergiifolia     10001
	Natsiatum_herpeticum             ?0011
	Nelumbo_lutea                    001?1
	Neoscortechinia_kingii           ?000?
	Neottia_gaudissartii             00000
	Neottia_smithiana                ?1001
	Nepenthes_mirabilis              10000
	Neurada_procumbens               ?0011
	Neuwiedia_singapureana           01001
	Nicandra_physaloides             10011
	Nicotiana_tabacum                11011
	Nierembergia_scoparia            ?1???
	Nigella_damascena                00111
	Nitraria_retusa                  00011
	Nolana_humifusa                  10011
	Nonea_pulla                      11011
	Nonea_stenosolen                 ?0???
	Norantea_guianensis              00011
	Nothaphoebe_konishii             ?0001
	Nothofagus_antarctica            10000
	Nothoscordum_bivalve             10000
	Nothotalisia_peruviana           00011
	Notoceras_bicorne                ?1001
	Nymphaea_odorata                 00001
	Nypa_fruticans                   00001
	Ochthocosmus_longipedicellatus   10011
	Octoknema_affinis                ?0011
	Octoknema_borealis               ?0010
	Octoknema_chailluensis           ?0001
	Octomeles_sumatrana              ??00?
	Oenothera_biennis                ?0001
	Olax_imbricata                   10011
	Oldenburgia_intermedia           11011
	Olea_europaea                    10001
	Olinia_ventosa                   00011
	Omphalogramma_vinciflorum        11001
	Oncotheca_balansae               10011
	Onosma_taurica                   ?0???
	Ophiocaryon_duckei               0?001
	Ophiocaryon_klugii               00111
	Opilia_amentacea                 00010
	Opuntia_ficusindica              00??1
	Orchidantha_maxillarioides       ?1001
	Orectanthe_sceptrum              11001
	Orites_excelsus                  10???
	Oryctes_nevadensis               ?1???
	Oryza_sativa                     ?1001
	Osbeckia_nepalensis              00011
	Osbeckia_stellata                00001
	Osyris_lanceolata                00000
	Oxalis_dillenii                  10011
	Oxystylis_lutea                  00001
	Pachysandra_procumbens           00001
	Paeonia_californica              001?1
	Palisota_flagelliflora           ?0001
	Panax_quinquefolius              10011
	Panda_oleosa                     10011
	Pandanus_tectorius               ?????
	Paphiopedilum_appletonianum      11001
	Paranomus_spicatus               ?0000
	Paraquilegia_microphylla         00011
	Paronychia_canadensis            10010
	Parrotia_subaequalis             ?0??0
	Passiflora_biflora               10011
	Passiflora_unipetala             11011
	Patrinia_scabiosifolia           10011
	Paulownia_tomentosa              11011
	Pauridia_longituba               ?0001
	Pavieasia_yunnanensis            ?0011
	Pelargonium_capitatum            ?1011
	Pellionia_macrophylla            00010
	Peltoboykinia_tellimoides        10011
	Pennantia_corymbosa              0001?
	Pennellia_longifolia             ?1001
	Pennellia_micrantha              ??001
	Pentadiplandra_brazzeana         ?0011
	Pentamerista_neotropica          00011
	Pentaphragma_ellipticum          10?11
	Pentaphragma_sinense             ?0011
	Pentastemona_egregia             10010
	Penthorum_sedoides               10010
	Pereskia_aculeata                001?1
	Peridiscus_lucidus               10010
	Perrottetia_arisanensis          00000
	Perrottetia_ovata                ???1?
	Persea_americana                 00001
	Persoonia_falcata                01000
	Persoonia_lanceolata             00000
	Petalonyx_nitidus                10011
	Petalostigma_pubescens           0000?
	Petenaea_cordata                 ??010
	Petermannia_cirrosa              ?0000
	Petrocodon_dealbatus             11011
	Petrocodon_scopulorus            10011
	Petrophile_biloba                00000
	Petrosavia_sinii                 10001
	Petunia_axillaris                10011
	Peumus_boldus                    001?0
	Phaulothamnus_spinescens         00000
	Phelline_billardierei            100?1
	Phelline_erubescens              ?0001
	Philadelphus_lewisii             00011
	Philesia_magellanica             00001
	Philydrum_lanuginosum            01001
	Phormium_colensoi                11001
	Photinia_glabra                  00011
	Phragmanthera_regularis          ?1?1?
	Phryma_leptostachya              11011
	Phyllonoma_tenuidens             0?011
	Physalis_peruviana               ?0011
	Physena_madagascariensis         ?00?0
	Physochlaina_physaloides         10011
	Phytolacca_americana             00010
	Picrasma_chinensis               00001
	Pilostyles_hamiltonii            0?010
	Pimelea_longifolia               10000
	Pimelodendron_zoanthogyne        10000
	Pinguicula_villosa               11011
	Piper_aduncum                    ?????
	Pisum_sativum                    11011
	Pitcairnia_feliciana             11001
	Pittosporum_dasycaulon           ?1011
	Pittosporum_tobira               10011
	Placospermum_coriaceum           01000
	Plantago_lanceolata              10001
	Platanus_occidentalis            1?011
	Pleiotaxis_angolensis            10011
	Pleodendron_costaricense         10001
	Pleodendron_macranthum           00???
	Plocosperma_buxifolium           11011
	Plumbago_auriculata              10011
	Podocalyx_loranthoides           1??1?
	Podostemum_ceratophyllum         ?100?
	Polemonium_reptans               10011
	Pollia_hasskarlii                00001
	Polpoda_capensis                 ??000
	Polyalthia_suberosa              0?00?
	Polygala_paniculata              11011
	Polyosma_cunninghamii            10001
	Polypremum_procumbens            10011
	Pontederia_cordata               11000
	Poranthera_moorokatta            1?001
	Portulaca_oleracea               ?0011
	Portulaca_quadrifida             ?0001
	Portulacaria_afra                ??011
	Posidonia_australis              ?????
	Pothos_scandens                  00000
	Pouteria_bangii                  ?0?01
	Pouteria_campechiana             ?0?11
	Prepusa_montana                  10001
	Primula_sieboldii                10011
	Prockia_crucis                   10001
	Protea_cynaroides                11000
	Protium_apiculatum               ??011
	Protium_morii                    ?0001
	Prunus_persica                   ?0011
	Pseudonemacladus_oppositifolius  11?11
	Pseudospondias_microcarpa        00001
	Pseudowintera_colorata           101??
	Psychopterys_dipholiphylla       ?0011
	Pterygocalyx_volubilis           1?001
	Pulmonaria_officinalis           10011
	Purdiaea_nutans                  00?11
	Purdiaea_stenopetala             10011
	Puya_raimondii                   00001
	Pyrenacantha_volubilis           ?0000
	Pyrola_japonica                  ?1011
	Qualea_grandiflora               11011
	Quercus_hirtifolia               ??010
	Quercus_rubra                    10000
	Quillaja_saponaria               00011
	Quintinia_verdonii               00011
	Quisqualis_conferta              10011
	Rafflesia_arnoldii               10010
	Ranunculus_acris                 001?1
	Ravenala_madagascariensis        11001
	Reinwardtia_indica               00011
	Reseda_alba                      11011
	Reseda_lutea                     ?1001
	Retanilla_trinervia              ??001
	Rhabdodendron_amazonicum         10011
	Rhamnus_cathartica               ?0001
	Rhipogonum_elseyanum             00000
	Rhipogonum_scandens              ?0001
	Rhizophora_stylosa               00001
	Rhodamnia_dumetorum              ?0001
	Rhododendron_hippophaeoides      11011
	Rhodohypoxis_milloides           10000
	Rhodoleia_championii             ?10?1
	Rhodotypos_scandens              10001
	Rhoiptelea_chiliantha            00000
	Rhopalephora_scaberrima          01001
	Rhopalocarpus_lucidus            ?0001
	Rhynchoglossum_notonianum        11011
	Ribes_aureum                     00011
	Ribes_speciosum                  1?001
	Richterago_amplexifolia          ?0011
	Richterago_angustifolia          ?1011
	Ricinus_communis                 ?0010
	Rinorea_pubiflora                01011
	Rivina_humilis                   00000
	Rodgersia_aesculifolia           ?0010
	Roridula_gorgonias               00011
	Rosa_laevigata                   ?0011
	Rosa_sericea                     00001
	Rotala_densiflora                10011
	Roupala_montana                  00000
	Rourea_minor                     10011
	Ruppia_cirrhosa                  ?????
	Ruptiliocarpon_caracolito        00011
	Ryssopterys_timoriensis          ?0011
	Sabia_swinhoei                   00011
	Sagina_procumbens                00001
	Sagina_saginoides                00011
	Salvadora_persica                ?0001
	Sanicula_gregaria                10011
	Santalum_album                   1000?
	Sapindus_delavayi                ?1011
	Sapindus_saponaria               10011
	Saponaria_officinalis            01011
	Saraca_dives                     1?010
	Sarcobatus_vermiculatus          10000
	Sarcococca_ruscifolia            ??0?0
	Sarcolaena_oblongifolia          100?1
	Sarcopera_sessiliflora           10011
	Sarcosperma_laurinum             ?0011
	Sargentodoxa_cuneata             ?0001
	Sarracenia_purpurea              00011
	Saruma_henryi                    00001
	Saurauia_montana                 10011
	Saururus_cernuus                 ?????
	Sauvagesia_erecta                00011
	Saxifraga_cernua                 00011
	Saxifraga_stolonifera            ?1011
	Scabiosa_columbaria              11011
	Scheuchzeria_palustris           00000
	Schizanthus_pinnatus             ?1011
	Schlumbergera_russelianum        ?0???
	Schlumbergera_truncata           ?1???
	Schoepfia_chinensis              10011
	Schoepfia_schreberi              11011
	Schotia_brachypetala             00011
	Scleranthus_perennis             00010
	Scoparia_dulcis                  11001
	Scrophularia_californica         11011
	Scurrula_parasitica              11001
	Scyphostegia_borneensis          10001
	Scytopetalum_klaineanum          100??
	Sebaea_aurea                     ??00?
	Sebaea_microphylla               1?011
	Sedum_sarmentosum                ?0011
	Sedum_tetractinum                ?0001
	Seetzenia_lanata                 00010
	Serjania_morii                   11011
	Serjania_unidentata              ??001
	Serruria_aitonii                 ?1000
	Serruria_villosa                 ?0???
	Sesamum_indicum                  11011
	Sesuvium_portulacastrum          10010
	Setchellanthus_caeruleus         ?0011
	Silene_latifolia                 10011
	Silvianthus_bracteatus           ?1011
	Simethis_mattiazzii              00000
	Simmondsia_chinensis             00010
	Sinadoxa_corydalifolia           ??001
	Sinojackia_rehderiana            ?0011
	Sinojackia_xylocarpa             ?0?01
	Siparuna_decipiens               10???
	Siparuna_gentryana               ??010
	Sladenia_celastrifolia           10011
	Sloanea_latifolia                0000?
	Sloanea_sinensis                 ?0001
	Smilax_aspera                    00001
	Smilax_glauca                    00001
	Solandra_grandiflora             ?1011
	Solanum_dulcamara                10011
	Solaria_attenuata                ?1001
	Sorocephalus_pinifolius          10000
	Sowerbaea_juncea                 00001
	Soyauxia_talbotii                10011
	Sparganium_eurycarpum            1?0?0
	Spatalla_incurva                 11000
	Spatholirion_longifolium         00001
	Sphenoclea_zeylanica             10011
	Sphenostemon_lobosporus          00000
	Spinacia_oleracea                00000
	Sprekelia_formosissima           ?1000
	Stachyurus_chinensis             ?0001
	Staphisagria_macrosperma         011?1
	Staphisagria_picta               ?1111
	Staphylea_trifolia               10011
	Stegnosperma_halimifolium        00011
	Stegolepis_ligulata              10001
	Stellaria_media                  00011
	Stenopadus_talaumifolius         ?0011
	Stifftia_chrysantha              10011
	Stigmaphyllon_bogotense          ?101?
	Stirlingia_latifolia             ?0000
	Stixis_suaveolens                ??010
	Stokesia_laevis                  11011
	Strasburgeria_robusta            00111
	Strelitzia_reginae               11000
	Streptanthus_carinatus           ??001
	Streptanthus_glandulosus         ?1001
	Strombosiopsis_tetrandra         ??001
	Strychnos_nuxvomica              10011
	Stuckenia_pectinata              00000
	Stylidium_graminifolium          11011
	Stylobasium_spathulatum          ?0010
	Styrax_chinensis                 10011
	Sullivantia_oregana              00011
	Suriana_maritima                 00011
	Swertia_erythrosticta            1?011
	Swertia_tetraptera               1?001
	Swietenia_macrophylla            10011
	Symphionema_montanum             00000
	Symphonia_tanalensis             ?0011
	Symphorema_involucratum          10001
	Symphoricarpos_albus             10011
	Symplocos_zizyphoides            10011
	Tacca_chantrieri                 10000
	Takhtajania_perrieri             10011
	Talinum_paniculatum              00011
	Tamarindus_indica                11011
	Tamarix_chinensis                00011
	Tamarix_parviflora               1?001
	Tanakaea_radicans                ?00?0
	Tapiscia_sinensis                10011
	Tapura_guianensis                11011
	Tasmannia_lanceolata             1?00?
	Tecophilaea_cyanocrocus          00000
	Tectona_grandis                  1?001
	Teesdalia_coronopifolia          ??001
	Teesdalia_nudicaulis             ?1001
	Telopea_speciosissima            11000
	Telopea_truncata                 01000
	Terminalia_catappa               10010
	Tetracarpaea_tasmanica           10001
	Tetracentron_sinense             00000
	Tetrachondra_hamiltonii          10001
	Tetraena_mongolica               ??001
	Tetrameles_nudiflora             10010
	Tetramerista_glabra              0?001
	Tetrapterys_tinifolia            ?1011
	Thalictrum_minus                 00000
	Therorhodion_camtschaticum       ?1?11
	Thismia_americana                11001
	Thomandersia_laurifolia          ?1011
	Thurnia_jenmanii                 00000
	Thymelaea_hirsuta                1000?
	Tiarella_cordifolia              00011
	Tiarella_trifoliata              01011
	Ticodendron_incognitum           ?????
	Tillandsia_baileyi               1100?
	Tillandsia_usneoides             0?001
	Tillandsia_viridiflora           ?10?1
	Tinantia_anomala                 01001
	Tinospora_sinensis               00001
	Titanotrichum_oldhamii           11011
	Tofieldia_pusilla                00000
	Tolmiea_menziesii                110?1
	Tolypanthus_maclurei             10011
	Toronia_toru                     00000
	Tovaria_pendula                  ?0001
	Tradescantia_zebrina             ?0001
	Trautvetteria_caroliniensis      00010
	Trichlora_lactea                 ?000?
	Trichopus_zeylanicus             10000
	Trichuriella_monsoniae           ??011
	Triglochin_maritima              00000
	Maundia_triglochinoides          ?1?0?
	Trigonia_nivea                   ?1011
	Triguera_osbeckii                ?1011
	Trillium_erectum                 ?0001
	Trimenia_moorei                  001?0
	Triphyophyllum_peltatum          ?0011
	Tripogandra_serrulata            ?1001
	Trithuria_submersa               ?????
	Triunia_youngiana                11000
	Triuris_hyalina                  ?0000
	Trixis_inula                     11011
	Tropaeolum_majus                 11011
	Tropaeolum_tricolor              01011
	Tussilago_farfara                ?1011
	Urtica_dioica                    10000
	Uvariopsis_korupensis            1?001
	Vaccinium_macrocarpon            00001
	Vaccinium_vitisidaea             10011
	Vahlia_capensis                  00011
	Valerianella_locusta             11011
	Vanilla_planifolia               01001
	Vantanea_guianensis              10011
	Verbena_officinalis              10011
	Viburnum_acerifolium             10011
	Viola_pubescens                  01011
	Virotia_leptophylla              00000
	Viviania_crenata                 10011
	Wachendorfia_paniculata          ?100?
	Warburgia_ugandensis             00???
	Watsonia_meriana                 11000
	Weddellina_squamulosa            00010
	Wikstroemia_dolichantha          10010
	Wikstroemia_indica               ?0000
	Wilhelmsia_physodes              00011
	Wislizenia_californica           01001
	Xanthophyllum_flavescens         01011
	Xanthorhiza_simplicissima        001?1
	Xanthorrhoea_resinosa            00001
	Xeronema_callistemon             00000
	Xerophyta_elegans                00000
	Xerosicyos_danguyi               ??001
	Xerospermum_bonii                ?0001
	Ximenia_americana                10011
	Xylocarpus_granatum              ??001
	Xylomelum_pyriforme              00000
	Xyris_jupicai                    00001
	Yucca_baccata                    10000
	Yucca_filamentosa                00000
	Zanthoxylum_ailanthoides         0?011
	Zanthoxylum_nitidum              10001
	Zanthoxylum_wutaiense            ??0?0
	Zelkova_serrata                  1?010
	Zenia_insignis                   11011
	Zephyra_elegans                  10000
	Zephyranthes_candida             10000
	Ziziphus_jujuba                  ?0011
	Ziziphus_rugosa                  00010
	Zostera_marina                   ?????
	Zygophyllum_fabago               ?0011
	Zygophyllum_xanthoxylon          ??001
	Zygostigma_australe              ?0011

;

END;

BEGIN TAXA;
	TITLE OriginalData;
	DIMENSIONS NTAX=1230;
	TAXLABELS
		Abelia_grandifolia Abelia_triflora Abolboda_poarchon Abrus_precatorius Acacia_farnesiana Acalypha_californica Acalypha_wilkesiana Acanthochlamys_bracteata Acanthogilia_gloriosa Acharia_tragodes Achatocarpus_balansae Aconitum_napellus Acorus_calamus Acronychia_pedunculata Actaea_cordifolia Actaea_racemosa Actinidia_callosa Actinidia_chrysantha Adenanthos_sericeus Adlumia_fungosa Aechmea_multiflora Aesculus_pavia Aextoxicon_punctatum Afrothismia_hydra Agapanthus_praecox Ailanthus_altissima Ajuga_ciliata Akania_bidwillii Akebia_quinata Alangium_chinense Alchemilla_glabra Allantoma_lineata Allionia_choisyi Allium_fistulosum Allium_vineale Allophylus_longipes Alloxylon_flammeum Alluaudia_procera Alnus_hirsuta Alseuosmia_macrophylla Alstroemeria_aurea Alstroemeria_pulchella Altingia_chinensis Alzatea_verticillata Amaranthus_retroflexus Amaranthus_tricolor Amborella_trichopoda Amischotolype_hispida Ammannia_baccifera Ammannia_multiflora Amyema_queenslandica Amylotheca_subumbellata Anacampseros_crinita Anacardium_occidentale Anacolosa_papuana Anagallis_tenella Anarthria_polyphylla Anaxagorea_crassipetala Anchusella_variegata Ancistrocladus_ealaensis Anemone_hepatica Anemone_narcissiflora Anemone_pulsatilla Anethum_graveolens Aneulophus_africanus Angelica_sylvestris Anigozanthos_flavidus Anisophyllea_fallax Anisoptera_marginata Annona_glabra Anodendron_affine Anredera_cordifolia Antiphytum_floribundum Antirrhinum_majus Aphanopetalum_resinosum Aphloia_theiformis Aponogeton_madagascariensis Apophyllum_anomalum Apostasia_odorata Aptenia_cordifolia Aquilaria_sinensis Arabidopsis_thaliana Arachnitis_uniflora Aralidium_pinnatifidum Archiboehmeria_atrata Arctopus_echinatus Arctostaphylos_nummularia Arctostaphylos_uvaursi Arenaria_littledalei Arenaria_serpyllifolia Argania_spinosa Argemone_mexicana Argostemma_puffii Aristea_glauca Aristolochia_macrophylla Aristotelia_chilensis Arnocrinum_gracillimum Arytera_littoralis Asarum_canadense Asarum_caudigerellum Asarum_caudigerum Asarum_yunnanense Asparagus_officinalis Asphodelus_fistulosus Aspidistra_subrotata Astelia_pumila Asteropeia_micraster Asteropyrum_cavaleriei Astragalus_membranaceus Atalantia_buxifolia Atalantia_dasycarpa Atkinsonia_ligustrina Atraphaxis_spinosa Atropa_belladonna Atropanthe_sinensis Atuna_racemosa Aucuba_japonica Aulax_umbellata Austrobaileya_scandens Austrobuxus_megacarpus Austrobuxus_nitidus Austromatthaea_elegans Averrhoidium_dalyi Azorella_selago Baccharis_neglecta Bacopa_monnieri Baeckea_frutescens Balanophora_elongata Balanophora_fungosa Balanophora_tobiracola Balanops_vieillardii Banisteriopsis_argyrophylla Banksia_integrifolia Barathranthus_axanthus Barbacenia_purpurea Barbeuia_madagascariensis Barbeya_oleoides Barnadesia_odorata Barringtonia_asiatica Basella_alba Batis_maritima Bauera_rubioides Bauhinia_galpinii Beaucarnea_recurvata Beauprea_congesta Beauprea_montana Begonia_longifolia Begonia_masoniana Beiselia_mexicana Bellendena_montana Belosynapsis_ciliata Bensoniella_oregona Benthamina_alyxifolia Berberidopsis_corallina Bergenia_crassifolia Bergia_texana Berneuxia_thibetica Beta_vulgaris Bhesa_paniculata Biebersteinia_orphanidis Billardiera_heterophylla Billbergia_nutans Bischofia_javanica Bixa_orellana Blandfordia_punicea Bomarea_edulis Bomarea_pardina Bombax_ceiba Bonnetia_sessilis Borago_officinalis Borthwickia_trifoliata Borya_septentrionalis Bournea_leiophylla Bournea_sinensis Boykinia_occidentalis Brassica_napus Bretschneidera_sinensis Briggsia_longipes Bromelia_antiacantha Browallia_americana Bruguiera_gymnorhiza Brunellia_standleyana Brunia_albiflora Brunonia_australis Bryocarpum_himalaicum Buckinghamia_celsissima Buddleja_davidii Burmannia_biflora Butomus_umbellatus Buxus_sempervirens Byblis_liniflora Byrsonima_crassifolia Cabomba_caroliniana Caccinia_strigosa Cadaba_kirkii Caesalpinia_pulcherrima Calandrinia_oblonga Calandrinia_operta Calectasia_intermedia Calepina_irregularis Callicarpa_dichotoma Callisia_fragrans Calluna_vulgaris Calochortus_nuttallii Calophyllum_inophyllum Calophyllum_soulattri Caltha_palustris Calycanthus_floridus Calycanthus_occidentalis Calyptranthes_bracteata Calystegia_sepium Camellia_sinensis Campanula_elatines Campomanesia_cucullata Campomanesia_espiritosantensis Campsis_radicans Camptotheca_acuminata Campynema_lineare Canarina_canariensis Canarium_caudatum Canella_winterana Canna_glauca Cannabis_sativa Canscora_diffusa Canscora_sanjappae Cansjera_rheedei Cantua_buxifolia Capparis_spinosa Capsicodendron_dinisii Carallia_pectinifolia Carallia_suffruticosa Cardiopteris_quinqueloba Cardiospermum_halicacabum Cardwellia_sublimis Careya_arborea Carica_papaya Cariniana_micrantha Carlemannia_tetragona Carludovica_palmata Carpodetus_serratus Caryocar_glabrum Caryota_mitis Casearia_graveolens Casearia_sylvestris Cassytha_filiformis Casuarina_cunninghamiana Caulophyllum_thalictroides Ceanothus_sanguineus Celastrus_orbiculatus Cephalanthera_falcata Cephalanthera_nanchuanica Cephalotus_follicularis Ceratiola_ericoides Ceratonia_siliqua Ceratopetalum_gummiferum Ceratophyllum_demersum Cercidiphyllum_japonicum Cercis_canadensis Ceriops_tagal Cespedesia_spathulata Cestrum_aurantiacum Chamaelirium_luteum Changiostyrax_dolichocarpus Chasmanthe_floribunda Chimonanthus_praecox Chionographis_japonica Chrysobalanus_icaco Chrysolepis_sempervirens Chrysosplenium_japonicum Cichorium_intybus Cinnamomum_camphora Cinnamosma_madagascariensis Circaeaster_agrestis Cirsium_vulgare Cissampelos_pareira Cissus_assamica Cistanche_deserticola Citrus_aurantium Clarkia_xantiana Clavija_eggersiana Claytonia_virginica Clematis_apiifolia Cleome_serrulata Cleome_viscosa Cleomella_obtusifolia Clerodendrum_japonicum Clethra_mexicana Cleyera_japonica Clidemia_allenii Clusia_blattophila Clutia_pulchella Cnicothamnus_azafran Cobaea_scandens Coccinia_grandis Cochlearia_abulensis Cochlearia_acaulis Cocos_nucifera Coffea_arabica Colchicum_autumnale Coldenia_procumbens Colletia_spinosissima Columellia_oblonga Combretum_alfredii Combretum_pilosum Cometes_surattensis Commelina_communis Conandron_ramondioides Conceveiba_martiana Conospermum_taxifolium Consolida_regalis Corbichonia_decumbens Corema_conradii Coriandrum_sativum Coriaria_ruscifolia Coris_monspeliensis Cornus_mas Corokia_cotoneaster Corsiopsis_chinensis Corynocarpus_laevigatus Couroupita_guianensis Crassula_multicava Crassula_rupestris Crateva_palmeri Crinodendron_hookerianum Crinum_asiaticum Crinum_latifolium Crocosmia_masoniorum Crocus_sativus Croomia_pauciflora Crossosoma_bigelovii Crossosoma_californicum Croton_tiglium Crypteronia_paniculata Cryptocarya_meissneriana Ctenolophon_englerianus Cupaniopsis_anacardioides Cuphea_teleandra Curtisia_dentata Cyanastrum_johnstonii Cyanella_alba Cyanella_hyacinthoides Cybianthus_candamoensis Cyclocodon_lancifolius Cyclocodon_parviflorus Cymodocea_nodosa Cynomorium_coccineum Cyphia_elata Cyrilla_racemiflora Cytinus_ruber Dampiera_spicigera Daphnandra_micrantha Daphnandra_repandula Daphniphyllum_pentandrum Dapsilanthus_disjunctus Dasyphyllum_reticulatum Dasypogon_bromeliifolius Datisca_cannabina Datura_stramonium Daucus_carota Davidsonia_pruriens Decaspermum_gracilentum Decaspermum_hainanense Degeneria_roseiflora Degeneria_vitiensis Delarbrea_michieana Delosperma_echinatum Delosperma_litorale Delphinium_cheilanthum Dendrophthoe_vitellinus Dendrotrophe_varians Desfontainia_spinosa Desmopsis_microcarpa Dialypetalum_floribundum Diaperia_prolifera Diascia_cordata Diastella_divaricata Dicella_nucifera Dichapetalum_rugosum Dichilanthe_zeylanica Dichorisandra_thyrsiflora Dicoelia_beccariana Dicoma_obconica Dictamnus_albus Diervilla_sessilifolia Digitalis_purpurea Dilobeia_thouarsii Dinoseris_salicifolia Dionysia_odora Dioscorea_alata Diospyros_kaki Diospyros_texana Dipelta_yunnanensis Dipentodon_sinicus Diplectria_barbata Dipsacus_sativus Dipteronia_sinensis Dirachma_socotrana Disanthus_cercidifolius Dodecatheon_alpinum Dodecatheon_meadia Dodonaea_viscosa Donatia_fascicularis Doryanthes_palmeri Doryphora_aromatica Doryphora_sassafras Douradoa_consimilis Drimys_winteri Drosera_rotundifolia Drosophyllum_lusitanicum Dryadodaphne_trachyphloia Drymaria_cordata Drypetes_madagascariensis Dudleya_viscida Dulacia_candida Durandea_pentagyna Duranta_erecta Dyckia_remotiflora Dysoxylum_densiflorum Dysoxylum_lenticellatum Ecdeiocolea_monostachya Echinops_ritro Echiochilon_arenarium Echiochilon_fruticosum Echium_vulgare Elaeagnus_umbellata Elaeocarpus_chinensis Elaeocarpus_reticulatus Elatine_triandra Elatostema_petelotii Elytranthe_albida Embelia_laeta Embelia_ribes Emblingia_calceoliflora Emmotum_harleyi Empetrum_nigrum Endonema_retzioides Enkianthus_campanulatus Epilobium_angustifolium Epilobium_palustre Epiphyllum_oxypetalum Epiphyllum_phyllanthus Eranthis_hyemalis Erianthemum_dregei Erica_cinerea Erica_tetralix Erigeron_compositus Eriocaulon_aquaticum Erodium_maritimum Erodium_pelargoniflorum Erythrina_cristagalli Eschscholzia_californica Eschweilera_amazoniciformis Eschweilera_ovata Eucalyptus_tetragona Eucarpha_deplanchei Euclea_crispa Eucommia_ulmoides Eucryphia_lucida Euonymus_alatus Euonymus_sachalinensis Euphronia_guianensis Eupomatia_bennettii Euptelea_pleiosperma Eurycorymbus_cavaleriei Euryodendron_excelsum Exacum_affine Exacum_paucisquamum Exbucklandia_longipetala Exbucklandia_tonkinensis Fagonia_indica Fagopyrum_esculentum Fagus_grandifolia Faika_villosa Fendlera_rupicola Ficaria_verna Ficus_carica Flabellaria_paniculata Flabellariopsis_acuminata Flagellaria_indica Floerkea_proserpinacoides Foetidia_obliqua Forchhammeria_pallida Forgesia_racemosa Fouquieria_formosa Fouquieria_splendens Francoa_appendiculata Frankenia_pulverulenta Franklinia_alatamaha Fraxinus_chinensis Fraxinus_griffithii Friesodielsia_desmoides Fuchsia_procumbens Fumaria_officinalis Fusaea_peruviana Galanthus_nivalis Galax_urceolata Galbulimima_belgraveana Galium_aparine Garcinia_multiflora Garcinia_subelliptica Gardneria_angustifolia Gardneria_multiflora Garrya_elliptica Gaultheria_nummularioides Gaultheria_suborbicularis Gaura_mollis Geissoloma_marginatum Gelsemium_sempervirens Gentiana_saponaria Gentianella_arenaria Gentianella_azurea Gentianopsis_paludosa Geocarpon_minimum Geosiris_aphylla Geranium_macrorrhizum Geranium_robertianum Gerrardina_foliosa Gevuina_avellana Gibasis_pellucida Gibsoniothamnus_epiphyticus Gilliesia_graminea Gisekia_pharnaceoides Glaucidium_palmatum Glossocalyx_longicuspis Glyptopetalum_rhytidophyllum Gnidia_razakamalalana Gochnatia_hypoleuca Gomortega_keule Gomphandra_tetrandra Goodenia_ovata Goupia_glabra Grevillea_curviloba Grevillea_juniperina Grevillea_robusta Greyia_radlkoferi Grias_peruviana Griselinia_littoralis Grubbia_rosmarinifolia Guaiacum_sanctum Guamatela_tuerckheimii Guizotia_abyssinica Gunnera_hamiltonii Guzmania_scandens Gymnocladus_chinensis Gyrocarpus_americanus Gyrostemon_tepperi Gyrostemon_thesioides Habranthus_robustus Haemodorum_laxum Hakea_archaeoides Hakea_drupacea Hakea_victoria Halacsya_sendtneri Halesia_carolina Halleria_ligustrifolia Halleria_lucida Halophila_ovalis Halophytum_ameghinoi Haloragis_aspera Hamamelis_virginiana Hanguana_malayana Haworthia_integra Hecastocleis_shockleyi Hedycarya_arborea Hedychium_coronarium Hedyosmum_arborescens Heisteria_parvifolia Helia_oblongifolia Heliamphora_nutans Helianthemum_grandiflorum Helianthus_annuus Heliconia_latispatha Helixanthera_parasitica Helixanthera_sampsonii Helleborus_foetidus Helwingia_himalaica Helwingia_japonica Hemerocallis_fulva Henriquezia_nitida Hernandia_nymphaeifolia Herniaria_glabra Herniaria_polygama Hesperevax_sparsiflora Heterosmilax_japonica Heuchera_micrantha Hevea_brasiliensis Hibbertia_scandens Hicksbeachia_pinnatifolia Hillebrandia_sandwicensis Hiptage_lanceolata Hiraea_bullata Hoppea_dichotoma Horsfieldia_kingii Hortonia_floribunda Hosta_plantaginea Hua_gabonii Humulus_lupulus Hura_crepitans Hyalis_argentea Hydnora_africana Hydrangea_paniculata Hydrastis_canadensis Hydrocera_triflora Hydrocharis_morsusranae Hydrocotyle_vulgaris Hydrolea_ovata Hydrophyllum_capitatum Hydrostachys_multifida Hymenanthera_alpina Hyoscyamus_niger Hypericum_hirsutum Hypodaphnis_zenkeri Hypoxis_hemerocallidea Hypseocharis_tridentata Iberis_amara Idesia_polycarpa Ilex_cornuta Ilex_micrococca Illigera_luzonensis Impatiens_repens Indotristicha_ramosissima Ipomopsis_tenuifolia Iris_decora Iris_missouriensis Irlbachia_pedunculata Irvingbaileya_australis Isophysis_tasmanica Isopyrum_thalictroides Itea_virginica Ixerba_brexioides Ixiolirion_tataricum Japonolirion_osense Jasminum_simplicifolium Joinvillea_plicata Jovellana_violacea Juglans_mandshurica Juncus_castaneus Justicia_americana Kadsura_japonica Kalanchoe_daigremontiana Kalmia_buxifolia Kandelia_obovata Kermadecia_pronyensis Kibara_coriacea Kibara_macrophylla Kielmeyera_coriacea Kiggelaria_africana Kirkia_acuminata Kirkia_wilmsii Klainedoxa_gabonensis Koeberlinia_spinosa Koelreuteria_paniculata Korupodendron_songweanum Krameria_ixine Laccopetalum_giganteum Lachnocaulon_anceps Lacistema_aggregatum Lactoris_fernandeziana Lambertia_ericifolia Lambertia_ilicifolia Lamium_amplexicaule Lampranthus_blandus Lanaria_lanata Lardizabala_biternata Larrea_tridentata Lasjia_claudiensis Laureliopsis_philippiana Laurus_nobilis Lavandula_latifolia Lecythis_poiteaui Ledum_palustre Leea_guineense Leonia_glycycarpa Leptostylis_filipes Leucadendron_chamelaea Leucomeris_spectabilis Leucospermum_bolusii Lilaea_scilloides Limeum_obovatum Limnanthes_douglasii Limnocharis_flava Limosella_aquatica Lindernia_anagallis Linum_perenne Lipocarpha_microcephala Liriodendron_chinense Lissocarpa_benthamii Litchi_chinensis Lithospermum_officinale Lobelia_zeylanica Lobularia_maritima Loeflingia_squarrosa Lomandra_longifolia Lomatia_fraxinifolia Lomatogonium_carinthiacum Lonicera_japonica Lophopyxis_maingayi Lophostemon_confertus Loranthus_delavayi Loranthus_lambertianus Lozania_nunkui Lozania_pittieri Luculia_gratissima Ludwigia_adscendens Ludwigia_hyssopifolia Ludwigia_ovalis Lunania_parviflora Luzuriaga_radicans Lyallia_kerguelensis Lycopersicon_esculentum Lycoris_radiata Lycoris_squamigera Lysiana_maritima Lysimachia_insignis Lysimachia_maritima Lysimachia_thyrsiflora Lythrum_salicaria Maasia_ovalifolia Macadamia_integrifolia Macrosolen_bibracteolatus Macrosolen_cochinchinensis Madagasikaria_andersonii Maerua_kirkii Magnolia_decidua Magnolia_grandiflora Magnolia_kwangsiensis Mahonia_bealei Malpighia_emarginata Malpighiodes_guianensis Mammea_yunnanensis Manilkara_zapota Maranta_arundinacea Marcgravia_umbellata Martynia_annua Mayaca_fluviatilis Mazus_pumilus Mecardonia_tenella Medusagyne_oppositifolia Melanophylla_modestei Melastoma_malabathricum Melianthus_major Melicytus_dentatus Meliosma_pinnata Meliosma_veitchiorum Melliodendron_xylocarpum Memecylon_scutellatum Mentzelia_lindleyi Menyanthes_trifoliata Menziesia_ferruginea Metteniusa_santanderensis Micranthes_ferruginea Micranthes_integrifolia Micrantheum_hexandrum Micropholis_cayennensis Microtea_debilis Mikania_scandens Mimetes_arboreus Mimetes_cucullatus Mimosa_pudica Minquartia_guianensis Minuartia_biflora Mirabilis_jalapa Misodendrum_linearifolium Mitrasacme_pygmaea Mitrastemon_yamamotoi Moenchia_erecta Mollinedia_ovata Mollugo_cerviana Monochoria_korsakowii Monocostus_uniflorus Monotropa_hypopitys Montia_fontana Montia_parvifolia Montinia_caryophyllacea Moquinia_racemosa Morina_longifolia Moringa_oleifera Moringa_ovalifolia Morisonia_americana Morus_indica Moschopsis_rosulata Moultonianthus_leembruggianus Muntingia_calabura Murdannia_keisak Murdannia_nudiflora Murraya_paniculata Murraya_tetramera Musa_acuminata Musgravea_heterophylla Myodocarpus_fraxinifolius Myoporum_mauritianum Myosotis_alpestris Myrica_gale Myriophyllum_spicatum Myrothamnus_flabellifolia Nandina_domestica Napoleonaea_vogelii Naravelia_zeylanica Narthecium_californicum Natsiatopsis_thunbergiifolia Natsiatum_herpeticum Nelumbo_lutea Neoscortechinia_kingii Neottia_gaudissartii Neottia_smithiana Nepenthes_mirabilis Neurada_procumbens Neuwiedia_singapureana Nicandra_physaloides Nicotiana_tabacum Nierembergia_scoparia Nigella_damascena Nitraria_retusa Nolana_humifusa Nonea_pulla Nonea_stenosolen Norantea_guianensis Nothaphoebe_konishii Nothofagus_antarctica Nothoscordum_bivalve Nothotalisia_peruviana Notoceras_bicorne Nymphaea_odorata Nypa_fruticans Ochthocosmus_longipedicellatus Octoknema_affinis Octoknema_borealis Octoknema_chailluensis Octomeles_sumatrana Oenothera_biennis Olax_imbricata Oldenburgia_intermedia Olea_europaea Olinia_ventosa Omphalogramma_vinciflorum Oncotheca_balansae Onosma_taurica Ophiocaryon_duckei Ophiocaryon_klugii Opilia_amentacea Opuntia_ficusindica Orchidantha_maxillarioides Orectanthe_sceptrum Orites_excelsus Oryctes_nevadensis Oryza_sativa Osbeckia_nepalensis Osbeckia_stellata Osyris_lanceolata Oxalis_dillenii Oxystylis_lutea Pachysandra_procumbens Paeonia_californica Palisota_flagelliflora Panax_quinquefolius Panda_oleosa Pandanus_tectorius Paphiopedilum_appletonianum Paranomus_spicatus Paraquilegia_microphylla Paronychia_canadensis Parrotia_subaequalis Passiflora_biflora Passiflora_unipetala Patrinia_scabiosifolia Paulownia_tomentosa Pauridia_longituba Pavieasia_yunnanensis Pelargonium_capitatum Pellionia_macrophylla Peltoboykinia_tellimoides Pennantia_corymbosa Pennellia_longifolia Pennellia_micrantha Pentadiplandra_brazzeana Pentamerista_neotropica Pentaphragma_ellipticum Pentaphragma_sinense Pentastemona_egregia Penthorum_sedoides Pereskia_aculeata Peridiscus_lucidus Perrottetia_arisanensis Perrottetia_ovata Persea_americana Persoonia_falcata Persoonia_lanceolata Petalonyx_nitidus Petalostigma_pubescens Petenaea_cordata Petermannia_cirrosa Petrocodon_dealbatus Petrocodon_scopulorus Petrophile_biloba Petrosavia_sinii Petunia_axillaris Peumus_boldus Phaulothamnus_spinescens Phelline_billardierei Phelline_erubescens Philadelphus_lewisii Philesia_magellanica Philydrum_lanuginosum Phormium_colensoi Photinia_glabra Phragmanthera_regularis Phryma_leptostachya Phyllonoma_tenuidens Physalis_peruviana Physena_madagascariensis Physochlaina_physaloides Phytolacca_americana Picrasma_chinensis Pilostyles_hamiltonii Pimelea_longifolia Pimelodendron_zoanthogyne Pinguicula_villosa Piper_aduncum Pisum_sativum Pitcairnia_feliciana Pittosporum_dasycaulon Pittosporum_tobira Placospermum_coriaceum Plantago_lanceolata Platanus_occidentalis Pleiotaxis_angolensis Pleodendron_costaricense Pleodendron_macranthum Plocosperma_buxifolium Plumbago_auriculata Podocalyx_loranthoides Podostemum_ceratophyllum Polemonium_reptans Pollia_hasskarlii Polpoda_capensis Polyalthia_suberosa Polygala_paniculata Polyosma_cunninghamii Polypremum_procumbens Pontederia_cordata Poranthera_moorokatta Portulaca_oleracea Portulaca_quadrifida Portulacaria_afra Posidonia_australis Pothos_scandens Pouteria_bangii Pouteria_campechiana Prepusa_montana Primula_sieboldii Prockia_crucis Protea_cynaroides Protium_apiculatum Protium_morii Prunus_persica Pseudonemacladus_oppositifolius Pseudospondias_microcarpa Pseudowintera_colorata Psychopterys_dipholiphylla Pterygocalyx_volubilis Pulmonaria_officinalis Purdiaea_nutans Purdiaea_stenopetala Puya_raimondii Pyrenacantha_volubilis Pyrola_japonica Qualea_grandiflora Quercus_hirtifolia Quercus_rubra Quillaja_saponaria Quintinia_verdonii Quisqualis_conferta Rafflesia_arnoldii Ranunculus_acris Ravenala_madagascariensis Reinwardtia_indica Reseda_alba Reseda_lutea Retanilla_trinervia Rhabdodendron_amazonicum Rhamnus_cathartica Rhipogonum_elseyanum Rhipogonum_scandens Rhizophora_stylosa Rhodamnia_dumetorum Rhododendron_hippophaeoides Rhodohypoxis_milloides Rhodoleia_championii Rhodotypos_scandens Rhoiptelea_chiliantha Rhopalephora_scaberrima Rhopalocarpus_lucidus Rhynchoglossum_notonianum Ribes_aureum Ribes_speciosum Richterago_amplexifolia Richterago_angustifolia Ricinus_communis Rinorea_pubiflora Rivina_humilis Rodgersia_aesculifolia Roridula_gorgonias Rosa_laevigata Rosa_sericea Rotala_densiflora Roupala_montana Rourea_minor Ruppia_cirrhosa Ruptiliocarpon_caracolito Ryssopterys_timoriensis Sabia_swinhoei Sagina_procumbens Sagina_saginoides Salvadora_persica Sanicula_gregaria Santalum_album Sapindus_delavayi Sapindus_saponaria Saponaria_officinalis Saraca_dives Sarcobatus_vermiculatus Sarcococca_ruscifolia Sarcolaena_oblongifolia Sarcopera_sessiliflora Sarcosperma_laurinum Sargentodoxa_cuneata Sarracenia_purpurea Saruma_henryi Saurauia_montana Saururus_cernuus Sauvagesia_erecta Saxifraga_cernua Saxifraga_stolonifera Scabiosa_columbaria Scheuchzeria_palustris Schizanthus_pinnatus Schlumbergera_russelianum Schlumbergera_truncata Schoepfia_chinensis Schoepfia_schreberi Schotia_brachypetala Scleranthus_perennis Scoparia_dulcis Scrophularia_californica Scurrula_parasitica Scyphostegia_borneensis Scytopetalum_klaineanum Sebaea_aurea Sebaea_microphylla Sedum_sarmentosum Sedum_tetractinum Seetzenia_lanata Serjania_morii Serjania_unidentata Serruria_aitonii Serruria_villosa Sesamum_indicum Sesuvium_portulacastrum Setchellanthus_caeruleus Silene_latifolia Silvianthus_bracteatus Simethis_mattiazzii Simmondsia_chinensis Sinadoxa_corydalifolia Sinojackia_rehderiana Sinojackia_xylocarpa Siparuna_decipiens Siparuna_gentryana Sladenia_celastrifolia Sloanea_latifolia Sloanea_sinensis Smilax_aspera Smilax_glauca Solandra_grandiflora Solanum_dulcamara Solaria_attenuata Sorocephalus_pinifolius Sowerbaea_juncea Soyauxia_talbotii Sparganium_eurycarpum Spatalla_incurva Spatholirion_longifolium Sphenoclea_zeylanica Sphenostemon_lobosporus Spinacia_oleracea Sprekelia_formosissima Stachyurus_chinensis Staphisagria_macrosperma Staphisagria_picta Staphylea_trifolia Stegnosperma_halimifolium Stegolepis_ligulata Stellaria_media Stenopadus_talaumifolius Stifftia_chrysantha Stigmaphyllon_bogotense Stirlingia_latifolia Stixis_suaveolens Stokesia_laevis Strasburgeria_robusta Strelitzia_reginae Streptanthus_carinatus Streptanthus_glandulosus Strombosiopsis_tetrandra Strychnos_nuxvomica Stuckenia_pectinata Stylidium_graminifolium Stylobasium_spathulatum Styrax_chinensis Sullivantia_oregana Suriana_maritima Swertia_erythrosticta Swertia_tetraptera Swietenia_macrophylla Symphionema_montanum Symphonia_tanalensis Symphorema_involucratum Symphoricarpos_albus Symplocos_zizyphoides Tacca_chantrieri Takhtajania_perrieri Talinum_paniculatum Tamarindus_indica Tamarix_chinensis Tamarix_parviflora Tanakaea_radicans Tapiscia_sinensis Tapura_guianensis Tasmannia_lanceolata Tecophilaea_cyanocrocus Tectona_grandis Teesdalia_coronopifolia Teesdalia_nudicaulis Telopea_speciosissima Telopea_truncata Terminalia_catappa Tetracarpaea_tasmanica Tetracentron_sinense Tetrachondra_hamiltonii Tetraena_mongolica Tetrameles_nudiflora Tetramerista_glabra Tetrapterys_tinifolia Thalictrum_minus Therorhodion_camtschaticum Thismia_americana Thomandersia_laurifolia Thurnia_jenmanii Thymelaea_hirsuta Tiarella_cordifolia Tiarella_trifoliata Ticodendron_incognitum Tillandsia_baileyi Tillandsia_usneoides Tillandsia_viridiflora Tinantia_anomala Tinospora_sinensis Titanotrichum_oldhamii Tofieldia_pusilla Tolmiea_menziesii Tolypanthus_maclurei Toronia_toru Tovaria_pendula Tradescantia_zebrina Trautvetteria_caroliniensis Trichlora_lactea Trichopus_zeylanicus Trichuriella_monsoniae Triglochin_maritima Maundia_triglochinoides Trigonia_nivea Triguera_osbeckii Trillium_erectum Trimenia_moorei Triphyophyllum_peltatum Tripogandra_serrulata Trithuria_submersa Triunia_youngiana Triuris_hyalina Trixis_inula Tropaeolum_majus Tropaeolum_tricolor Tussilago_farfara Urtica_dioica Uvariopsis_korupensis Vaccinium_macrocarpon Vaccinium_vitisidaea Vahlia_capensis Valerianella_locusta Vanilla_planifolia Vantanea_guianensis Verbena_officinalis Viburnum_acerifolium Viola_pubescens Virotia_leptophylla Viviania_crenata Wachendorfia_paniculata Warburgia_ugandensis Watsonia_meriana Weddellina_squamulosa Wikstroemia_dolichantha Wikstroemia_indica Wilhelmsia_physodes Wislizenia_californica Xanthophyllum_flavescens Xanthorhiza_simplicissima Xanthorrhoea_resinosa Xeronema_callistemon Xerophyta_elegans Xerosicyos_danguyi Xerospermum_bonii Ximenia_americana Xylocarpus_granatum Xylomelum_pyriforme Xyris_jupicai Yucca_baccata Yucca_filamentosa Zanthoxylum_ailanthoides Zanthoxylum_nitidum Zanthoxylum_wutaiense Zelkova_serrata Zenia_insignis Zephyra_elegans Zephyranthes_candida Ziziphus_jujuba Ziziphus_rugosa Zostera_marina Zygophyllum_fabago Zygophyllum_xanthoxylon Zygostigma_australe 
	;

END;


BEGIN CHARACTERS;
	TITLE  'Matrix in file "5 char oct 2016 original data.nex"';
	LINK TAXA = OriginalData;
	DIMENSIONS  NCHAR=5;
	FORMAT DATATYPE = STANDARD GAP = - MISSING = ? SYMBOLS = "  0 1 2 3 4 5 6 7 8 9 A B C D E F G H K L M N P Q R S T U V W X Y Z";
	CHARSTATELABELS 
		1 '204ER. Fusion of perianth (D2c)' /  'free or alsmost so (less than 5%)' 'at least partially fused (more than 5%)', 2 '207_A. Symmetry of perianth (binary) (D2d)' /  actinomorphic zygomorphic, 3 '230_A. Perianth phyllotaxy (binary) (D2d)' /  whorled spiral, 4 '232ER. Pentamery (D2c)' /  '4-merous or less' '5-merous' '6-merous or more', 5 '234ER. Perianth differentiation (binary) (D2d)' /  undifferentiated differentiated ; 
	MATRIX
	Abelia_grandifolia               11011
	Abelia_triflora                  10011
	Abolboda_poarchon                ?0001
	Abrus_precatorius                {0 1}1001
	Acacia_farnesiana                10011
	Acalypha_californica             ??0{0 1}?
	Acalypha_wilkesiana              ?0000
	Acanthochlamys_bracteata         10000
	Acanthogilia_gloriosa            10011
	Acharia_tragodes                 {0 1}0001
	Achatocarpus_balansae            ??010
	Aconitum_napellus                01{0 1}11
	Acorus_calamus                   01000
	Acronychia_pedunculata           ?0001
	Actaea_cordifolia                00010
	Actaea_racemosa                  00001
	Actinidia_callosa                00011
	Actinidia_chrysantha             10011
	Adenanthos_sericeus              11000
	Adlumia_fungosa                  {0 1}?001
	Aechmea_multiflora               {0 1}?001
	Aesculus_pavia                   {0 1}10{0 1}1
	Aextoxicon_punctatum             000{0 1}1
	Afrothismia_hydra                11000
	Agapanthus_praecox               ?0001
	Ailanthus_altissima              ?0011
	Ajuga_ciliata                    11011
	Akania_bidwillii                 ?0011
	Akebia_quinata                   00000
	Alangium_chinense                {0 1}00{0 1}1
	Alchemilla_glabra                00000
	Allantoma_lineata                10011
	Allionia_choisyi                 ?1000
	Allium_fistulosum                {0 1}0000
	Allium_vineale                   00000
	Allophylus_longipes              ?1001
	Alloxylon_flammeum               {0 1}1000
	Alluaudia_procera                0?001
	Alnus_hirsuta                    ??000
	Alseuosmia_macrophylla           100{0 1}1
	Alstroemeria_aurea               ?1001
	Alstroemeria_pulchella           0100?
	Altingia_chinensis               ?????
	Alzatea_verticillata             10010
	Amaranthus_retroflexus           00010
	Amaranthus_tricolor              0?000
	Amborella_trichopoda             001?0
	Amischotolype_hispida            01001
	Ammannia_baccifera               10000
	Ammannia_multiflora              ?0001
	Amyema_queenslandica             00001
	Amylotheca_subumbellata          10001
	Anacampseros_crinita             ??011
	Anacardium_occidentale           10011
	Anacolosa_papuana                ?0001
	Anagallis_tenella                00011
	Anarthria_polyphylla             ?0000
	Anaxagorea_crassipetala          00001
	Anchusella_variegata             11011
	Ancistrocladus_ealaensis         ?0011
	Anemone_hepatica                 000?1
	Anemone_narcissiflora            000{0 1}0
	Anemone_pulsatilla               00000
	Anethum_graveolens               {0 1}0011
	Aneulophus_africanus             {0 1}0011
	Angelica_sylvestris              {0 1}0011
	Anigozanthos_flavidus            11000
	Anisophyllea_fallax              000{0 1}1
	Anisoptera_marginata             ?0011
	Annona_glabra                    00001
	Anodendron_affine                10011
	Anredera_cordifolia              0001?
	Antiphytum_floribundum           ?0???
	Antirrhinum_majus                11011
	Aphanopetalum_resinosum          ?0001
	Aphloia_theiformis               1?01?
	Aponogeton_madagascariensis      ?1000
	Apophyllum_anomalum              ?0???
	Apostasia_odorata                01000
	Aptenia_cordifolia               ?0001
	Aquilaria_sinensis               ?00{0 1}1
	Arabidopsis_thaliana             0?001
	Arachnitis_uniflora              11001
	Aralidium_pinnatifidum           00011
	Archiboehmeria_atrata            100{0 1}0
	Arctopus_echinatus               00011
	Arctostaphylos_nummularia        10001
	Arctostaphylos_uvaursi           10011
	Arenaria_littledalei             00000
	Arenaria_serpyllifolia           00011
	Argania_spinosa                  ?0011
	Argemone_mexicana                00001
	Argostemma_puffii                ?0011
	Aristea_glauca                   ?0000
	Aristolochia_macrophylla         11000
	Aristotelia_chilensis            ??011
	Arnocrinum_gracillimum           10000
	Arytera_littoralis               {0 1}0011
	Asarum_canadense                 {0 1}0001
	Asarum_caudigerellum             10000
	Asarum_caudigerum                00000
	Asarum_yunnanense                ?1000
	Asparagus_officinalis            10000
	Asphodelus_fistulosus            00001
	Aspidistra_subrotata             10???
	Astelia_pumila                   00001
	Asteropeia_micraster             00011
	Asteropyrum_cavaleriei           00{0 1}11
	Astragalus_membranaceus          11011
	Atalantia_buxifolia              0?011
	Atalantia_dasycarpa              0?001
	Atkinsonia_ligustrina            00001
	Atraphaxis_spinosa               ?0001
	Atropa_belladonna                00011
	Atropanthe_sinensis              11011
	Atuna_racemosa                   ?1011
	Aucuba_japonica                  00001
	Aulax_umbellata                  {0 1}{0 1}???
	Austrobaileya_scandens           001?1
	Austrobuxus_megacarpus           ??000
	Austrobuxus_nitidus              000{0 1}0
	Austromatthaea_elegans           ?0000
	Averrhoidium_dalyi               ?01?1
	Azorella_selago                  00011
	Baccharis_neglecta               ?0011
	Bacopa_monnieri                  {0 1}1011
	Baeckea_frutescens               0?011
	Balanophora_elongata             ?10{0 1}0
	Balanophora_fungosa              ?00{0 1}0
	Balanophora_tobiracola           ??000
	Balanops_vieillardii             ?????
	Banisteriopsis_argyrophylla      ?101?
	Banksia_integrifolia             01000
	Barathranthus_axanthus           ?0?0?
	Barbacenia_purpurea              10001
	Barbeuia_madagascariensis        00010
	Barbeya_oleoides                 00000
	Barnadesia_odorata               1{0 1}011
	Barringtonia_asiatica            {0 1}0001
	Basella_alba                     10010
	Batis_maritima                   {0 1}1001
	Bauera_rubioides                 ?0001
	Bauhinia_galpinii                01011
	Beaucarnea_recurvata             00001
	Beauprea_congesta                10???
	Beauprea_montana                 00000
	Begonia_longifolia               ?0001
	Begonia_masoniana                01001
	Beiselia_mexicana                ?0011
	Bellendena_montana               00000
	Belosynapsis_ciliata             00001
	Bensoniella_oregona              01011
	Benthamina_alyxifolia            {0 1}1011
	Berberidopsis_corallina          001?0
	Bergenia_crassifolia             10011
	Bergia_texana                    00011
	Berneuxia_thibetica              {0 1}0011
	Beta_vulgaris                    10010
	Bhesa_paniculata                 ?0011
	Biebersteinia_orphanidis         00011
	Billardiera_heterophylla         00011
	Billbergia_nutans                ?1001
	Bischofia_javanica               00010
	Bixa_orellana                    00011
	Blandfordia_punicea              10000
	Bomarea_edulis                   10001
	Bomarea_pardina                  00001
	Bombax_ceiba                     {0 1}0011
	Bonnetia_sessilis                {0 1}0011
	Borago_officinalis               {0 1}0011
	Borthwickia_trifoliata           0?1?1
	Borya_septentrionalis            00000
	Bournea_leiophylla               10011
	Bournea_sinensis                 10001
	Boykinia_occidentalis            10011
	Brassica_napus                   0?001
	Bretschneidera_sinensis          {0 1}1011
	Briggsia_longipes                11011
	Bromelia_antiacantha             ?00?1
	Browallia_americana              ?1011
	Bruguiera_gymnorhiza             00001
	Brunellia_standleyana            100{0 1}0
	Brunia_albiflora                 00011
	Brunonia_australis               10011
	Bryocarpum_himalaicum            {0 1}0001
	Buckinghamia_celsissima          ?1000
	Buddleja_davidii                 1?001
	Burmannia_biflora                10001
	Butomus_umbellatus               00001
	Buxus_sempervirens               00{0 1}01
	Byblis_liniflora                 {0 1}0011
	Byrsonima_crassifolia            ?1011
	Cabomba_caroliniana              00000
	Caccinia_strigosa                ?1???
	Cadaba_kirkii                    01001
	Caesalpinia_pulcherrima          01011
	Calandrinia_oblonga              ??001
	Calandrinia_operta               0?0{0 1}1
	Calectasia_intermedia            10000
	Calepina_irregularis             ?1001
	Callicarpa_dichotoma             10001
	Callisia_fragrans                00001
	Calluna_vulgaris                 00001
	Calochortus_nuttallii            00001
	Calophyllum_inophyllum           0?001
	Calophyllum_soulattri            ?0?0?
	Caltha_palustris                 00{0 1}10
	Calycanthus_floridus             001?1
	Calycanthus_occidentalis         001?0
	Calyptranthes_bracteata          ??0?0
	Calystegia_sepium                {0 1}0011
	Camellia_sinensis                {0 1}01?1
	Campanula_elatines               {0 1}0011
	Campomanesia_cucullata           0?011
	Campomanesia_espiritosantensis   ??001
	Campsis_radicans                 11011
	Camptotheca_acuminata            {0 1}0011
	Campynema_lineare                00000
	Canarina_canariensis             10001
	Canarium_caudatum                ?0001
	Canella_winterana                {0 1}00{0 1}1
	Canna_glauca                     1?001
	Cannabis_sativa                  {0 1}0010
	Canscora_diffusa                 11001
	Canscora_sanjappae               10001
	Cansjera_rheedei                 10000
	Cantua_buxifolia                 11011
	Capparis_spinosa                 ?1001
	Capsicodendron_dinisii           0?1??
	Carallia_pectinifolia            00001
	Carallia_suffruticosa            ?0011
	Cardiopteris_quinqueloba         10011
	Cardiospermum_halicacabum        01001
	Cardwellia_sublimis              01000
	Careya_arborea                   00001
	Carica_papaya                    10011
	Cariniana_micrantha              {0 1}0001
	Carlemannia_tetragona            11001
	Carludovica_palmata              00000
	Carpodetus_serratus              {0 1}00{0 1}1
	Caryocar_glabrum                 ?00{0 1}1
	Caryota_mitis                    {0 1}0001
	Casearia_graveolens              ?0010
	Casearia_sylvestris              000{0 1}?
	Cassytha_filiformis              10001
	Casuarina_cunninghamiana         ??000
	Caulophyllum_thalictroides       00001
	Ceanothus_sanguineus             00011
	Celastrus_orbiculatus            00011
	Cephalanthera_falcata            ?10?1
	Cephalanthera_nanchuanica        ?0001
	Cephalotus_follicularis          10000
	Ceratiola_ericoides              00000
	Ceratonia_siliqua                00010
	Ceratopetalum_gummiferum         ?0011
	Ceratophyllum_demersum           ?????
	Cercidiphyllum_japonicum         ?????
	Cercis_canadensis                {0 1}1011
	Ceriops_tagal                    00011
	Cespedesia_spathulata            {0 1}0011
	Cestrum_aurantiacum              10011
	Chamaelirium_luteum              00000
	Changiostyrax_dolichocarpus      ?0001
	Chasmanthe_floribunda            11001
	Chimonanthus_praecox             001?1
	Chionographis_japonica           ?100?
	Chrysobalanus_icaco              00011
	Chrysolepis_sempervirens         00000
	Chrysosplenium_japonicum         00000
	Cichorium_intybus                {0 1}1011
	Cinnamomum_camphora              10000
	Cinnamosma_madagascariensis      {0 1}00??
	Circaeaster_agrestis             001?0
	Cirsium_vulgare                  11011
	Cissampelos_pareira              ?{0 1}001
	Cissus_assamica                  {0 1}0001
	Cistanche_deserticola            11011
	Citrus_aurantium                 {0 1}00{0 1}1
	Clarkia_xantiana                 01001
	Clavija_eggersiana               {0 1}0011
	Claytonia_virginica              000{0 1}1
	Clematis_apiifolia               00000
	Cleome_serrulata                 {0 1}1001
	Cleome_viscosa                   01001
	Cleomella_obtusifolia            {0 1}0001
	Clerodendrum_japonicum           10011
	Clethra_mexicana                 00011
	Cleyera_japonica                 10111
	Clidemia_allenii                 ?1011
	Clusia_blattophila               ??001
	Clutia_pulchella                 ??011
	Cnicothamnus_azafran             ?{0 1}011
	Cobaea_scandens                  10011
	Coccinia_grandis                 10011
	Cochlearia_abulensis             ?1???
	Cochlearia_acaulis               ?????
	Cocos_nucifera                   00001
	Coffea_arabica                   100{0 1}1
	Colchicum_autumnale              10000
	Coldenia_procumbens              10001
	Colletia_spinosissima            ?0010
	Columellia_oblonga               11011
	Combretum_alfredii               10001
	Combretum_pilosum                10011
	Cometes_surattensis              00011
	Commelina_communis               01001
	Conandron_ramondioides           10011
	Conceveiba_martiana              1?00?
	Conospermum_taxifolium           11000
	Consolida_regalis                {0 1}1111
	Corbichonia_decumbens            00010
	Corema_conradii                  000{0 1}0
	Coriandrum_sativum               {0 1}{0 1}011
	Coriaria_ruscifolia              ?0011
	Coris_monspeliensis              ?1?11
	Cornus_mas                       00001
	Corokia_cotoneaster              {0 1}0011
	Corsiopsis_chinensis             0100?
	Corynocarpus_laevigatus          ?0011
	Couroupita_guianensis            01001
	Crassula_multicava               ?0001
	Crassula_rupestris               ?0011
	Crateva_palmeri                  ?1???
	Crinodendron_hookerianum         {0 1}00{0 1}1
	Crinum_asiaticum                 10000
	Crinum_latifolium                11000
	Crocosmia_masoniorum             11001
	Crocus_sativus                   10000
	Croomia_pauciflora               00000
	Crossosoma_bigelovii             1?011
	Crossosoma_californicum          ?0011
	Croton_tiglium                   00011
	Crypteronia_paniculata           00010
	Cryptocarya_meissneriana         00001
	Ctenolophon_englerianus          00011
	Cupaniopsis_anacardioides        0?011
	Cuphea_teleandra                 11001
	Curtisia_dentata                 10001
	Cyanastrum_johnstonii            10000
	Cyanella_alba                    ?00?1
	Cyanella_hyacinthoides           0{0 1}001
	Cybianthus_candamoensis          ?0?01
	Cyclocodon_lancifolius           1?0{0 1}1
	Cyclocodon_parviflorus           {0 1}?001
	Cymodocea_nodosa                 ?????
	Cynomorium_coccineum             ??0{0 1}0
	Cyphia_elata                     ?1011
	Cyrilla_racemiflora              {0 1}0011
	Cytinus_ruber                    10000
	Dampiera_spicigera               {0 1}1011
	Daphnandra_micrantha             00001
	Daphnandra_repandula             0?1?0
	Daphniphyllum_pentandrum         ?00{0 1}0
	Dapsilanthus_disjunctus          ??0?{0 1}
	Dasyphyllum_reticulatum          ?0011
	Dasypogon_bromeliifolius         00000
	Datisca_cannabina                ?0000
	Datura_stramonium                10011
	Daucus_carota                    {0 1}{0 1}011
	Davidsonia_pruriens              100{0 1}0
	Decaspermum_gracilentum          ?0001
	Decaspermum_hainanense           10011
	Degeneria_roseiflora             ?0??1
	Degeneria_vitiensis              0?1?1
	Delarbrea_michieana              {0 1}0?1?
	Delosperma_echinatum             00??1
	Delosperma_litorale              ??011
	Delphinium_cheilanthum           010?1
	Dendrophthoe_vitellinus          ?1011
	Dendrotrophe_varians             10010
	Desfontainia_spinosa             10011
	Desmopsis_microcarpa             10001
	Dialypetalum_floribundum         00011
	Diaperia_prolifera               ?0001
	Diascia_cordata                  ?1011
	Diastella_divaricata             ?0000
	Dicella_nucifera                 ?1011
	Dichapetalum_rugosum             00011
	Dichilanthe_zeylanica            11011
	Dichorisandra_thyrsiflora        01001
	Dicoelia_beccariana              ??011
	Dicoma_obconica                  1{0 1}011
	Dictamnus_albus                  ?1011
	Diervilla_sessilifolia           11011
	Digitalis_purpurea               {0 1}1011
	Dilobeia_thouarsii               00???
	Dinoseris_salicifolia            ?1011
	Dionysia_odora                   ?0?11
	Dioscorea_alata                  00001
	Diospyros_kaki                   ?0001
	Diospyros_texana                 10011
	Dipelta_yunnanensis              {0 1}1011
	Dipentodon_sinicus               000?0
	Diplectria_barbata               ?0001
	Dipsacus_sativus                 11001
	Dipteronia_sinensis              ?0011
	Dirachma_socotrana               000{0 1}1
	Disanthus_cercidifolius          ?0011
	Dodecatheon_alpinum              10001
	Dodecatheon_meadia               1?011
	Dodonaea_viscosa                 00000
	Donatia_fascicularis             00011
	Doryanthes_palmeri               00000
	Doryphora_aromatica              ??000
	Doryphora_sassafras              00001
	Douradoa_consimilis              0?001
	Drimys_winteri                   00{0 1}?1
	Drosera_rotundifolia             {0 1}0011
	Drosophyllum_lusitanicum         00011
	Dryadodaphne_trachyphloia        00000
	Drymaria_cordata                 00011
	Drypetes_madagascariensis        00010
	Dudleya_viscida                  10011
	Dulacia_candida                  ??001
	Durandea_pentagyna               ?0011
	Duranta_erecta                   11011
	Dyckia_remotiflora               ?0001
	Dysoxylum_densiflorum            ??001
	Dysoxylum_lenticellatum          1?0{0 1}1
	Ecdeiocolea_monostachya          00000
	Echinops_ritro                   ?0011
	Echiochilon_arenarium            10011
	Echiochilon_fruticosum           11011
	Echium_vulgare                   {0 1}1011
	Elaeagnus_umbellata              10000
	Elaeocarpus_chinensis            ?0001
	Elaeocarpus_reticulatus          00011
	Elatine_triandra                 00001
	Elatostema_petelotii             ?0000
	Elytranthe_albida                11001
	Embelia_laeta                    ?0001
	Embelia_ribes                    ?0?11
	Emblingia_calceoliflora          110{0 1}1
	Emmotum_harleyi                  {0 1}?011
	Empetrum_nigrum                  ?0001
	Endonema_retzioides              ??000
	Enkianthus_campanulatus          10011
	Epilobium_angustifolium          01001
	Epilobium_palustre               ?0001
	Epiphyllum_oxypetalum            ?1??1
	Epiphyllum_phyllanthus           ?0???
	Eranthis_hyemalis                00001
	Erianthemum_dregei               ?0?1?
	Erica_cinerea                    {0 1}0011
	Erica_tetralix                   {0 1}0001
	Erigeron_compositus              ?{0 1}011
	Eriocaulon_aquaticum             11001
	Erodium_maritimum                ?0011
	Erodium_pelargoniflorum          ?1011
	Erythrina_cristagalli            {0 1}10?1
	Eschscholzia_californica         {0 1}?001
	Eschweilera_amazoniciformis      ?1001
	Eschweilera_ovata                ?0001
	Eucalyptus_tetragona             0?001
	Eucarpha_deplanchei              00000
	Euclea_crispa                    100{0 1}1
	Eucommia_ulmoides                ?????
	Eucryphia_lucida                 10001
	Euonymus_alatus                  00001
	Euonymus_sachalinensis           00011
	Euphronia_guianensis             000{0 1}1
	Eupomatia_bennettii              ?????
	Euptelea_pleiosperma             ?????
	Eurycorymbus_cavaleriei          ?0011
	Euryodendron_excelsum            00011
	Exacum_affine                    {0 1}0011
	Exacum_paucisquamum              1?001
	Exbucklandia_longipetala         ?00?1
	Exbucklandia_tonkinensis         ?00?0
	Fagonia_indica                   00011
	Fagopyrum_esculentum             ?0010
	Fagus_grandifolia                {0 1}0000
	Faika_villosa                    00000
	Fendlera_rupicola                00001
	Ficaria_verna                    001?1
	Ficus_carica                     000{0 1}0
	Flabellaria_paniculata           ?0011
	Flabellariopsis_acuminata        ?001?
	Flagellaria_indica               00001
	Floerkea_proserpinacoides        00001
	Foetidia_obliqua                 000?0
	Forchhammeria_pallida            ?0???
	Forgesia_racemosa                10011
	Fouquieria_formosa               11011
	Fouquieria_splendens             {0 1}0011
	Francoa_appendiculata            {0 1}{0 1}0{0 1}1
	Frankenia_pulverulenta           {0 1}0011
	Franklinia_alatamaha             ?0011
	Fraxinus_chinensis               10000
	Fraxinus_griffithii              ?0001
	Friesodielsia_desmoides          00001
	Fuchsia_procumbens               10001
	Fumaria_officinalis              ?1001
	Fusaea_peruviana                 10001
	Galanthus_nivalis                00001
	Galax_urceolata                  00011
	Galbulimima_belgraveana          ?????
	Galium_aparine                   00000
	Garcinia_multiflora              0?001
	Garcinia_subelliptica            ?0011
	Gardneria_angustifolia           {0 1}?001
	Gardneria_multiflora             ??011
	Garrya_elliptica                 00000
	Gaultheria_nummularioides        ??011
	Gaultheria_suborbicularis        1?001
	Gaura_mollis                     11001
	Geissoloma_marginatum            ?0001
	Gelsemium_sempervirens           10011
	Gentiana_saponaria               100{0 1}?
	Gentianella_arenaria             1?001
	Gentianella_azurea               1?011
	Gentianopsis_paludosa            1?001
	Geocarpon_minimum                ?0010
	Geosiris_aphylla                 00000
	Geranium_macrorrhizum            ?1011
	Geranium_robertianum             00011
	Gerrardina_foliosa               ?0011
	Gevuina_avellana                 01???
	Gibasis_pellucida                00001
	Gibsoniothamnus_epiphyticus      11011
	Gilliesia_graminea               ?100?
	Gisekia_pharnaceoides            00010
	Glaucidium_palmatum              00000
	Glossocalyx_longicuspis          110{0 1}0
	Glyptopetalum_rhytidophyllum     00001
	Gnidia_razakamalalana            1?011
	Gochnatia_hypoleuca              ?0011
	Gomortega_keule                  001?0
	Gomphandra_tetrandra             10011
	Goodenia_ovata                   {0 1}1011
	Goupia_glabra                    10011
	Grevillea_curviloba              ?0000
	Grevillea_juniperina             11000
	Grevillea_robusta                01000
	Greyia_radlkoferi                ?00{0 1}1
	Grias_peruviana                  {0 1}0001
	Griselinia_littoralis            00011
	Grubbia_rosmarinifolia           00000
	Guaiacum_sanctum                 01011
	Guamatela_tuerckheimii           ?0011
	Guizotia_abyssinica              {0 1}{0 1}0{0 1}1
	Gunnera_hamiltonii               ??001
	Guzmania_scandens                11001
	Gymnocladus_chinensis            10011
	Gyrocarpus_americanus            100{0 1}0
	Gyrostemon_tepperi               ?00?0
	Gyrostemon_thesioides            ??000
	Habranthus_robustus              01001
	Haemodorum_laxum                 00001
	Hakea_archaeoides                01000
	Hakea_drupacea                   00000
	Hakea_victoria                   {0 1}1000
	Halacsya_sendtneri               ?1???
	Halesia_carolina                 10001
	Halleria_ligustrifolia           1?001
	Halleria_lucida                  110{0 1}1
	Halophila_ovalis                 00000
	Halophytum_ameghinoi             0?000
	Haloragis_aspera                 00001
	Hamamelis_virginiana             {0 1}0001
	Hanguana_malayana                00001
	Haworthia_integra                ?100?
	Hecastocleis_shockleyi           ?0011
	Hedycarya_arborea                ??000
	Hedychium_coronarium             11001
	Hedyosmum_arborescens            0000?
	Heisteria_parvifolia             100{0 1}1
	Helia_oblongifolia               ?1011
	Heliamphora_nutans               00001
	Helianthemum_grandiflorum        ?0011
	Helianthus_annuus                {0 1}{0 1}011
	Heliconia_latispatha             ?1000
	Helixanthera_parasitica          00011
	Helixanthera_sampsonii           00001
	Helleborus_foetidus              001?1
	Helwingia_himalaica              ??001
	Helwingia_japonica               000{0 1}?
	Hemerocallis_fulva               11000
	Henriquezia_nitida               {0 1}1011
	Hernandia_nymphaeifolia          ?0001
	Herniaria_glabra                 00010
	Herniaria_polygama               00000
	Hesperevax_sparsiflora           ?{0 1}011
	Heterosmilax_japonica            10000
	Heuchera_micrantha               00011
	Hevea_brasiliensis               10010
	Hibbertia_scandens               00011
	Hicksbeachia_pinnatifolia        00000
	Hillebrandia_sandwicensis        ?10{0 1}1
	Hiptage_lanceolata               ?1011
	Hiraea_bullata                   ?1011
	Hoppea_dichotoma                 11001
	Horsfieldia_kingii               10000
	Hortonia_floribunda              001?1
	Hosta_plantaginea                10000
	Hua_gabonii                      00011
	Humulus_lupulus                  ?{0 1}010
	Hura_crepitans                   ?00?0
	Hyalis_argentea                  ?{0 1}011
	Hydnora_africana                 10000
	Hydrangea_paniculata             {0 1}00{0 1}{0 1}
	Hydrastis_canadensis             00000
	Hydrocera_triflora               0101?
	Hydrocharis_morsusranae          00001
	Hydrocotyle_vulgaris             0001?
	Hydrolea_ovata                   {0 1}0011
	Hydrophyllum_capitatum           10011
	Hydrostachys_multifida           ?????
	Hymenanthera_alpina              {0 1}0011
	Hyoscyamus_niger                 11011
	Hypericum_hirsutum               ?0011
	Hypodaphnis_zenkeri              00000
	Hypoxis_hemerocallidea           00000
	Hypseocharis_tridentata          ?0011
	Iberis_amara                     ?1001
	Idesia_polycarpa                 00010
	Ilex_cornuta                     10001
	Ilex_micrococca                  ?00{0 1}1
	Illigera_luzonensis              00011
	Impatiens_repens                 110{0 1}1
	Indotristicha_ramosissima        1?000
	Ipomopsis_tenuifolia             11011
	Iris_decora                      1?001
	Iris_missouriensis               00001
	Irlbachia_pedunculata            ?1011
	Irvingbaileya_australis          {0 1}0011
	Isophysis_tasmanica              00001
	Isopyrum_thalictroides           00011
	Itea_virginica                   ?0011
	Ixerba_brexioides                ?0011
	Ixiolirion_tataricum             00000
	Japonolirion_osense              00001
	Jasminum_simplicifolium          100{0 1}1
	Joinvillea_plicata               00000
	Jovellana_violacea               ?1001
	Juglans_mandshurica              ??000
	Juncus_castaneus                 00000
	Justicia_americana               11011
	Kadsura_japonica                 001?0
	Kalanchoe_daigremontiana         10001
	Kalmia_buxifolia                 ?0?11
	Kandelia_obovata                 100{0 1}1
	Kermadecia_pronyensis            01000
	Kibara_coriacea                  0000{0 1}
	Kibara_macrophylla               1?0??
	Kielmeyera_coriacea              ?0011
	Kiggelaria_africana              00011
	Kirkia_acuminata                 ?0001
	Kirkia_wilmsii                   ?00{0 1}1
	Klainedoxa_gabonensis            {0 1}0011
	Koeberlinia_spinosa              00001
	Koelreuteria_paniculata          ?10{0 1}1
	Korupodendron_songweanum         01011
	Krameria_ixine                   ?10{0 1}?
	Laccopetalum_giganteum           00011
	Lachnocaulon_anceps              10000
	Lacistema_aggregatum             ??00?
	Lactoris_fernandeziana           00000
	Lambertia_ericifolia             11000
	Lambertia_ilicifolia             ?0000
	Lamium_amplexicaule              11011
	Lampranthus_blandus              00?11
	Lanaria_lanata                   10000
	Lardizabala_biternata            00001
	Larrea_tridentata                ?0011
	Lasjia_claudiensis               00???
	Laureliopsis_philippiana         00001
	Laurus_nobilis                   10000
	Lavandula_latifolia              11011
	Lecythis_poiteaui                11001
	Ledum_palustre                   00011
	Leea_guineense                   10011
	Leonia_glycycarpa                10011
	Leptostylis_filipes              ?0?01
	Leucadendron_chamelaea           ?0000
	Leucomeris_spectabilis           ?0011
	Leucospermum_bolusii             11000
	Lilaea_scilloides                ?1?0?
	Limeum_obovatum                  00011
	Limnanthes_douglasii             {0 1}0011
	Limnocharis_flava                00001
	Limosella_aquatica               10011
	Lindernia_anagallis              11011
	Linum_perenne                    {0 1}0011
	Lipocarpha_microcephala          ?????
	Liriodendron_chinense            00001
	Lissocarpa_benthamii             10001
	Litchi_chinensis                 100?0
	Lithospermum_officinale          10011
	Lobelia_zeylanica                {0 1}1011
	Lobularia_maritima               ??001
	Loeflingia_squarrosa             000?0
	Lomandra_longifolia              00000
	Lomatia_fraxinifolia             01000
	Lomatogonium_carinthiacum        10011
	Lonicera_japonica                11011
	Lophopyxis_maingayi              00011
	Lophostemon_confertus            ??011
	Loranthus_delavayi               {0 1}0001
	Loranthus_lambertianus           00011
	Lozania_nunkui                   ??0{0 1}0
	Lozania_pittieri                 ???0?
	Luculia_gratissima               10011
	Ludwigia_adscendens              ?0011
	Ludwigia_hyssopifolia            ?0001
	Ludwigia_ovalis                  ?0000
	Lunania_parviflora               10000
	Luzuriaga_radicans               0?000
	Lyallia_kerguelensis             ??001
	Lycopersicon_esculentum          {0 1}0001
	Lycoris_radiata                  11000
	Lycoris_squamigera               10000
	Lysiana_maritima                 ?1001
	Lysimachia_insignis              10011
	Lysimachia_maritima              10010
	Lysimachia_thyrsiflora           ?0001
	Lythrum_salicaria                10001
	Maasia_ovalifolia                00001
	Macadamia_integrifolia           01000
	Macrosolen_bibracteolatus        11001
	Macrosolen_cochinchinensis       10001
	Madagasikaria_andersonii         ?0011
	Maerua_kirkii                    ?0???
	Magnolia_decidua                 0?01?
	Magnolia_grandiflora             00000
	Magnolia_kwangsiensis            001??
	Mahonia_bealei                   00001
	Malpighia_emarginata             ?1011
	Malpighiodes_guianensis          ?1011
	Mammea_yunnanensis               ?0001
	Manilkara_zapota                 {0 1}0001
	Maranta_arundinacea              {0 1}?001
	Marcgravia_umbellata             1?001
	Martynia_annua                   11011
	Mayaca_fluviatilis               00001
	Mazus_pumilus                    11011
	Mecardonia_tenella               ?100?
	Medusagyne_oppositifolia         00011
	Melanophylla_modestei            {0 1}0011
	Melastoma_malabathricum          00011
	Melianthus_major                 010{0 1}1
	Melicytus_dentatus               ?1011
	Meliosma_pinnata                 ?1011
	Meliosma_veitchiorum             01111
	Melliodendron_xylocarpum         10011
	Memecylon_scutellatum            ?0001
	Mentzelia_lindleyi               00011
	Menyanthes_trifoliata            10011
	Menziesia_ferruginea             10001
	Metteniusa_santanderensis        ?0011
	Micranthes_ferruginea            01011
	Micranthes_integrifolia          00011
	Micrantheum_hexandrum            ?0000
	Micropholis_cayennensis          ?0?11
	Microtea_debilis                 0?010
	Mikania_scandens                 ?0011
	Mimetes_arboreus                 1{0 1}???
	Mimetes_cucullatus               0{0 1}???
	Mimosa_pudica                    10001
	Minquartia_guianensis            10011
	Minuartia_biflora                00011
	Mirabilis_jalapa                 10010
	Misodendrum_linearifolium        1000?
	Mitrasacme_pygmaea               10001
	Mitrastemon_yamamotoi            10000
	Moenchia_erecta                  ?0001
	Mollinedia_ovata                 {0 1}0001
	Mollugo_cerviana                 00010
	Monochoria_korsakowii            ?0000
	Monocostus_uniflorus             11001
	Monotropa_hypopitys              000{0 1}{0 1}
	Montia_fontana                   ?10{0 1}1
	Montia_parvifolia                {0 1}0011
	Montinia_caryophyllacea          ?000?
	Moquinia_racemosa                ?0011
	Morina_longifolia                11011
	Moringa_oleifera                 01011
	Moringa_ovalifolia               ?0011
	Morisonia_americana              ?0???
	Morus_indica                     00000
	Moschopsis_rosulata              {0 1}0011
	Moultonianthus_leembruggianus    0?011
	Muntingia_calabura               ?0011
	Murdannia_keisak                 00001
	Murdannia_nudiflora              0{0 1}001
	Murraya_paniculata               0?011
	Murraya_tetramera                {0 1}?001
	Musa_acuminata                   {0 1}100?
	Musgravea_heterophylla           00000
	Myodocarpus_fraxinifolius        ?0011
	Myoporum_mauritianum             100{0 1}1
	Myosotis_alpestris               10011
	Myrica_gale                      ?????
	Myriophyllum_spicatum            1000{0 1}
	Myrothamnus_flabellifolia        ?????
	Nandina_domestica                00000
	Napoleonaea_vogelii              10011
	Naravelia_zeylanica              00001
	Narthecium_californicum          00000
	Natsiatopsis_thunbergiifolia     10001
	Natsiatum_herpeticum             ?0011
	Nelumbo_lutea                    001?1
	Neoscortechinia_kingii           ?000?
	Neottia_gaudissartii             00000
	Neottia_smithiana                ?1001
	Nepenthes_mirabilis              10000
	Neurada_procumbens               ?0011
	Neuwiedia_singapureana           01001
	Nicandra_physaloides             10011
	Nicotiana_tabacum                1{0 1}011
	Nierembergia_scoparia            ?1???
	Nigella_damascena                00111
	Nitraria_retusa                  00011
	Nolana_humifusa                  10011
	Nonea_pulla                      11011
	Nonea_stenosolen                 ?0???
	Norantea_guianensis              00011
	Nothaphoebe_konishii             ?0001
	Nothofagus_antarctica            10000
	Nothoscordum_bivalve             10000
	Nothotalisia_peruviana           00011
	Notoceras_bicorne                ?1001
	Nymphaea_odorata                 00001
	Nypa_fruticans                   00001
	Ochthocosmus_longipedicellatus   {0 1}0011
	Octoknema_affinis                ?0011
	Octoknema_borealis               ?00{0 1}0
	Octoknema_chailluensis           ?0001
	Octomeles_sumatrana              ??00?
	Oenothera_biennis                ?0001
	Olax_imbricata                   {0 1}0011
	Oldenburgia_intermedia           1{0 1}011
	Olea_europaea                    10001
	Olinia_ventosa                   00011
	Omphalogramma_vinciflorum        11001
	Oncotheca_balansae               {0 1}0011
	Onosma_taurica                   ?0???
	Ophiocaryon_duckei               0?001
	Ophiocaryon_klugii               00111
	Opilia_amentacea                 000{0 1}0
	Opuntia_ficusindica              00??1
	Orchidantha_maxillarioides       ?1001
	Orectanthe_sceptrum              {0 1}1001
	Orites_excelsus                  {0 1}0???
	Oryctes_nevadensis               ?1???
	Oryza_sativa                     ?1001
	Osbeckia_nepalensis              00011
	Osbeckia_stellata                00001
	Osyris_lanceolata                00000
	Oxalis_dillenii                  10011
	Oxystylis_lutea                  00001
	Pachysandra_procumbens           00001
	Paeonia_californica              001?1
	Palisota_flagelliflora           ?0001
	Panax_quinquefolius              {0 1}0011
	Panda_oleosa                     10011
	Pandanus_tectorius               ?????
	Paphiopedilum_appletonianum      {0 1}1001
	Paranomus_spicatus               ?0000
	Paraquilegia_microphylla         00011
	Paronychia_canadensis            10010
	Parrotia_subaequalis             ?0??0
	Passiflora_biflora               10011
	Passiflora_unipetala             110{0 1}1
	Patrinia_scabiosifolia           10011
	Paulownia_tomentosa              11011
	Pauridia_longituba               ?0001
	Pavieasia_yunnanensis            ?0011
	Pelargonium_capitatum            ?1011
	Pellionia_macrophylla            00010
	Peltoboykinia_tellimoides        10011
	Pennantia_corymbosa              0001?
	Pennellia_longifolia             ?1001
	Pennellia_micrantha              ??001
	Pentadiplandra_brazzeana         ?0011
	Pentamerista_neotropica          00011
	Pentaphragma_ellipticum          10?11
	Pentaphragma_sinense             ?0011
	Pentastemona_egregia             10010
	Penthorum_sedoides               10010
	Pereskia_aculeata                001?1
	Peridiscus_lucidus               100{0 1}0
	Perrottetia_arisanensis          00000
	Perrottetia_ovata                ???1?
	Persea_americana                 00001
	Persoonia_falcata                01000
	Persoonia_lanceolata             00000
	Petalonyx_nitidus                {0 1}0011
	Petalostigma_pubescens           0000?
	Petenaea_cordata                 ??0{0 1}0
	Petermannia_cirrosa              ?0000
	Petrocodon_dealbatus             11011
	Petrocodon_scopulorus            10011
	Petrophile_biloba                00000
	Petrosavia_sinii                 10001
	Petunia_axillaris                10011
	Peumus_boldus                    001?0
	Phaulothamnus_spinescens         00000
	Phelline_billardierei            {0 1}00?1
	Phelline_erubescens              ?0001
	Philadelphus_lewisii             000{0 1}1
	Philesia_magellanica             00001
	Philydrum_lanuginosum            01001
	Phormium_colensoi                11001
	Photinia_glabra                  00011
	Phragmanthera_regularis          ?1?1?
	Phryma_leptostachya              11011
	Phyllonoma_tenuidens             0?0{0 1}1
	Physalis_peruviana               ?0011
	Physena_madagascariensis         ?00?0
	Physochlaina_physaloides         10011
	Phytolacca_americana             00010
	Picrasma_chinensis               00001
	Pilostyles_hamiltonii            0?0{0 1}0
	Pimelea_longifolia               10000
	Pimelodendron_zoanthogyne        {0 1}0000
	Pinguicula_villosa               {0 1}1011
	Piper_aduncum                    ?????
	Pisum_sativum                    {0 1}1011
	Pitcairnia_feliciana             11001
	Pittosporum_dasycaulon           ?1011
	Pittosporum_tobira               {0 1}0011
	Placospermum_coriaceum           01000
	Plantago_lanceolata              10001
	Platanus_occidentalis            {0 1}?0{0 1}1
	Pleiotaxis_angolensis            10011
	Pleodendron_costaricense         {0 1}0001
	Pleodendron_macranthum           00???
	Plocosperma_buxifolium           11011
	Plumbago_auriculata              10011
	Podocalyx_loranthoides           {0 1}??{0 1}?
	Podostemum_ceratophyllum         ?100?
	Polemonium_reptans               10011
	Pollia_hasskarlii                00001
	Polpoda_capensis                 ??000
	Polyalthia_suberosa              0?00?
	Polygala_paniculata              110{0 1}1
	Polyosma_cunninghamii            10001
	Polypremum_procumbens            100{0 1}1
	Pontederia_cordata               11000
	Poranthera_moorokatta            1?001
	Portulaca_oleracea               ?00{0 1}1
	Portulaca_quadrifida             ?0001
	Portulacaria_afra                ??011
	Posidonia_australis              ?????
	Pothos_scandens                  00000
	Pouteria_bangii                  ?0?01
	Pouteria_campechiana             ?0?{0 1}1
	Prepusa_montana                  10001
	Primula_sieboldii                10011
	Prockia_crucis                   {0 1}0001
	Protea_cynaroides                {0 1}1000
	Protium_apiculatum               ??011
	Protium_morii                    ?0001
	Prunus_persica                   ?0011
	Pseudonemacladus_oppositifolius  11?11
	Pseudospondias_microcarpa        00001
	Pseudowintera_colorata           {0 1}01??
	Psychopterys_dipholiphylla       ?0011
	Pterygocalyx_volubilis           1?001
	Pulmonaria_officinalis           10011
	Purdiaea_nutans                  00?11
	Purdiaea_stenopetala             {0 1}0011
	Puya_raimondii                   00001
	Pyrenacantha_volubilis           ?0000
	Pyrola_japonica                  ?1011
	Qualea_grandiflora               {0 1}10{0 1}1
	Quercus_hirtifolia               ??010
	Quercus_rubra                    10000
	Quillaja_saponaria               00011
	Quintinia_verdonii               00011
	Quisqualis_conferta              10011
	Rafflesia_arnoldii               10010
	Ranunculus_acris                 001?1
	Ravenala_madagascariensis        {0 1}1001
	Reinwardtia_indica               00011
	Reseda_alba                      {0 1}10{0 1}1
	Reseda_lutea                     ?1001
	Retanilla_trinervia              ??001
	Rhabdodendron_amazonicum         10011
	Rhamnus_cathartica               ?000{0 1}
	Rhipogonum_elseyanum             00000
	Rhipogonum_scandens              ?0001
	Rhizophora_stylosa               00001
	Rhodamnia_dumetorum              ?0001
	Rhododendron_hippophaeoides      11011
	Rhodohypoxis_milloides           10000
	Rhodoleia_championii             ?10?1
	Rhodotypos_scandens              {0 1}0001
	Rhoiptelea_chiliantha            00000
	Rhopalephora_scaberrima          01001
	Rhopalocarpus_lucidus            ?0001
	Rhynchoglossum_notonianum        {0 1}1011
	Ribes_aureum                     00011
	Ribes_speciosum                  {0 1}?001
	Richterago_amplexifolia          ?0011
	Richterago_angustifolia          ?{0 1}011
	Ricinus_communis                 ?0010
	Rinorea_pubiflora                01011
	Rivina_humilis                   00000
	Rodgersia_aesculifolia           ?00{0 1}0
	Roridula_gorgonias               00011
	Rosa_laevigata                   ?0011
	Rosa_sericea                     00001
	Rotala_densiflora                100{0 1}1
	Roupala_montana                  00000
	Rourea_minor                     10011
	Ruppia_cirrhosa                  ?????
	Ruptiliocarpon_caracolito        00011
	Ryssopterys_timoriensis          ?0011
	Sabia_swinhoei                   00011
	Sagina_procumbens                00001
	Sagina_saginoides                00011
	Salvadora_persica                ?0001
	Sanicula_gregaria                {0 1}0011
	Santalum_album                   1000?
	Sapindus_delavayi                ?10{0 1}1
	Sapindus_saponaria               10011
	Saponaria_officinalis            0{0 1}011
	Saraca_dives                     1?0{0 1}0
	Sarcobatus_vermiculatus          10000
	Sarcococca_ruscifolia            ??0?0
	Sarcolaena_oblongifolia          100?1
	Sarcopera_sessiliflora           {0 1}0011
	Sarcosperma_laurinum             ?0011
	Sargentodoxa_cuneata             ?0001
	Sarracenia_purpurea              00011
	Saruma_henryi                    00001
	Saurauia_montana                 10011
	Saururus_cernuus                 ?????
	Sauvagesia_erecta                00011
	Saxifraga_cernua                 00011
	Saxifraga_stolonifera            ?1011
	Scabiosa_columbaria              11011
	Scheuchzeria_palustris           00000
	Schizanthus_pinnatus             ?1011
	Schlumbergera_russelianum        ?0???
	Schlumbergera_truncata           ?1???
	Schoepfia_chinensis              100{0 1}1
	Schoepfia_schreberi              11011
	Schotia_brachypetala             00011
	Scleranthus_perennis             00010
	Scoparia_dulcis                  {0 1}1001
	Scrophularia_californica         11011
	Scurrula_parasitica              11001
	Scyphostegia_borneensis          1000{0 1}
	Scytopetalum_klaineanum          100??
	Sebaea_aurea                     ??00?
	Sebaea_microphylla               {0 1}?011
	Sedum_sarmentosum                ?0011
	Sedum_tetractinum                ?0001
	Seetzenia_lanata                 00010
	Serjania_morii                   11011
	Serjania_unidentata              ??001
	Serruria_aitonii                 ?1000
	Serruria_villosa                 ?0???
	Sesamum_indicum                  11011
	Sesuvium_portulacastrum          10010
	Setchellanthus_caeruleus         ?00{0 1}1
	Silene_latifolia                 10011
	Silvianthus_bracteatus           ?10{0 1}1
	Simethis_mattiazzii              00000
	Simmondsia_chinensis             000{0 1}0
	Sinadoxa_corydalifolia           ??001
	Sinojackia_rehderiana            ?00{0 1}1
	Sinojackia_xylocarpa             ?0?01
	Siparuna_decipiens               10???
	Siparuna_gentryana               ??010
	Sladenia_celastrifolia           {0 1}0011
	Sloanea_latifolia                0000?
	Sloanea_sinensis                 ?0001
	Smilax_aspera                    00001
	Smilax_glauca                    0000{0 1}
	Solandra_grandiflora             ?1011
	Solanum_dulcamara                10011
	Solaria_attenuata                ?1001
	Sorocephalus_pinifolius          10000
	Sowerbaea_juncea                 00001
	Soyauxia_talbotii                10011
	Sparganium_eurycarpum            {0 1}?0?0
	Spatalla_incurva                 11000
	Spatholirion_longifolium         00001
	Sphenoclea_zeylanica             10011
	Sphenostemon_lobosporus          00000
	Spinacia_oleracea                00000
	Sprekelia_formosissima           ?1000
	Stachyurus_chinensis             ?0001
	Staphisagria_macrosperma         011?1
	Staphisagria_picta               ?1{0 1}11
	Staphylea_trifolia               10011
	Stegnosperma_halimifolium        00011
	Stegolepis_ligulata              10001
	Stellaria_media                  00011
	Stenopadus_talaumifolius         ?0011
	Stifftia_chrysantha              10011
	Stigmaphyllon_bogotense          ?101?
	Stirlingia_latifolia             ?0000
	Stixis_suaveolens                ??0{0 1}0
	Stokesia_laevis                  1{0 1}011
	Strasburgeria_robusta            00{0 1}11
	Strelitzia_reginae               {0 1}1000
	Streptanthus_carinatus           ??001
	Streptanthus_glandulosus         ?1001
	Strombosiopsis_tetrandra         ??001
	Strychnos_nuxvomica              10011
	Stuckenia_pectinata              00000
	Stylidium_graminifolium          {0 1}1011
	Stylobasium_spathulatum          ?0010
	Styrax_chinensis                 10011
	Sullivantia_oregana              00011
	Suriana_maritima                 00011
	Swertia_erythrosticta            {0 1}?011
	Swertia_tetraptera               1?001
	Swietenia_macrophylla            {0 1}0011
	Symphionema_montanum             00000
	Symphonia_tanalensis             ?0011
	Symphorema_involucratum          10001
	Symphoricarpos_albus             10011
	Symplocos_zizyphoides            {0 1}0011
	Tacca_chantrieri                 10000
	Takhtajania_perrieri             {0 1}00{0 1}1
	Talinum_paniculatum              000{0 1}1
	Tamarindus_indica                110{0 1}1
	Tamarix_chinensis                00011
	Tamarix_parviflora               1?001
	Tanakaea_radicans                ?00?0
	Tapiscia_sinensis                10011
	Tapura_guianensis                11011
	Tasmannia_lanceolata             1?00?
	Tecophilaea_cyanocrocus          00000
	Tectona_grandis                  1?001
	Teesdalia_coronopifolia          ??001
	Teesdalia_nudicaulis             ?1001
	Telopea_speciosissima            {0 1}1000
	Telopea_truncata                 01000
	Terminalia_catappa               10010
	Tetracarpaea_tasmanica           {0 1}0001
	Tetracentron_sinense             00000
	Tetrachondra_hamiltonii          10001
	Tetraena_mongolica               ??001
	Tetrameles_nudiflora             100{0 1}0
	Tetramerista_glabra              0?001
	Tetrapterys_tinifolia            ?1011
	Thalictrum_minus                 00000
	Therorhodion_camtschaticum       ?1?11
	Thismia_americana                11001
	Thomandersia_laurifolia          ?1011
	Thurnia_jenmanii                 00000
	Thymelaea_hirsuta                1000?
	Tiarella_cordifolia              00011
	Tiarella_trifoliata              01011
	Ticodendron_incognitum           ?????
	Tillandsia_baileyi               {0 1}{0 1}00?
	Tillandsia_usneoides             0?001
	Tillandsia_viridiflora           ?10?1
	Tinantia_anomala                 01001
	Tinospora_sinensis               00001
	Titanotrichum_oldhamii           {0 1}1011
	Tofieldia_pusilla                00000
	Tolmiea_menziesii                {0 1}10?1
	Tolypanthus_maclurei             10011
	Toronia_toru                     00000
	Tovaria_pendula                  ?0001
	Tradescantia_zebrina             ?0001
	Trautvetteria_caroliniensis      000{0 1}0
	Trichlora_lactea                 ?000?
	Trichopus_zeylanicus             10000
	Trichuriella_monsoniae           ??0{0 1}1
	Triglochin_maritima              00000
	Maundia_triglochinoides          ?1?0?
	Trigonia_nivea                   ?1011
	Triguera_osbeckii                ?1011
	Trillium_erectum                 ?0001
	Trimenia_moorei                  001?0
	Triphyophyllum_peltatum          ?0011
	Tripogandra_serrulata            ?1001
	Trithuria_submersa               ?????
	Triunia_youngiana                {0 1}1000
	Triuris_hyalina                  ?0000
	Trixis_inula                     11011
	Tropaeolum_majus                 {0 1}1011
	Tropaeolum_tricolor              01011
	Tussilago_farfara                ?{0 1}011
	Urtica_dioica                    {0 1}0000
	Uvariopsis_korupensis            1?001
	Vaccinium_macrocarpon            00001
	Vaccinium_vitisidaea             10011
	Vahlia_capensis                  00011
	Valerianella_locusta             11011
	Vanilla_planifolia               01001
	Vantanea_guianensis              10011
	Verbena_officinalis              10011
	Viburnum_acerifolium             10011
	Viola_pubescens                  01011
	Virotia_leptophylla              00000
	Viviania_crenata                 10011
	Wachendorfia_paniculata          ?100?
	Warburgia_ugandensis             00???
	Watsonia_meriana                 11000
	Weddellina_squamulosa            000{0 1}0
	Wikstroemia_dolichantha          10010
	Wikstroemia_indica               ?0000
	Wilhelmsia_physodes              00011
	Wislizenia_californica           01001
	Xanthophyllum_flavescens         01011
	Xanthorhiza_simplicissima        001?1
	Xanthorrhoea_resinosa            00001
	Xeronema_callistemon             00000
	Xerophyta_elegans                00000
	Xerosicyos_danguyi               ??001
	Xerospermum_bonii                ?0001
	Ximenia_americana                100{0 1}1
	Xylocarpus_granatum              ??001
	Xylomelum_pyriforme              00000
	Xyris_jupicai                    00001
	Yucca_baccata                    10000
	Yucca_filamentosa                00000
	Zanthoxylum_ailanthoides         0?011
	Zanthoxylum_nitidum              {0 1}0001
	Zanthoxylum_wutaiense            ??0?0
	Zelkova_serrata                  {0 1}?0{0 1}0
	Zenia_insignis                   11011
	Zephyra_elegans                  10000
	Zephyranthes_candida             10000
	Ziziphus_jujuba                  ?0011
	Ziziphus_rugosa                  00010
	Zostera_marina                   ?????
	Zygophyllum_fabago               ?0011
	Zygophyllum_xanthoxylon          ??001
	Zygostigma_australe              ?0011

;

END;
BEGIN TREES;
	Title 'Trees from "5 char oct 2016 original data.nex"';
	LINK Taxa = OriginalData;
	TRANSLATE
[0] 		1 Abelia_grandifolia,
[1] 		2 Abelia_triflora,
[2] 		3 Abolboda_poarchon,
[3] 		4 Abrus_precatorius,
[4] 		5 Acacia_farnesiana,
[5] 		6 Acalypha_californica,
[6] 		7 Acalypha_wilkesiana,
[7] 		8 Acanthochlamys_bracteata,
[8] 		9 Acanthogilia_gloriosa,
[9] 		10 Acharia_tragodes,
[10] 		11 Achatocarpus_balansae,
[11] 		12 Aconitum_napellus,
[12] 		13 Acorus_calamus,
[13] 		14 Acronychia_pedunculata,
[14] 		15 Actaea_cordifolia,
[15] 		16 Actaea_racemosa,
[16] 		17 Actinidia_callosa,
[17] 		18 Actinidia_chrysantha,
[18] 		19 Adenanthos_sericeus,
[19] 		20 Adlumia_fungosa,
[20] 		21 Aechmea_multiflora,
[21] 		22 Aesculus_pavia,
[22] 		23 Aextoxicon_punctatum,
[23] 		24 Afrothismia_hydra,
[24] 		25 Agapanthus_praecox,
[25] 		26 Ailanthus_altissima,
[26] 		27 Ajuga_ciliata,
[27] 		28 Akania_bidwillii,
[28] 		29 Akebia_quinata,
[29] 		30 Alangium_chinense,
[30] 		31 Alchemilla_glabra,
[31] 		32 Allantoma_lineata,
[32] 		33 Allionia_choisyi,
[33] 		34 Allium_fistulosum,
[34] 		35 Allium_vineale,
[35] 		36 Allophylus_longipes,
[36] 		37 Alloxylon_flammeum,
[37] 		38 Alluaudia_procera,
[38] 		39 Alnus_hirsuta,
[39] 		40 Alseuosmia_macrophylla,
[40] 		41 Alstroemeria_aurea,
[41] 		42 Alstroemeria_pulchella,
[42] 		43 Altingia_chinensis,
[43] 		44 Alzatea_verticillata,
[44] 		45 Amaranthus_retroflexus,
[45] 		46 Amaranthus_tricolor,
[46] 		47 Amborella_trichopoda,
[47] 		48 Amischotolype_hispida,
[48] 		49 Ammannia_baccifera,
[49] 		50 Ammannia_multiflora,
[50] 		51 Amyema_queenslandica,
[51] 		52 Amylotheca_subumbellata,
[52] 		53 Anacampseros_crinita,
[53] 		54 Anacardium_occidentale,
[54] 		55 Anacolosa_papuana,
[55] 		56 Anagallis_tenella,
[56] 		57 Anarthria_polyphylla,
[57] 		58 Anaxagorea_crassipetala,
[58] 		59 Anchusella_variegata,
[59] 		60 Ancistrocladus_ealaensis,
[60] 		61 Anemone_hepatica,
[61] 		62 Anemone_narcissiflora,
[62] 		63 Anemone_pulsatilla,
[63] 		64 Anethum_graveolens,
[64] 		65 Aneulophus_africanus,
[65] 		66 Angelica_sylvestris,
[66] 		67 Anigozanthos_flavidus,
[67] 		68 Anisophyllea_fallax,
[68] 		69 Anisoptera_marginata,
[69] 		70 Annona_glabra,
[70] 		71 Anodendron_affine,
[71] 		72 Anredera_cordifolia,
[72] 		73 Antiphytum_floribundum,
[73] 		74 Antirrhinum_majus,
[74] 		75 Aphanopetalum_resinosum,
[75] 		76 Aphloia_theiformis,
[76] 		77 Aponogeton_madagascariensis,
[77] 		78 Apophyllum_anomalum,
[78] 		79 Apostasia_odorata,
[79] 		80 Aptenia_cordifolia,
[80] 		81 Aquilaria_sinensis,
[81] 		82 Arabidopsis_thaliana,
[82] 		83 Arachnitis_uniflora,
[83] 		84 Aralidium_pinnatifidum,
[84] 		85 Archiboehmeria_atrata,
[85] 		86 Arctopus_echinatus,
[86] 		87 Arctostaphylos_nummularia,
[87] 		88 Arctostaphylos_uvaursi,
[88] 		89 Arenaria_littledalei,
[89] 		90 Arenaria_serpyllifolia,
[90] 		91 Argania_spinosa,
[91] 		92 Argemone_mexicana,
[92] 		93 Argostemma_puffii,
[93] 		94 Aristea_glauca,
[94] 		95 Aristolochia_macrophylla,
[95] 		96 Aristotelia_chilensis,
[96] 		97 Arnocrinum_gracillimum,
[97] 		98 Arytera_littoralis,
[98] 		99 Asarum_canadense,
[99] 		100 Asarum_caudigerellum,
[100] 		101 Asarum_caudigerum,
[101] 		102 Asarum_yunnanense,
[102] 		103 Asparagus_officinalis,
[103] 		104 Asphodelus_fistulosus,
[104] 		105 Aspidistra_subrotata,
[105] 		106 Astelia_pumila,
[106] 		107 Asteropeia_micraster,
[107] 		108 Asteropyrum_cavaleriei,
[108] 		109 Astragalus_membranaceus,
[109] 		110 Atalantia_buxifolia,
[110] 		111 Atalantia_dasycarpa,
[111] 		112 Atkinsonia_ligustrina,
[112] 		113 Atraphaxis_spinosa,
[113] 		114 Atropa_belladonna,
[114] 		115 Atropanthe_sinensis,
[115] 		116 Atuna_racemosa,
[116] 		117 Aucuba_japonica,
[117] 		118 Aulax_umbellata,
[118] 		119 Austrobaileya_scandens,
[119] 		120 Austrobuxus_megacarpus,
[120] 		121 Austrobuxus_nitidus,
[121] 		122 Austromatthaea_elegans,
[122] 		123 Averrhoidium_dalyi,
[123] 		124 Azorella_selago,
[124] 		125 Baccharis_neglecta,
[125] 		126 Bacopa_monnieri,
[126] 		127 Baeckea_frutescens,
[127] 		128 Balanophora_elongata,
[128] 		129 Balanophora_fungosa,
[129] 		130 Balanophora_tobiracola,
[130] 		131 Balanops_vieillardii,
[131] 		132 Banisteriopsis_argyrophylla,
[132] 		133 Banksia_integrifolia,
[133] 		134 Barathranthus_axanthus,
[134] 		135 Barbacenia_purpurea,
[135] 		136 Barbeuia_madagascariensis,
[136] 		137 Barbeya_oleoides,
[137] 		138 Barnadesia_odorata,
[138] 		139 Barringtonia_asiatica,
[139] 		140 Basella_alba,
[140] 		141 Batis_maritima,
[141] 		142 Bauera_rubioides,
[142] 		143 Bauhinia_galpinii,
[143] 		144 Beaucarnea_recurvata,
[144] 		145 Beauprea_congesta,
[145] 		146 Beauprea_montana,
[146] 		147 Begonia_longifolia,
[147] 		148 Begonia_masoniana,
[148] 		149 Beiselia_mexicana,
[149] 		150 Bellendena_montana,
[150] 		151 Belosynapsis_ciliata,
[151] 		152 Bensoniella_oregona,
[152] 		153 Benthamina_alyxifolia,
[153] 		154 Berberidopsis_corallina,
[154] 		155 Bergenia_crassifolia,
[155] 		156 Bergia_texana,
[156] 		157 Berneuxia_thibetica,
[157] 		158 Beta_vulgaris,
[158] 		159 Bhesa_paniculata,
[159] 		160 Biebersteinia_orphanidis,
[160] 		161 Billardiera_heterophylla,
[161] 		162 Billbergia_nutans,
[162] 		163 Bischofia_javanica,
[163] 		164 Bixa_orellana,
[164] 		165 Blandfordia_punicea,
[165] 		166 Bomarea_edulis,
[166] 		167 Bomarea_pardina,
[167] 		168 Bombax_ceiba,
[168] 		169 Bonnetia_sessilis,
[169] 		170 Borago_officinalis,
[170] 		171 Borthwickia_trifoliata,
[171] 		172 Borya_septentrionalis,
[172] 		173 Bournea_leiophylla,
[173] 		174 Bournea_sinensis,
[174] 		175 Boykinia_occidentalis,
[175] 		176 Brassica_napus,
[176] 		177 Bretschneidera_sinensis,
[177] 		178 Briggsia_longipes,
[178] 		179 Bromelia_antiacantha,
[179] 		180 Browallia_americana,
[180] 		181 Bruguiera_gymnorhiza,
[181] 		182 Brunellia_standleyana,
[182] 		183 Brunia_albiflora,
[183] 		184 Brunonia_australis,
[184] 		185 Bryocarpum_himalaicum,
[185] 		186 Buckinghamia_celsissima,
[186] 		187 Buddleja_davidii,
[187] 		188 Burmannia_biflora,
[188] 		189 Butomus_umbellatus,
[189] 		190 Buxus_sempervirens,
[190] 		191 Byblis_liniflora,
[191] 		192 Byrsonima_crassifolia,
[192] 		193 Cabomba_caroliniana,
[193] 		194 Caccinia_strigosa,
[194] 		195 Cadaba_kirkii,
[195] 		196 Caesalpinia_pulcherrima,
[196] 		197 Calandrinia_oblonga,
[197] 		198 Calandrinia_operta,
[198] 		199 Calectasia_intermedia,
[199] 		200 Calepina_irregularis,
[200] 		201 Callicarpa_dichotoma,
[201] 		202 Callisia_fragrans,
[202] 		203 Calluna_vulgaris,
[203] 		204 Calochortus_nuttallii,
[204] 		205 Calophyllum_inophyllum,
[205] 		206 Calophyllum_soulattri,
[206] 		207 Caltha_palustris,
[207] 		208 Calycanthus_floridus,
[208] 		209 Calycanthus_occidentalis,
[209] 		210 Calyptranthes_bracteata,
[210] 		211 Calystegia_sepium,
[211] 		212 Camellia_sinensis,
[212] 		213 Campanula_elatines,
[213] 		214 Campomanesia_cucullata,
[214] 		215 Campomanesia_espiritosantensis,
[215] 		216 Campsis_radicans,
[216] 		217 Camptotheca_acuminata,
[217] 		218 Campynema_lineare,
[218] 		219 Canarina_canariensis,
[219] 		220 Canarium_caudatum,
[220] 		221 Canella_winterana,
[221] 		222 Canna_glauca,
[222] 		223 Cannabis_sativa,
[223] 		224 Canscora_diffusa,
[224] 		225 Canscora_sanjappae,
[225] 		226 Cansjera_rheedei,
[226] 		227 Cantua_buxifolia,
[227] 		228 Capparis_spinosa,
[228] 		229 Capsicodendron_dinisii,
[229] 		230 Carallia_pectinifolia,
[230] 		231 Carallia_suffruticosa,
[231] 		232 Cardiopteris_quinqueloba,
[232] 		233 Cardiospermum_halicacabum,
[233] 		234 Cardwellia_sublimis,
[234] 		235 Careya_arborea,
[235] 		236 Carica_papaya,
[236] 		237 Cariniana_micrantha,
[237] 		238 Carlemannia_tetragona,
[238] 		239 Carludovica_palmata,
[239] 		240 Carpodetus_serratus,
[240] 		241 Caryocar_glabrum,
[241] 		242 Caryota_mitis,
[242] 		243 Casearia_graveolens,
[243] 		244 Casearia_sylvestris,
[244] 		245 Cassytha_filiformis,
[245] 		246 Casuarina_cunninghamiana,
[246] 		247 Caulophyllum_thalictroides,
[247] 		248 Ceanothus_sanguineus,
[248] 		249 Celastrus_orbiculatus,
[249] 		250 Cephalanthera_falcata,
[250] 		251 Cephalanthera_nanchuanica,
[251] 		252 Cephalotus_follicularis,
[252] 		253 Ceratiola_ericoides,
[253] 		254 Ceratonia_siliqua,
[254] 		255 Ceratopetalum_gummiferum,
[255] 		256 Ceratophyllum_demersum,
[256] 		257 Cercidiphyllum_japonicum,
[257] 		258 Cercis_canadensis,
[258] 		259 Ceriops_tagal,
[259] 		260 Cespedesia_spathulata,
[260] 		261 Cestrum_aurantiacum,
[261] 		262 Chamaelirium_luteum,
[262] 		263 Changiostyrax_dolichocarpus,
[263] 		264 Chasmanthe_floribunda,
[264] 		265 Chimonanthus_praecox,
[265] 		266 Chionographis_japonica,
[266] 		267 Chrysobalanus_icaco,
[267] 		268 Chrysolepis_sempervirens,
[268] 		269 Chrysosplenium_japonicum,
[269] 		270 Cichorium_intybus,
[270] 		271 Cinnamomum_camphora,
[271] 		272 Cinnamosma_madagascariensis,
[272] 		273 Circaeaster_agrestis,
[273] 		274 Cirsium_vulgare,
[274] 		275 Cissampelos_pareira,
[275] 		276 Cissus_assamica,
[276] 		277 Cistanche_deserticola,
[277] 		278 Citrus_aurantium,
[278] 		279 Clarkia_xantiana,
[279] 		280 Clavija_eggersiana,
[280] 		281 Claytonia_virginica,
[281] 		282 Clematis_apiifolia,
[282] 		283 Cleome_serrulata,
[283] 		284 Cleome_viscosa,
[284] 		285 Cleomella_obtusifolia,
[285] 		286 Clerodendrum_japonicum,
[286] 		287 Clethra_mexicana,
[287] 		288 Cleyera_japonica,
[288] 		289 Clidemia_allenii,
[289] 		290 Clusia_blattophila,
[290] 		291 Clutia_pulchella,
[291] 		292 Cnicothamnus_azafran,
[292] 		293 Cobaea_scandens,
[293] 		294 Coccinia_grandis,
[294] 		295 Cochlearia_abulensis,
[295] 		296 Cochlearia_acaulis,
[296] 		297 Cocos_nucifera,
[297] 		298 Coffea_arabica,
[298] 		299 Colchicum_autumnale,
[299] 		300 Coldenia_procumbens,
[300] 		301 Colletia_spinosissima,
[301] 		302 Columellia_oblonga,
[302] 		303 Combretum_alfredii,
[303] 		304 Combretum_pilosum,
[304] 		305 Cometes_surattensis,
[305] 		306 Commelina_communis,
[306] 		307 Conandron_ramondioides,
[307] 		308 Conceveiba_martiana,
[308] 		309 Conospermum_taxifolium,
[309] 		310 Consolida_regalis,
[310] 		311 Corbichonia_decumbens,
[311] 		312 Corema_conradii,
[312] 		313 Coriandrum_sativum,
[313] 		314 Coriaria_ruscifolia,
[314] 		315 Coris_monspeliensis,
[315] 		316 Cornus_mas,
[316] 		317 Corokia_cotoneaster,
[317] 		318 Corsiopsis_chinensis,
[318] 		319 Corynocarpus_laevigatus,
[319] 		320 Couroupita_guianensis,
[320] 		321 Crassula_multicava,
[321] 		322 Crassula_rupestris,
[322] 		323 Crateva_palmeri,
[323] 		324 Crinodendron_hookerianum,
[324] 		325 Crinum_asiaticum,
[325] 		326 Crinum_latifolium,
[326] 		327 Crocosmia_masoniorum,
[327] 		328 Crocus_sativus,
[328] 		329 Croomia_pauciflora,
[329] 		330 Crossosoma_bigelovii,
[330] 		331 Crossosoma_californicum,
[331] 		332 Croton_tiglium,
[332] 		333 Crypteronia_paniculata,
[333] 		334 Cryptocarya_meissneriana,
[334] 		335 Ctenolophon_englerianus,
[335] 		336 Cupaniopsis_anacardioides,
[336] 		337 Cuphea_teleandra,
[337] 		338 Curtisia_dentata,
[338] 		339 Cyanastrum_johnstonii,
[339] 		340 Cyanella_alba,
[340] 		341 Cyanella_hyacinthoides,
[341] 		342 Cybianthus_candamoensis,
[342] 		343 Cyclocodon_lancifolius,
[343] 		344 Cyclocodon_parviflorus,
[344] 		345 Cymodocea_nodosa,
[345] 		346 Cynomorium_coccineum,
[346] 		347 Cyphia_elata,
[347] 		348 Cyrilla_racemiflora,
[348] 		349 Cytinus_ruber,
[349] 		350 Dampiera_spicigera,
[350] 		351 Daphnandra_micrantha,
[351] 		352 Daphnandra_repandula,
[352] 		353 Daphniphyllum_pentandrum,
[353] 		354 Dapsilanthus_disjunctus,
[354] 		355 Dasyphyllum_reticulatum,
[355] 		356 Dasypogon_bromeliifolius,
[356] 		357 Datisca_cannabina,
[357] 		358 Datura_stramonium,
[358] 		359 Daucus_carota,
[359] 		360 Davidsonia_pruriens,
[360] 		361 Decaspermum_gracilentum,
[361] 		362 Decaspermum_hainanense,
[362] 		363 Degeneria_roseiflora,
[363] 		364 Degeneria_vitiensis,
[364] 		365 Delarbrea_michieana,
[365] 		366 Delosperma_echinatum,
[366] 		367 Delosperma_litorale,
[367] 		368 Delphinium_cheilanthum,
[368] 		369 Dendrophthoe_vitellinus,
[369] 		370 Dendrotrophe_varians,
[370] 		371 Desfontainia_spinosa,
[371] 		372 Desmopsis_microcarpa,
[372] 		373 Dialypetalum_floribundum,
[373] 		374 Diaperia_prolifera,
[374] 		375 Diascia_cordata,
[375] 		376 Diastella_divaricata,
[376] 		377 Dicella_nucifera,
[377] 		378 Dichapetalum_rugosum,
[378] 		379 Dichilanthe_zeylanica,
[379] 		380 Dichorisandra_thyrsiflora,
[380] 		381 Dicoelia_beccariana,
[381] 		382 Dicoma_obconica,
[382] 		383 Dictamnus_albus,
[383] 		384 Diervilla_sessilifolia,
[384] 		385 Digitalis_purpurea,
[385] 		386 Dilobeia_thouarsii,
[386] 		387 Dinoseris_salicifolia,
[387] 		388 Dionysia_odora,
[388] 		389 Dioscorea_alata,
[389] 		390 Diospyros_kaki,
[390] 		391 Diospyros_texana,
[391] 		392 Dipelta_yunnanensis,
[392] 		393 Dipentodon_sinicus,
[393] 		394 Diplectria_barbata,
[394] 		395 Dipsacus_sativus,
[395] 		396 Dipteronia_sinensis,
[396] 		397 Dirachma_socotrana,
[397] 		398 Disanthus_cercidifolius,
[398] 		399 Dodecatheon_alpinum,
[399] 		400 Dodecatheon_meadia,
[400] 		401 Dodonaea_viscosa,
[401] 		402 Donatia_fascicularis,
[402] 		403 Doryanthes_palmeri,
[403] 		404 Doryphora_aromatica,
[404] 		405 Doryphora_sassafras,
[405] 		406 Douradoa_consimilis,
[406] 		407 Drimys_winteri,
[407] 		408 Drosera_rotundifolia,
[408] 		409 Drosophyllum_lusitanicum,
[409] 		410 Dryadodaphne_trachyphloia,
[410] 		411 Drymaria_cordata,
[411] 		412 Drypetes_madagascariensis,
[412] 		413 Dudleya_viscida,
[413] 		414 Dulacia_candida,
[414] 		415 Durandea_pentagyna,
[415] 		416 Duranta_erecta,
[416] 		417 Dyckia_remotiflora,
[417] 		418 Dysoxylum_densiflorum,
[418] 		419 Dysoxylum_lenticellatum,
[419] 		420 Ecdeiocolea_monostachya,
[420] 		421 Echinops_ritro,
[421] 		422 Echiochilon_arenarium,
[422] 		423 Echiochilon_fruticosum,
[423] 		424 Echium_vulgare,
[424] 		425 Elaeagnus_umbellata,
[425] 		426 Elaeocarpus_chinensis,
[426] 		427 Elaeocarpus_reticulatus,
[427] 		428 Elatine_triandra,
[428] 		429 Elatostema_petelotii,
[429] 		430 Elytranthe_albida,
[430] 		431 Embelia_laeta,
[431] 		432 Embelia_ribes,
[432] 		433 Emblingia_calceoliflora,
[433] 		434 Emmotum_harleyi,
[434] 		435 Empetrum_nigrum,
[435] 		436 Endonema_retzioides,
[436] 		437 Enkianthus_campanulatus,
[437] 		438 Epilobium_angustifolium,
[438] 		439 Epilobium_palustre,
[439] 		440 Epiphyllum_oxypetalum,
[440] 		441 Epiphyllum_phyllanthus,
[441] 		442 Eranthis_hyemalis,
[442] 		443 Erianthemum_dregei,
[443] 		444 Erica_cinerea,
[444] 		445 Erica_tetralix,
[445] 		446 Erigeron_compositus,
[446] 		447 Eriocaulon_aquaticum,
[447] 		448 Erodium_maritimum,
[448] 		449 Erodium_pelargoniflorum,
[449] 		450 Erythrina_cristagalli,
[450] 		451 Eschscholzia_californica,
[451] 		452 Eschweilera_amazoniciformis,
[452] 		453 Eschweilera_ovata,
[453] 		454 Eucalyptus_tetragona,
[454] 		455 Eucarpha_deplanchei,
[455] 		456 Euclea_crispa,
[456] 		457 Eucommia_ulmoides,
[457] 		458 Eucryphia_lucida,
[458] 		459 Euonymus_alatus,
[459] 		460 Euonymus_sachalinensis,
[460] 		461 Euphronia_guianensis,
[461] 		462 Eupomatia_bennettii,
[462] 		463 Euptelea_pleiosperma,
[463] 		464 Eurycorymbus_cavaleriei,
[464] 		465 Euryodendron_excelsum,
[465] 		466 Exacum_affine,
[466] 		467 Exacum_paucisquamum,
[467] 		468 Exbucklandia_longipetala,
[468] 		469 Exbucklandia_tonkinensis,
[469] 		470 Fagonia_indica,
[470] 		471 Fagopyrum_esculentum,
[471] 		472 Fagus_grandifolia,
[472] 		473 Faika_villosa,
[473] 		474 Fendlera_rupicola,
[474] 		475 Ficaria_verna,
[475] 		476 Ficus_carica,
[476] 		477 Flabellaria_paniculata,
[477] 		478 Flabellariopsis_acuminata,
[478] 		479 Flagellaria_indica,
[479] 		480 Floerkea_proserpinacoides,
[480] 		481 Foetidia_obliqua,
[481] 		482 Forchhammeria_pallida,
[482] 		483 Forgesia_racemosa,
[483] 		484 Fouquieria_formosa,
[484] 		485 Fouquieria_splendens,
[485] 		486 Francoa_appendiculata,
[486] 		487 Frankenia_pulverulenta,
[487] 		488 Franklinia_alatamaha,
[488] 		489 Fraxinus_chinensis,
[489] 		490 Fraxinus_griffithii,
[490] 		491 Friesodielsia_desmoides,
[491] 		492 Fuchsia_procumbens,
[492] 		493 Fumaria_officinalis,
[493] 		494 Fusaea_peruviana,
[494] 		495 Galanthus_nivalis,
[495] 		496 Galax_urceolata,
[496] 		497 Galbulimima_belgraveana,
[497] 		498 Galium_aparine,
[498] 		499 Garcinia_multiflora,
[499] 		500 Garcinia_subelliptica,
[500] 		501 Gardneria_angustifolia,
[501] 		502 Gardneria_multiflora,
[502] 		503 Garrya_elliptica,
[503] 		504 Gaultheria_nummularioides,
[504] 		505 Gaultheria_suborbicularis,
[505] 		506 Gaura_mollis,
[506] 		507 Geissoloma_marginatum,
[507] 		508 Gelsemium_sempervirens,
[508] 		509 Gentiana_saponaria,
[509] 		510 Gentianella_arenaria,
[510] 		511 Gentianella_azurea,
[511] 		512 Gentianopsis_paludosa,
[512] 		513 Geocarpon_minimum,
[513] 		514 Geosiris_aphylla,
[514] 		515 Geranium_macrorrhizum,
[515] 		516 Geranium_robertianum,
[516] 		517 Gerrardina_foliosa,
[517] 		518 Gevuina_avellana,
[518] 		519 Gibasis_pellucida,
[519] 		520 Gibsoniothamnus_epiphyticus,
[520] 		521 Gilliesia_graminea,
[521] 		522 Gisekia_pharnaceoides,
[522] 		523 Glaucidium_palmatum,
[523] 		524 Glossocalyx_longicuspis,
[524] 		525 Glyptopetalum_rhytidophyllum,
[525] 		526 Gnidia_razakamalalana,
[526] 		527 Gochnatia_hypoleuca,
[527] 		528 Gomortega_keule,
[528] 		529 Gomphandra_tetrandra,
[529] 		530 Goodenia_ovata,
[530] 		531 Goupia_glabra,
[531] 		532 Grevillea_curviloba,
[532] 		533 Grevillea_juniperina,
[533] 		534 Grevillea_robusta,
[534] 		535 Greyia_radlkoferi,
[535] 		536 Grias_peruviana,
[536] 		537 Griselinia_littoralis,
[537] 		538 Grubbia_rosmarinifolia,
[538] 		539 Guaiacum_sanctum,
[539] 		540 Guamatela_tuerckheimii,
[540] 		541 Guizotia_abyssinica,
[541] 		542 Gunnera_hamiltonii,
[542] 		543 Guzmania_scandens,
[543] 		544 Gymnocladus_chinensis,
[544] 		545 Gyrocarpus_americanus,
[545] 		546 Gyrostemon_tepperi,
[546] 		547 Gyrostemon_thesioides,
[547] 		548 Habranthus_robustus,
[548] 		549 Haemodorum_laxum,
[549] 		550 Hakea_archaeoides,
[550] 		551 Hakea_drupacea,
[551] 		552 Hakea_victoria,
[552] 		553 Halacsya_sendtneri,
[553] 		554 Halesia_carolina,
[554] 		555 Halleria_ligustrifolia,
[555] 		556 Halleria_lucida,
[556] 		557 Halophila_ovalis,
[557] 		558 Halophytum_ameghinoi,
[558] 		559 Haloragis_aspera,
[559] 		560 Hamamelis_virginiana,
[560] 		561 Hanguana_malayana,
[561] 		562 Haworthia_integra,
[562] 		563 Hecastocleis_shockleyi,
[563] 		564 Hedycarya_arborea,
[564] 		565 Hedychium_coronarium,
[565] 		566 Hedyosmum_arborescens,
[566] 		567 Heisteria_parvifolia,
[567] 		568 Helia_oblongifolia,
[568] 		569 Heliamphora_nutans,
[569] 		570 Helianthemum_grandiflorum,
[570] 		571 Helianthus_annuus,
[571] 		572 Heliconia_latispatha,
[572] 		573 Helixanthera_parasitica,
[573] 		574 Helixanthera_sampsonii,
[574] 		575 Helleborus_foetidus,
[575] 		576 Helwingia_himalaica,
[576] 		577 Helwingia_japonica,
[577] 		578 Hemerocallis_fulva,
[578] 		579 Henriquezia_nitida,
[579] 		580 Hernandia_nymphaeifolia,
[580] 		581 Herniaria_glabra,
[581] 		582 Herniaria_polygama,
[582] 		583 Hesperevax_sparsiflora,
[583] 		584 Heterosmilax_japonica,
[584] 		585 Heuchera_micrantha,
[585] 		586 Hevea_brasiliensis,
[586] 		587 Hibbertia_scandens,
[587] 		588 Hicksbeachia_pinnatifolia,
[588] 		589 Hillebrandia_sandwicensis,
[589] 		590 Hiptage_lanceolata,
[590] 		591 Hiraea_bullata,
[591] 		592 Hoppea_dichotoma,
[592] 		593 Horsfieldia_kingii,
[593] 		594 Hortonia_floribunda,
[594] 		595 Hosta_plantaginea,
[595] 		596 Hua_gabonii,
[596] 		597 Humulus_lupulus,
[597] 		598 Hura_crepitans,
[598] 		599 Hyalis_argentea,
[599] 		600 Hydnora_africana,
[600] 		601 Hydrangea_paniculata,
[601] 		602 Hydrastis_canadensis,
[602] 		603 Hydrocera_triflora,
[603] 		604 Hydrocharis_morsusranae,
[604] 		605 Hydrocotyle_vulgaris,
[605] 		606 Hydrolea_ovata,
[606] 		607 Hydrophyllum_capitatum,
[607] 		608 Hydrostachys_multifida,
[608] 		609 Hymenanthera_alpina,
[609] 		610 Hyoscyamus_niger,
[610] 		611 Hypericum_hirsutum,
[611] 		612 Hypodaphnis_zenkeri,
[612] 		613 Hypoxis_hemerocallidea,
[613] 		614 Hypseocharis_tridentata,
[614] 		615 Iberis_amara,
[615] 		616 Idesia_polycarpa,
[616] 		617 Ilex_cornuta,
[617] 		618 Ilex_micrococca,
[618] 		619 Illigera_luzonensis,
[619] 		620 Impatiens_repens,
[620] 		621 Indotristicha_ramosissima,
[621] 		622 Ipomopsis_tenuifolia,
[622] 		623 Iris_decora,
[623] 		624 Iris_missouriensis,
[624] 		625 Irlbachia_pedunculata,
[625] 		626 Irvingbaileya_australis,
[626] 		627 Isophysis_tasmanica,
[627] 		628 Isopyrum_thalictroides,
[628] 		629 Itea_virginica,
[629] 		630 Ixerba_brexioides,
[630] 		631 Ixiolirion_tataricum,
[631] 		632 Japonolirion_osense,
[632] 		633 Jasminum_simplicifolium,
[633] 		634 Joinvillea_plicata,
[634] 		635 Jovellana_violacea,
[635] 		636 Juglans_mandshurica,
[636] 		637 Juncus_castaneus,
[637] 		638 Justicia_americana,
[638] 		639 Kadsura_japonica,
[639] 		640 Kalanchoe_daigremontiana,
[640] 		641 Kalmia_buxifolia,
[641] 		642 Kandelia_obovata,
[642] 		643 Kermadecia_pronyensis,
[643] 		644 Kibara_coriacea,
[644] 		645 Kibara_macrophylla,
[645] 		646 Kielmeyera_coriacea,
[646] 		647 Kiggelaria_africana,
[647] 		648 Kirkia_acuminata,
[648] 		649 Kirkia_wilmsii,
[649] 		650 Klainedoxa_gabonensis,
[650] 		651 Koeberlinia_spinosa,
[651] 		652 Koelreuteria_paniculata,
[652] 		653 Korupodendron_songweanum,
[653] 		654 Krameria_ixine,
[654] 		655 Laccopetalum_giganteum,
[655] 		656 Lachnocaulon_anceps,
[656] 		657 Lacistema_aggregatum,
[657] 		658 Lactoris_fernandeziana,
[658] 		659 Lambertia_ericifolia,
[659] 		660 Lambertia_ilicifolia,
[660] 		661 Lamium_amplexicaule,
[661] 		662 Lampranthus_blandus,
[662] 		663 Lanaria_lanata,
[663] 		664 Lardizabala_biternata,
[664] 		665 Larrea_tridentata,
[665] 		666 Lasjia_claudiensis,
[666] 		667 Laureliopsis_philippiana,
[667] 		668 Laurus_nobilis,
[668] 		669 Lavandula_latifolia,
[669] 		670 Lecythis_poiteaui,
[670] 		671 Ledum_palustre,
[671] 		672 Leea_guineense,
[672] 		673 Leonia_glycycarpa,
[673] 		674 Leptostylis_filipes,
[674] 		675 Leucadendron_chamelaea,
[675] 		676 Leucomeris_spectabilis,
[676] 		677 Leucospermum_bolusii,
[677] 		678 Lilaea_scilloides,
[678] 		679 Limeum_obovatum,
[679] 		680 Limnanthes_douglasii,
[680] 		681 Limnocharis_flava,
[681] 		682 Limosella_aquatica,
[682] 		683 Lindernia_anagallis,
[683] 		684 Linum_perenne,
[684] 		685 Lipocarpha_microcephala,
[685] 		686 Liriodendron_chinense,
[686] 		687 Lissocarpa_benthamii,
[687] 		688 Litchi_chinensis,
[688] 		689 Lithospermum_officinale,
[689] 		690 Lobelia_zeylanica,
[690] 		691 Lobularia_maritima,
[691] 		692 Loeflingia_squarrosa,
[692] 		693 Lomandra_longifolia,
[693] 		694 Lomatia_fraxinifolia,
[694] 		695 Lomatogonium_carinthiacum,
[695] 		696 Lonicera_japonica,
[696] 		697 Lophopyxis_maingayi,
[697] 		698 Lophostemon_confertus,
[698] 		699 Loranthus_delavayi,
[699] 		700 Loranthus_lambertianus,
[700] 		701 Lozania_nunkui,
[701] 		702 Lozania_pittieri,
[702] 		703 Luculia_gratissima,
[703] 		704 Ludwigia_adscendens,
[704] 		705 Ludwigia_hyssopifolia,
[705] 		706 Ludwigia_ovalis,
[706] 		707 Lunania_parviflora,
[707] 		708 Luzuriaga_radicans,
[708] 		709 Lyallia_kerguelensis,
[709] 		710 Lycopersicon_esculentum,
[710] 		711 Lycoris_radiata,
[711] 		712 Lycoris_squamigera,
[712] 		713 Lysiana_maritima,
[713] 		714 Lysimachia_insignis,
[714] 		715 Lysimachia_maritima,
[715] 		716 Lysimachia_thyrsiflora,
[716] 		717 Lythrum_salicaria,
[717] 		718 Maasia_ovalifolia,
[718] 		719 Macadamia_integrifolia,
[719] 		720 Macrosolen_bibracteolatus,
[720] 		721 Macrosolen_cochinchinensis,
[721] 		722 Madagasikaria_andersonii,
[722] 		723 Maerua_kirkii,
[723] 		724 Magnolia_decidua,
[724] 		725 Magnolia_grandiflora,
[725] 		726 Magnolia_kwangsiensis,
[726] 		727 Mahonia_bealei,
[727] 		728 Malpighia_emarginata,
[728] 		729 Malpighiodes_guianensis,
[729] 		730 Mammea_yunnanensis,
[730] 		731 Manilkara_zapota,
[731] 		732 Maranta_arundinacea,
[732] 		733 Marcgravia_umbellata,
[733] 		734 Martynia_annua,
[734] 		735 Mayaca_fluviatilis,
[735] 		736 Mazus_pumilus,
[736] 		737 Mecardonia_tenella,
[737] 		738 Medusagyne_oppositifolia,
[738] 		739 Melanophylla_modestei,
[739] 		740 Melastoma_malabathricum,
[740] 		741 Melianthus_major,
[741] 		742 Melicytus_dentatus,
[742] 		743 Meliosma_pinnata,
[743] 		744 Meliosma_veitchiorum,
[744] 		745 Melliodendron_xylocarpum,
[745] 		746 Memecylon_scutellatum,
[746] 		747 Mentzelia_lindleyi,
[747] 		748 Menyanthes_trifoliata,
[748] 		749 Menziesia_ferruginea,
[749] 		750 Metteniusa_santanderensis,
[750] 		751 Micranthes_ferruginea,
[751] 		752 Micranthes_integrifolia,
[752] 		753 Micrantheum_hexandrum,
[753] 		754 Micropholis_cayennensis,
[754] 		755 Microtea_debilis,
[755] 		756 Mikania_scandens,
[756] 		757 Mimetes_arboreus,
[757] 		758 Mimetes_cucullatus,
[758] 		759 Mimosa_pudica,
[759] 		760 Minquartia_guianensis,
[760] 		761 Minuartia_biflora,
[761] 		762 Mirabilis_jalapa,
[762] 		763 Misodendrum_linearifolium,
[763] 		764 Mitrasacme_pygmaea,
[764] 		765 Mitrastemon_yamamotoi,
[765] 		766 Moenchia_erecta,
[766] 		767 Mollinedia_ovata,
[767] 		768 Mollugo_cerviana,
[768] 		769 Monochoria_korsakowii,
[769] 		770 Monocostus_uniflorus,
[770] 		771 Monotropa_hypopitys,
[771] 		772 Montia_fontana,
[772] 		773 Montia_parvifolia,
[773] 		774 Montinia_caryophyllacea,
[774] 		775 Moquinia_racemosa,
[775] 		776 Morina_longifolia,
[776] 		777 Moringa_oleifera,
[777] 		778 Moringa_ovalifolia,
[778] 		779 Morisonia_americana,
[779] 		780 Morus_indica,
[780] 		781 Moschopsis_rosulata,
[781] 		782 Moultonianthus_leembruggianus,
[782] 		783 Muntingia_calabura,
[783] 		784 Murdannia_keisak,
[784] 		785 Murdannia_nudiflora,
[785] 		786 Murraya_paniculata,
[786] 		787 Murraya_tetramera,
[787] 		788 Musa_acuminata,
[788] 		789 Musgravea_heterophylla,
[789] 		790 Myodocarpus_fraxinifolius,
[790] 		791 Myoporum_mauritianum,
[791] 		792 Myosotis_alpestris,
[792] 		793 Myrica_gale,
[793] 		794 Myriophyllum_spicatum,
[794] 		795 Myrothamnus_flabellifolia,
[795] 		796 Nandina_domestica,
[796] 		797 Napoleonaea_vogelii,
[797] 		798 Naravelia_zeylanica,
[798] 		799 Narthecium_californicum,
[799] 		800 Natsiatopsis_thunbergiifolia,
[800] 		801 Natsiatum_herpeticum,
[801] 		802 Nelumbo_lutea,
[802] 		803 Neoscortechinia_kingii,
[803] 		804 Neottia_gaudissartii,
[804] 		805 Neottia_smithiana,
[805] 		806 Nepenthes_mirabilis,
[806] 		807 Neurada_procumbens,
[807] 		808 Neuwiedia_singapureana,
[808] 		809 Nicandra_physaloides,
[809] 		810 Nicotiana_tabacum,
[810] 		811 Nierembergia_scoparia,
[811] 		812 Nigella_damascena,
[812] 		813 Nitraria_retusa,
[813] 		814 Nolana_humifusa,
[814] 		815 Nonea_pulla,
[815] 		816 Nonea_stenosolen,
[816] 		817 Norantea_guianensis,
[817] 		818 Nothaphoebe_konishii,
[818] 		819 Nothofagus_antarctica,
[819] 		820 Nothoscordum_bivalve,
[820] 		821 Nothotalisia_peruviana,
[821] 		822 Notoceras_bicorne,
[822] 		823 Nymphaea_odorata,
[823] 		824 Nypa_fruticans,
[824] 		825 Ochthocosmus_longipedicellatus,
[825] 		826 Octoknema_affinis,
[826] 		827 Octoknema_borealis,
[827] 		828 Octoknema_chailluensis,
[828] 		829 Octomeles_sumatrana,
[829] 		830 Oenothera_biennis,
[830] 		831 Olax_imbricata,
[831] 		832 Oldenburgia_intermedia,
[832] 		833 Olea_europaea,
[833] 		834 Olinia_ventosa,
[834] 		835 Omphalogramma_vinciflorum,
[835] 		836 Oncotheca_balansae,
[836] 		837 Onosma_taurica,
[837] 		838 Ophiocaryon_duckei,
[838] 		839 Ophiocaryon_klugii,
[839] 		840 Opilia_amentacea,
[840] 		841 Opuntia_ficusindica,
[841] 		842 Orchidantha_maxillarioides,
[842] 		843 Orectanthe_sceptrum,
[843] 		844 Orites_excelsus,
[844] 		845 Oryctes_nevadensis,
[845] 		846 Oryza_sativa,
[846] 		847 Osbeckia_nepalensis,
[847] 		848 Osbeckia_stellata,
[848] 		849 Osyris_lanceolata,
[849] 		850 Oxalis_dillenii,
[850] 		851 Oxystylis_lutea,
[851] 		852 Pachysandra_procumbens,
[852] 		853 Paeonia_californica,
[853] 		854 Palisota_flagelliflora,
[854] 		855 Panax_quinquefolius,
[855] 		856 Panda_oleosa,
[856] 		857 Pandanus_tectorius,
[857] 		858 Paphiopedilum_appletonianum,
[858] 		859 Paranomus_spicatus,
[859] 		860 Paraquilegia_microphylla,
[860] 		861 Paronychia_canadensis,
[861] 		862 Parrotia_subaequalis,
[862] 		863 Passiflora_biflora,
[863] 		864 Passiflora_unipetala,
[864] 		865 Patrinia_scabiosifolia,
[865] 		866 Paulownia_tomentosa,
[866] 		867 Pauridia_longituba,
[867] 		868 Pavieasia_yunnanensis,
[868] 		869 Pelargonium_capitatum,
[869] 		870 Pellionia_macrophylla,
[870] 		871 Peltoboykinia_tellimoides,
[871] 		872 Pennantia_corymbosa,
[872] 		873 Pennellia_longifolia,
[873] 		874 Pennellia_micrantha,
[874] 		875 Pentadiplandra_brazzeana,
[875] 		876 Pentamerista_neotropica,
[876] 		877 Pentaphragma_ellipticum,
[877] 		878 Pentaphragma_sinense,
[878] 		879 Pentastemona_egregia,
[879] 		880 Penthorum_sedoides,
[880] 		881 Pereskia_aculeata,
[881] 		882 Peridiscus_lucidus,
[882] 		883 Perrottetia_arisanensis,
[883] 		884 Perrottetia_ovata,
[884] 		885 Persea_americana,
[885] 		886 Persoonia_falcata,
[886] 		887 Persoonia_lanceolata,
[887] 		888 Petalonyx_nitidus,
[888] 		889 Petalostigma_pubescens,
[889] 		890 Petenaea_cordata,
[890] 		891 Petermannia_cirrosa,
[891] 		892 Petrocodon_dealbatus,
[892] 		893 Petrocodon_scopulorus,
[893] 		894 Petrophile_biloba,
[894] 		895 Petrosavia_sinii,
[895] 		896 Petunia_axillaris,
[896] 		897 Peumus_boldus,
[897] 		898 Phaulothamnus_spinescens,
[898] 		899 Phelline_billardierei,
[899] 		900 Phelline_erubescens,
[900] 		901 Philadelphus_lewisii,
[901] 		902 Philesia_magellanica,
[902] 		903 Philydrum_lanuginosum,
[903] 		904 Phormium_colensoi,
[904] 		905 Photinia_glabra,
[905] 		906 Phragmanthera_regularis,
[906] 		907 Phryma_leptostachya,
[907] 		908 Phyllonoma_tenuidens,
[908] 		909 Physalis_peruviana,
[909] 		910 Physena_madagascariensis,
[910] 		911 Physochlaina_physaloides,
[911] 		912 Phytolacca_americana,
[912] 		913 Picrasma_chinensis,
[913] 		914 Pilostyles_hamiltonii,
[914] 		915 Pimelea_longifolia,
[915] 		916 Pimelodendron_zoanthogyne,
[916] 		917 Pinguicula_villosa,
[917] 		918 Piper_aduncum,
[918] 		919 Pisum_sativum,
[919] 		920 Pitcairnia_feliciana,
[920] 		921 Pittosporum_dasycaulon,
[921] 		922 Pittosporum_tobira,
[922] 		923 Placospermum_coriaceum,
[923] 		924 Plantago_lanceolata,
[924] 		925 Platanus_occidentalis,
[925] 		926 Pleiotaxis_angolensis,
[926] 		927 Pleodendron_costaricense,
[927] 		928 Pleodendron_macranthum,
[928] 		929 Plocosperma_buxifolium,
[929] 		930 Plumbago_auriculata,
[930] 		931 Podocalyx_loranthoides,
[931] 		932 Podostemum_ceratophyllum,
[932] 		933 Polemonium_reptans,
[933] 		934 Pollia_hasskarlii,
[934] 		935 Polpoda_capensis,
[935] 		936 Polyalthia_suberosa,
[936] 		937 Polygala_paniculata,
[937] 		938 Polyosma_cunninghamii,
[938] 		939 Polypremum_procumbens,
[939] 		940 Pontederia_cordata,
[940] 		941 Poranthera_moorokatta,
[941] 		942 Portulaca_oleracea,
[942] 		943 Portulaca_quadrifida,
[943] 		944 Portulacaria_afra,
[944] 		945 Posidonia_australis,
[945] 		946 Pothos_scandens,
[946] 		947 Pouteria_bangii,
[947] 		948 Pouteria_campechiana,
[948] 		949 Prepusa_montana,
[949] 		950 Primula_sieboldii,
[950] 		951 Prockia_crucis,
[951] 		952 Protea_cynaroides,
[952] 		953 Protium_apiculatum,
[953] 		954 Protium_morii,
[954] 		955 Prunus_persica,
[955] 		956 Pseudonemacladus_oppositifolius,
[956] 		957 Pseudospondias_microcarpa,
[957] 		958 Pseudowintera_colorata,
[958] 		959 Psychopterys_dipholiphylla,
[959] 		960 Pterygocalyx_volubilis,
[960] 		961 Pulmonaria_officinalis,
[961] 		962 Purdiaea_nutans,
[962] 		963 Purdiaea_stenopetala,
[963] 		964 Puya_raimondii,
[964] 		965 Pyrenacantha_volubilis,
[965] 		966 Pyrola_japonica,
[966] 		967 Qualea_grandiflora,
[967] 		968 Quercus_hirtifolia,
[968] 		969 Quercus_rubra,
[969] 		970 Quillaja_saponaria,
[970] 		971 Quintinia_verdonii,
[971] 		972 Quisqualis_conferta,
[972] 		973 Rafflesia_arnoldii,
[973] 		974 Ranunculus_acris,
[974] 		975 Ravenala_madagascariensis,
[975] 		976 Reinwardtia_indica,
[976] 		977 Reseda_alba,
[977] 		978 Reseda_lutea,
[978] 		979 Retanilla_trinervia,
[979] 		980 Rhabdodendron_amazonicum,
[980] 		981 Rhamnus_cathartica,
[981] 		982 Rhipogonum_elseyanum,
[982] 		983 Rhipogonum_scandens,
[983] 		984 Rhizophora_stylosa,
[984] 		985 Rhodamnia_dumetorum,
[985] 		986 Rhododendron_hippophaeoides,
[986] 		987 Rhodohypoxis_milloides,
[987] 		988 Rhodoleia_championii,
[988] 		989 Rhodotypos_scandens,
[989] 		990 Rhoiptelea_chiliantha,
[990] 		991 Rhopalephora_scaberrima,
[991] 		992 Rhopalocarpus_lucidus,
[992] 		993 Rhynchoglossum_notonianum,
[993] 		994 Ribes_aureum,
[994] 		995 Ribes_speciosum,
[995] 		996 Richterago_amplexifolia,
[996] 		997 Richterago_angustifolia,
[997] 		998 Ricinus_communis,
[998] 		999 Rinorea_pubiflora,
[999] 		1000 Rivina_humilis,
[1000] 		1001 Rodgersia_aesculifolia,
[1001] 		1002 Roridula_gorgonias,
[1002] 		1003 Rosa_laevigata,
[1003] 		1004 Rosa_sericea,
[1004] 		1005 Rotala_densiflora,
[1005] 		1006 Roupala_montana,
[1006] 		1007 Rourea_minor,
[1007] 		1008 Ruppia_cirrhosa,
[1008] 		1009 Ruptiliocarpon_caracolito,
[1009] 		1010 Ryssopterys_timoriensis,
[1010] 		1011 Sabia_swinhoei,
[1011] 		1012 Sagina_procumbens,
[1012] 		1013 Sagina_saginoides,
[1013] 		1014 Salvadora_persica,
[1014] 		1015 Sanicula_gregaria,
[1015] 		1016 Santalum_album,
[1016] 		1017 Sapindus_delavayi,
[1017] 		1018 Sapindus_saponaria,
[1018] 		1019 Saponaria_officinalis,
[1019] 		1020 Saraca_dives,
[1020] 		1021 Sarcobatus_vermiculatus,
[1021] 		1022 Sarcococca_ruscifolia,
[1022] 		1023 Sarcolaena_oblongifolia,
[1023] 		1024 Sarcopera_sessiliflora,
[1024] 		1025 Sarcosperma_laurinum,
[1025] 		1026 Sargentodoxa_cuneata,
[1026] 		1027 Sarracenia_purpurea,
[1027] 		1028 Saruma_henryi,
[1028] 		1029 Saurauia_montana,
[1029] 		1030 Saururus_cernuus,
[1030] 		1031 Sauvagesia_erecta,
[1031] 		1032 Saxifraga_cernua,
[1032] 		1033 Saxifraga_stolonifera,
[1033] 		1034 Scabiosa_columbaria,
[1034] 		1035 Scheuchzeria_palustris,
[1035] 		1036 Schizanthus_pinnatus,
[1036] 		1037 Schlumbergera_russelianum,
[1037] 		1038 Schlumbergera_truncata,
[1038] 		1039 Schoepfia_chinensis,
[1039] 		1040 Schoepfia_schreberi,
[1040] 		1041 Schotia_brachypetala,
[1041] 		1042 Scleranthus_perennis,
[1042] 		1043 Scoparia_dulcis,
[1043] 		1044 Scrophularia_californica,
[1044] 		1045 Scurrula_parasitica,
[1045] 		1046 Scyphostegia_borneensis,
[1046] 		1047 Scytopetalum_klaineanum,
[1047] 		1048 Sebaea_aurea,
[1048] 		1049 Sebaea_microphylla,
[1049] 		1050 Sedum_sarmentosum,
[1050] 		1051 Sedum_tetractinum,
[1051] 		1052 Seetzenia_lanata,
[1052] 		1053 Serjania_morii,
[1053] 		1054 Serjania_unidentata,
[1054] 		1055 Serruria_aitonii,
[1055] 		1056 Serruria_villosa,
[1056] 		1057 Sesamum_indicum,
[1057] 		1058 Sesuvium_portulacastrum,
[1058] 		1059 Setchellanthus_caeruleus,
[1059] 		1060 Silene_latifolia,
[1060] 		1061 Silvianthus_bracteatus,
[1061] 		1062 Simethis_mattiazzii,
[1062] 		1063 Simmondsia_chinensis,
[1063] 		1064 Sinadoxa_corydalifolia,
[1064] 		1065 Sinojackia_rehderiana,
[1065] 		1066 Sinojackia_xylocarpa,
[1066] 		1067 Siparuna_decipiens,
[1067] 		1068 Siparuna_gentryana,
[1068] 		1069 Sladenia_celastrifolia,
[1069] 		1070 Sloanea_latifolia,
[1070] 		1071 Sloanea_sinensis,
[1071] 		1072 Smilax_aspera,
[1072] 		1073 Smilax_glauca,
[1073] 		1074 Solandra_grandiflora,
[1074] 		1075 Solanum_dulcamara,
[1075] 		1076 Solaria_attenuata,
[1076] 		1077 Sorocephalus_pinifolius,
[1077] 		1078 Sowerbaea_juncea,
[1078] 		1079 Soyauxia_talbotii,
[1079] 		1080 Sparganium_eurycarpum,
[1080] 		1081 Spatalla_incurva,
[1081] 		1082 Spatholirion_longifolium,
[1082] 		1083 Sphenoclea_zeylanica,
[1083] 		1084 Sphenostemon_lobosporus,
[1084] 		1085 Spinacia_oleracea,
[1085] 		1086 Sprekelia_formosissima,
[1086] 		1087 Stachyurus_chinensis,
[1087] 		1088 Staphisagria_macrosperma,
[1088] 		1089 Staphisagria_picta,
[1089] 		1090 Staphylea_trifolia,
[1090] 		1091 Stegnosperma_halimifolium,
[1091] 		1092 Stegolepis_ligulata,
[1092] 		1093 Stellaria_media,
[1093] 		1094 Stenopadus_talaumifolius,
[1094] 		1095 Stifftia_chrysantha,
[1095] 		1096 Stigmaphyllon_bogotense,
[1096] 		1097 Stirlingia_latifolia,
[1097] 		1098 Stixis_suaveolens,
[1098] 		1099 Stokesia_laevis,
[1099] 		1100 Strasburgeria_robusta,
[1100] 		1101 Strelitzia_reginae,
[1101] 		1102 Streptanthus_carinatus,
[1102] 		1103 Streptanthus_glandulosus,
[1103] 		1104 Strombosiopsis_tetrandra,
[1104] 		1105 Strychnos_nuxvomica,
[1105] 		1106 Stuckenia_pectinata,
[1106] 		1107 Stylidium_graminifolium,
[1107] 		1108 Stylobasium_spathulatum,
[1108] 		1109 Styrax_chinensis,
[1109] 		1110 Sullivantia_oregana,
[1110] 		1111 Suriana_maritima,
[1111] 		1112 Swertia_erythrosticta,
[1112] 		1113 Swertia_tetraptera,
[1113] 		1114 Swietenia_macrophylla,
[1114] 		1115 Symphionema_montanum,
[1115] 		1116 Symphonia_tanalensis,
[1116] 		1117 Symphorema_involucratum,
[1117] 		1118 Symphoricarpos_albus,
[1118] 		1119 Symplocos_zizyphoides,
[1119] 		1120 Tacca_chantrieri,
[1120] 		1121 Takhtajania_perrieri,
[1121] 		1122 Talinum_paniculatum,
[1122] 		1123 Tamarindus_indica,
[1123] 		1124 Tamarix_chinensis,
[1124] 		1125 Tamarix_parviflora,
[1125] 		1126 Tanakaea_radicans,
[1126] 		1127 Tapiscia_sinensis,
[1127] 		1128 Tapura_guianensis,
[1128] 		1129 Tasmannia_lanceolata,
[1129] 		1130 Tecophilaea_cyanocrocus,
[1130] 		1131 Tectona_grandis,
[1131] 		1132 Teesdalia_coronopifolia,
[1132] 		1133 Teesdalia_nudicaulis,
[1133] 		1134 Telopea_speciosissima,
[1134] 		1135 Telopea_truncata,
[1135] 		1136 Terminalia_catappa,
[1136] 		1137 Tetracarpaea_tasmanica,
[1137] 		1138 Tetracentron_sinense,
[1138] 		1139 Tetrachondra_hamiltonii,
[1139] 		1140 Tetraena_mongolica,
[1140] 		1141 Tetrameles_nudiflora,
[1141] 		1142 Tetramerista_glabra,
[1142] 		1143 Tetrapterys_tinifolia,
[1143] 		1144 Thalictrum_minus,
[1144] 		1145 Therorhodion_camtschaticum,
[1145] 		1146 Thismia_americana,
[1146] 		1147 Thomandersia_laurifolia,
[1147] 		1148 Thurnia_jenmanii,
[1148] 		1149 Thymelaea_hirsuta,
[1149] 		1150 Tiarella_cordifolia,
[1150] 		1151 Tiarella_trifoliata,
[1151] 		1152 Ticodendron_incognitum,
[1152] 		1153 Tillandsia_baileyi,
[1153] 		1154 Tillandsia_usneoides,
[1154] 		1155 Tillandsia_viridiflora,
[1155] 		1156 Tinantia_anomala,
[1156] 		1157 Tinospora_sinensis,
[1157] 		1158 Titanotrichum_oldhamii,
[1158] 		1159 Tofieldia_pusilla,
[1159] 		1160 Tolmiea_menziesii,
[1160] 		1161 Tolypanthus_maclurei,
[1161] 		1162 Toronia_toru,
[1162] 		1163 Tovaria_pendula,
[1163] 		1164 Tradescantia_zebrina,
[1164] 		1165 Trautvetteria_caroliniensis,
[1165] 		1166 Trichlora_lactea,
[1166] 		1167 Trichopus_zeylanicus,
[1167] 		1168 Trichuriella_monsoniae,
[1168] 		1169 Triglochin_maritima,
[1169] 		1170 Maundia_triglochinoides,
[1170] 		1171 Trigonia_nivea,
[1171] 		1172 Triguera_osbeckii,
[1172] 		1173 Trillium_erectum,
[1173] 		1174 Trimenia_moorei,
[1174] 		1175 Triphyophyllum_peltatum,
[1175] 		1176 Tripogandra_serrulata,
[1176] 		1177 Trithuria_submersa,
[1177] 		1178 Triunia_youngiana,
[1178] 		1179 Triuris_hyalina,
[1179] 		1180 Trixis_inula,
[1180] 		1181 Tropaeolum_majus,
[1181] 		1182 Tropaeolum_tricolor,
[1182] 		1183 Tussilago_farfara,
[1183] 		1184 Urtica_dioica,
[1184] 		1185 Uvariopsis_korupensis,
[1185] 		1186 Vaccinium_macrocarpon,
[1186] 		1187 Vaccinium_vitisidaea,
[1187] 		1188 Vahlia_capensis,
[1188] 		1189 Valerianella_locusta,
[1189] 		1190 Vanilla_planifolia,
[1190] 		1191 Vantanea_guianensis,
[1191] 		1192 Verbena_officinalis,
[1192] 		1193 Viburnum_acerifolium,
[1193] 		1194 Viola_pubescens,
[1194] 		1195 Virotia_leptophylla,
[1195] 		1196 Viviania_crenata,
[1196] 		1197 Wachendorfia_paniculata,
[1197] 		1198 Warburgia_ugandensis,
[1198] 		1199 Watsonia_meriana,
[1199] 		1200 Weddellina_squamulosa,
[1200] 		1201 Wikstroemia_dolichantha,
[1201] 		1202 Wikstroemia_indica,
[1202] 		1203 Wilhelmsia_physodes,
[1203] 		1204 Wislizenia_californica,
[1204] 		1205 Xanthophyllum_flavescens,
[1205] 		1206 Xanthorhiza_simplicissima,
[1206] 		1207 Xanthorrhoea_resinosa,
[1207] 		1208 Xeronema_callistemon,
[1208] 		1209 Xerophyta_elegans,
[1209] 		1210 Xerosicyos_danguyi,
[1210] 		1211 Xerospermum_bonii,
[1211] 		1212 Ximenia_americana,
[1212] 		1213 Xylocarpus_granatum,
[1213] 		1214 Xylomelum_pyriforme,
[1214] 		1215 Xyris_jupicai,
[1215] 		1216 Yucca_baccata,
[1216] 		1217 Yucca_filamentosa,
[1217] 		1218 Zanthoxylum_ailanthoides,
[1218] 		1219 Zanthoxylum_nitidum,
[1219] 		1220 Zanthoxylum_wutaiense,
[1220] 		1221 Zelkova_serrata,
[1221] 		1222 Zenia_insignis,
[1222] 		1223 Zephyra_elegans,
[1223] 		1224 Zephyranthes_candida,
[1224] 		1225 Ziziphus_jujuba,
[1225] 		1226 Ziziphus_rugosa,
[1226] 		1227 Zostera_marina,
[1227] 		1228 Zygophyllum_fabago,
[1228] 		1229 Zygophyllum_xanthoxylon,
[1229] 		1230 Zygostigma_australe;
	TREE mastertree = (47:139.399994,((1177:125.400002,(193:109.599998,823:109.599998)cabonym:15.800003)Nymphaeales:13.599998,((119:122.599998,(639:109.699997,1174:109.699997)schitrim:12.900002)Austrobaileyales:15.099998,((566:134.600006,((((918:65.5,1030:65.5)pipersaur:39.900002,(((95:29.466667,600:29.466667):29.466667,658:58.933334):29.466667,(1028:58.933334,(99:29.466667,100:29.466667,101:29.466667,102:29.466667):29.466667):29.466667)Aristolochiaceae:17)Piperales:25.099998,((1121:29.700001,(1129:19.800001,(407:9.900001,958:9.900001):9.900001):9.900001)Winteraceae:96.300003,(221:37.700001,229:37.700001,272:37.700001,1198:37.700001,(927:18.85,928:18.85):18.85)Canellaceae:88.300003)Canellales:4.5)canellapiper:1.899994,((593:109.599998,((686:65.300003,(724:32.650002,725:32.650002,726:32.650002):32.650002)Magnoliaceae:39.166664,((497:66.222221,(363:33.111111,364:33.111111):33.111111):33.111107,(462:94.199997,(58:56.299999,((718:30.026667,(372:15.013333,936:15.013333):15.013333):15.013334,(494:33.779999,(70:22.52,(491:11.26,1185:11.26):11.26):11.259998):11.260002):11.26)Annonaceae:37.899998)eupoanno:5.133331):5.133339):5.133334)Magnoliales:18.099998,((265:52.400002,(208:26.200001,209:26.200001):26.200001)Calycanthaceae:62.5,(((524:61.200001,(1067:30.6,1068:30.6):30.6)Siparunaceae:30.6,(528:78.400002,(410:48.5,667:48.5,(351:24.25,352:24.25):24.25,(404:24.25,405:24.25):24.25)Atherospermataceae:29.900002)gomoathero:13.400002)sipgomath:16.099998,((122:63.299999,473:63.299999,564:63.299999,594:63.299999,767:63.299999,897:63.299999,(644:31.65,645:31.65):31.65)Monimiaceae:41.799999,((545:65,(580:32.5,619:32.5):32.5)Hernandiaceae:27.949997,(245:80.800003,271:80.800003,334:80.800003,612:80.800003,668:80.800003,818:80.800003,885:80.800003)Lauraceae:12.149994):12.149998)monlauher:2.800003)lauriinae:7)Laurales:12.799995)magnolaura:4.699997)Magnoliidae:2.200012)chloromagno:1.299988,((13:133.199997,((946:128.899994,(1159:126.599998,((681:72,(189:58.450001,(557:44.900002,604:44.900002)Hydrocharitaceae:13.549999):13.549999)alishydro:24.599998,(1035:87.333336,(77:78.066666,((678:34.400002,1169:34.400002):34.400002,(1170:55.040001,((1106:20.640001,1227:20.640001):20.640001,(945:27.52,(345:13.76,1008:13.76):13.76):13.760002):13.759998):13.76)juncaetal:9.266663):9.26667):9.266665)alisjunca:30)tofieldetal:2.299995)Alismatales:1.900009,((632:97.900002,895:97.900002)Petrosaviales:25.599998,(((799:95.199997,((1120:53.333332,(24:26.666666,1146:26.666666):26.666666):26.666666,(188:72.800003,(389:36.400002,1167:36.400002):36.400002)burmadiosco:7.199997)nonarthe:15.199997)Dioscoreales:15.300003,(1179:72.400002,(8:48.599998,(135:24.299999,1209:24.299999):24.299999)Velloziaceae:23.800003,((239:26.85,857:26.85):26.85,(329:26.85,879:26.85)Stemonaceae:26.85)stecycpan:18.700001)Pandanales:38.099998)dioscopanda:9.300003,((218:97.400002,(83:48.700001,318:48.700001)Corsiaceae:48.700001,((262:43.950001,266:43.950001,1173:43.950001)Melanthiaceae:43.950001,(891:73.5,(299:59.099998,(708:23.9,((41:7.966667,42:7.966667):7.966667,(166:7.966667,167:7.966667):7.966667):7.966667)Alstroemeriaceae:35.199997)alstrocolchi:14.400002):14.400002,((902:37.066666,(982:18.533333,983:18.533333):18.533333):18.533333,(204:43.900002,(584:29.266668,(1072:14.633334,1073:14.633334):14.633334)Smilacaceae:14.633334)lilsmi:11.699997)lilsmiphirhi:32.300003)nocampy:9.5)Liliales:19.5,((((79:29.9,808:29.9):29.9,(1190:47.84,(858:35.880001,((250:11.96,251:11.96):11.96,(804:11.96,805:11.96):11.96):11.960001):11.959999):11.96)Orchidaceae:49.200001,((172:93.300003,(165:84.5,(663:63.375,(106:42.25,(613:21.125,867:21.125,987:21.125)Hypoxidaceae:21.125):21.125):21.125)blandforetal:8.800003)boryaetal:9.599998,((631:79.699997,(1130:59.774998,1223:59.774998,(339:39.849998,(340:19.924999,341:19.924999):19.924999):19.924999)Tecophilaeaceae:19.924999)ixioteco:9.300003,(403:84.849998,((627:55.700001,((623:23.208334,624:23.208334):23.208334,(514:37.133335,(94:27.85,(327:18.566668,1199:18.566668,(264:9.283334,328:9.283334):9.283334):9.283333):9.283335):9.283333):9.283334)Iridaceae:24.999996,(1208:74.149994,(((1207:34.866665,(104:17.433332,562:17.433332):17.433332):17.433332,(97:26.15,578:26.15,904:26.15,1062:26.15):26.15)Asphodelaceae:15.299999,(((595:33.333332,(1216:16.666666,1217:16.666666):16.666666):16.666668,((693:18.75,1078:18.75):18.75,(103:25,(105:12.5,144:12.5):12.5):12.5):12.5)Asparagaceae:12.5,(25:55.200001,548:55.200001,(711:27.6,712:27.6):27.6,((495:27.6,1086:27.6,1224:27.6,(325:13.8,326:13.8):13.8):13.800001,((34:13.8,35:13.8):13.8,(521:13.8,820:13.8,1076:13.8,1166:13.8):13.8):13.800001):13.8)Amaryllidaceae:7.299999)asparamary:5.099998)noiris:6.549995):6.549999)noteco:4.150002):4.150002)tecoetal:13.900002)noorchid:6.099998)Asparagales:5.599998,(((199:32.700001,356:32.700001)Dasypogonaceae:46.100002,(824:49.400002,(242:24.700001,297:24.700001):24.700001)Arecaceae:29.400002)Arecales:29.399998,(((1080:75.900002,((543:17.4,(1153:8.7,1154:8.7,1155:8.7):8.7):8.7,((417:9.7875,920:9.7875):9.7875,(964:13.05,(21:6.525,162:6.525,179:6.525):6.525):6.525001):6.525)Bromeliaceae:49.800003)brometypha:24.199997,(1092:97.599998,(((57:75.900002,354:75.900002)Restionaceae:4.199997,(479:74.699997,(846:58.599998,(420:54.400002,634:54.400002)ecdejoin:4.199997)poaecdjoi:16.099998)flapoaecdjoi:5.400002)restioecdei:13.700005,((735:77.199997,(1148:51.466663,(637:25.733332,685:25.733332):25.733332):25.733332)mayacaetal:9,((447:38.549999,656:38.549999)Eriocaulaceae:38.549999,(1215:51.399998,(3:25.699999,843:25.699999):25.699999)Xyridaceae:25.699999)erioxyri:9.099998)eriomaya:7.600006)norapa:3.799995)notypbro:2.5)Poales:4.049995,((572:58.299999,788:58.299999,(842:38.866665,(975:19.433332,1101:19.433332)Strelitziaceae:19.433332):19.433332,((222:23.85,732:23.85):23.85,(565:23.85,770:23.85):23.85)canmarzincos:10.599998)Zingiberales:21.500004,((903:62.299999,((769:22.15,940:22.15):22.15,(67:29.533333,(549:14.766666,1197:14.766666):14.766666)Haemodoraceae:14.766666)haepon:18)nohancom:6.299999,(561:62.363636,(((784:21.047726,785:21.047726):21.047726,(306:28.063635,(934:14.031817,991:14.031817):14.031817):14.031816):14.031818,(854:49.890907,(1082:43.654545,(380:37.418182,((48:15.590909,151:15.590909):15.590909,(1156:24.945454,(202:18.709091,(1176:12.472727,(519:6.236363,1164:6.236363):6.236363):6.236364):6.236362):6.236364):6.236364):6.236362):6.236362):6.236362)Commelinaceae:6.236366):6.236363)Commelinales:11.200005)zingicomme:24.349991):4.049999)Commelinidae:6.400002)nolili:2.300003)nodiospanda:2.900002)nopetro:3.699997)noalis:7.300003)noacor:2.399994)Monocotyledoneae:2.600006,(256:134.399994,((463:114.800003,(((20:43.599998,493:43.599998):43.599998,(92:43.599998,451:43.599998):43.599998)Papaveraceae:25.700005,((273:86.300003,(1026:57.533337,(29:28.766668,664:28.766668):28.766668)Lardizabalaceae:28.766668)circalardi:11.899994,((275:67.300003,1157:67.300003)Menispermaceae:22.599998,((247:42.900002,(727:21.450001,796:21.450001):21.450001)Berberidaceae:37.400002,(523:66.099998,(602:60.090908,(1206:54.081818,((628:32.048485,(860:16.024242,1144:16.024242):16.024242):16.024242,(812:42.063637,((1088:15.773864,1089:15.773864):15.773864,(12:21.031818,(310:10.515909,368:10.515909):10.515909):10.515909):10.515909,((575:27.040909,(442:18.027273,(15:9.013637,16:9.013637):9.013637):9.013636):9.013638,((108:15.022727,207:15.022727):15.022727,((1165:18.027273,(475:12.018182,(655:6.009091,974:6.009091):6.009091):6.009091):6.00909,(282:18.027273,798:18.027273,(63:12.018182,(61:6.009091,62:6.009091):6.009091):6.009091):6.00909):6.00909):6.009092):6.00909):6.00909):6.00909):6.00909):6.009091)Ranunculaceae:14.200005)berbranu:9.599998)nocirlar:8.299995)nopapa:14.700005)noeupte:1.900002)Ranunculales:16.899994,(((1011:68.199997,(743:34.099998,744:34.099998):34.099998,(838:34.099998,839:34.099998):34.099998)Sabiaceae:59.300003,(802:117.400002,(925:106.199997,((150:34,(923:25.5,(1162:17,(886:8.5,887:8.5):8.5):8.5):8.5):8.5,((1115:35.96154,((386:21.79487,(309:10.897435,1097:10.897435):10.897435):10.897436,((952:19.615385,(145:9.807693,146:9.807693):9.807693):9.807692,((118:13.076923,894:13.076923):13.076923,(19:22.884615,(675:19.615385,((859:10.897435,(1077:5.448718,1081:5.448718):5.448718):5.448718,((1055:6.538462,1056:6.538462):6.538462,(677:9.807693,(376:6.538462,(757:3.269231,758:3.269231):3.269231):3.269231):3.269231):3.26923):3.269232):3.26923):3.269232):3.26923):3.26923):3.269234):3.26923,(((37:19.070513,(1134:9.535256,1135:9.535256):9.535256):9.535257,(694:22.884615,(186:17.163462,((532:5.721154,533:5.721154,534:5.721154):5.721154,(550:5.721154,551:5.721154,552:5.721154):5.721154):5.721154):5.721153):5.721155):5.721153,((1195:24.519232,((666:9.807693,719:9.807693):9.807693,(234:14.711538,(643:9.807693,(518:4.903846,588:4.903846):4.903846):4.903846):4.903847):4.903847):4.903845,((133:12.259615,789:12.259615):12.259615,((844:9.807693,1006:9.807693):9.807693,((455:7.355769,1178:7.355769):7.355769,(1214:9.807693,(659:4.903846,660:4.903846):4.903846):4.903846):4.903847):4.903845):4.903847):4.903847):4.903847):3.269231)Proteaceae:63.699997)platprote:11.200005)nelplaprot:10.099998)Proteales:2.800003,(1138:129,((190:85.099998,852:85.099998,1022:85.099998)Buxales:43.500008,((542:104.599998,795:104.599998)Gunnerales:20.5,(((346:113,(882:56.5,1079:56.5)Peridiscaceae:56.5,((853:106.599998,(43:95.900002,((257:61.700001,353:61.700001)cercidaphni:32.999996,(398:93.5,(560:46.75,862:46.75):46.75,(988:62.333332,(468:31.166666,469:31.166666):31.166666):31.166666)Hamamelidaceae:1.199997):1.200001)nopaeonia:10.699997)paeoniaetal:3.400002,(((75:85.199997,(1137:80.300003,(880:72.099998,(559:21.299999,794:21.299999)Haloragaceae:50.799999)halopent:8.200005)noaphano:4.899994)nocrassula:10.200005,(413:60.700001,640:60.700001,(321:30.35,322:30.35):30.35,(1050:30.35,1051:30.35):30.35)Crassulaceae:34.700001)crassuetal:11.299995,(629:99,((994:42.849998,995:42.849998):42.849998,((751:24.25,752:24.25):24.25,((1110:27.714287,(175:13.857143,1126:13.857143):13.857143):13.857143,(((155:11.547619,1001:11.547619):11.547619,(269:11.547619,871:11.547619):11.547619):11.547619,((1032:13.857142,1033:13.857142):13.857142,((152:10.392858,1160:10.392858):10.392858,(585:13.857142,(1150:6.928571,1151:6.928571):6.928571):6.928573):6.92857):6.928572):6.928574):6.928571)Saxifragaceae:37.199997)grossaxi:13.300003)iteaetal:7.699997)crassuitea:3.300003)noperidi:3)Saxifragales:9.400002,((276:58,672:58)Vitales:63.300003,(((((1196:77.199997,(486:51.466663,(535:25.733332,741:25.733332):25.733332):25.733332)Francoaceae:25.200005,(614:48.599998,869:48.599998,(448:24.299999,449:24.299999):24.299999,(515:24.299999,516:24.299999):24.299999)Geraniaceae:53.800003)Geraniales:7.299995,((972:64.400002,1136:64.400002,(303:32.200001,304:32.200001)Combretum:32.200001)Combretaceae:32.200001,(((337:48.399998,717:48.399998,1005:48.399998,(49:24.199999,50:24.199999):24.199999)Lythraceae:24.199999,((704:21.049999,705:21.049999,706:21.049999):21.049999,(279:28.066666,492:28.066666,(438:14.033333,439:14.033333):14.033333,(506:14.033333,830:14.033333):14.033333):14.033333)Onagraceae:30.5)lythonag:21.849998,(((333:54.600002,(44:36.400002,(436:18.200001,834:18.200001):18.200001):18.200001):18.200001,(289:44.200001,394:44.200001,740:44.200001,746:44.200001,(847:22.1,848:22.1):22.1)Melastomataceae:28.600002)melastoetal:19.5,((653:30,967:30)Vochysiaceae:55.599998,(127:57.599998,210:57.599998,454:57.599998,698:57.599998,985:57.599998,(214:28.799999,215:28.799999):28.799999,(361:28.799999,362:28.799999):28.799999)Myrtaceae:28)vochmyrt:6.700005)vochpena:2.149994):2.149998)Myrtales:13.099998):7.299999,(((76:69.699997,(507:51.599998,(630:23.5,1100:23.5)Strasburgeriaceae:28.099998)geistr:18.099998)aphgeistr:14.900002,(1090:31.299999,(540:26,(1087:23.4,(330:11.7,331:11.7)Crossosoma:11.7)crosta:2.6)guacrosta:5.299999)staphyetal:53.299999)Crossosomatales:28.200005,(821:109.900002,((160:87.5,(813:83.400002,(((648:32.875,649:32.875)Kirkia:32.875,((54:21.5,957:21.5)Anacardiaceae:30.099998,(149:34.399998,220:34.399998,(953:17.199999,954:17.199999):17.199999)Burseraceae:17.199999)anabur:14.150002):14.150002,(((26:34.650002,913:34.650002)Simaroubaceae:34.650002,(1114:50.599998,1213:50.599998,(418:25.299999,419:25.299999):25.299999)Meliaceae:18.700005,(14:66.800003,278:66.800003,383:66.800003,(110:33.400002,111:33.400002):33.400002,(786:33.400002,787:33.400002):33.400002,(1218:33.400002,1219:33.400002,1220:33.400002):33.400002)Rutaceae:2.5)simmelrut:9.899994,((22:28.799999,396:28.799999):28.799999,(868:51.199997,((123:29.866667,(401:14.933333,464:14.933333):14.933333):14.933332,(652:38.399998,((688:16,1211:16):16,((98:12.799999,336:12.799999):12.799999,((36:12.799999,(1017:6.4,1018:6.4):6.4):6.4,(233:12.799999,(1053:6.4,1054:6.4):6.4):6.4):6.4):6.400002):6.399998):6.400002):6.399998):6.4)Sapindaceae:21.599998)noanabur:0.700005)nonitra:3.5)nobieber:4.099998)Sapindales:16.800003,(((517:31.700001,890:31.700001):31.700001,(1127:39.900002,(393:30.299999,(883:15.15,884:15.15):15.15)Dipentodontaceae:9.600002)dipentapis:23.5)Huerteales:36.299995,((807:76.300003,((81:46.733334,526:46.733334,915:46.733334,1149:46.733334,(1201:23.366667,1202:23.366667):23.366667)Thymelaeaceae:23.366667,(164:52.574997,168:52.574997,992:52.574997,(349:26.287498,783:26.287498):26.287498,(570:35.049999,(69:17.525,1023:17.525):17.525):17.524998):17.525)noneurada:6.200005)Malvales:16.699997,(((28:27.199999,177:27.199999)Akaniaceae:27.199999,(1181:27.199999,1182:27.199999)Tropaeolum:27.199999):27.199999,((236:52.555557,(777:26.277779,778:26.277779)Moringaceae:26.277779):26.277779,(1059:76.066666,((480:36.650002,680:36.650002)Limnanthaceae:36.650002,((651:57.799999,(141:28.9,1014:28.9):28.9)korbatsal:8.799999,(433:63.049999,(875:59.5,1163:59.5,((546:24.85,547:24.85):24.85,(171:37.275002,((482:12.425,1098:12.425):12.425,(977:12.425,978:12.425):12.425):12.425001):12.425)Resdaceae:9.799999,((323:35.360001,((78:13.26,228:13.26):13.26,(779:17.68,(195:8.84,723:8.84):8.84):8.84):8.84)Capparaceae:8.84,((284:28.679998,(285:21.509998,(283:14.339999,(851:7.17,1204:7.17):7.17):7.169999):7.17)Cleomaceae:7.17,((82:18.333334,(873:9.166667,874:9.166667):9.166667):9.166667,((691:11.458333,822:11.458333):11.458333,((176:12.222222,(1102:6.111111,1103:6.111111):6.111111):6.111112,((200:9.166667,(295:4.583333,296:4.583333):4.583333):4.583333,(615:9.166667,(1132:4.583333,1133:4.583333):4.583333):4.583333):4.583334):4.583332):4.583333)Brassicaceae:8.349998):8.35)capcleobras:15.299999)gyrobras:3.549999):3.549999)nolimnan:6.700005)limnanetal:2.766663):2.76667):2.766665)Brassicales:11.400002)malvabrassi:6.699997)nosapindales:4.600006)Malvidae:5.599998)nocrosso:2.900002)nogeramyrt:4.199997)supermalvidae:1.599998,((654:60.900002,(1052:20.5,(539:10.25,665:10.25):10.25,(470:13.666667,1140:13.666667,(1228:6.833333,1229:6.833333):6.833333):6.833333)Zygophyllaceae:40.400002)Zygophyllales:55.900002,((970:98.699997,(((937:32.033333,1205:32.033333)Polygalaceae:32.033333,(1108:32.033333,1111:32.033333)Surianaceae:32.033333):32.033333,((143:42.450001,258:42.450001):42.450001,(1020:42.450001,1041:42.450001,1123:42.450001):42.450001,(1222:70.75,((4:28.300001,109:28.300001,450:28.300001,919:28.300001):28.300001,((254:21.225,544:21.225):21.225,(196:28.300001,(5:14.150001,759:14.150001):14.150001):14.15):14.150002):14.149998):14.150001)Fabaceae:11.199997)noquillaja:2.599998)Fabales:14,(((819:102.800003,((472:40.200001,(268:26.800001,(968:13.400001,969:13.400001):13.400001):13.400001)Fagaceae:57.700001,((246:60.466663,(39:30.233332,1152:30.233332):30.233332):30.233332,(793:68.599998,(636:34.299999,990:34.299999)Juglandaceae:34.299999)jugmyr:22.099998)nofagaceae:7.200005)nonotho:4.900002)Fagales:6.299995,(68:64.599998,914:64.599998,((314:46.200001,319:46.200001)coriacoryn:15.700001,((294:35.5,1210:35.5)Cucurbitaceae:21.599998,((829:22.700001,1141:22.700001)Tetramelaceae:22.700001,(357:37.299999,(589:24.866667,(147:12.433333,148:12.433333):12.433333)Begoniaceae:12.433333)begdat:8.100002)tetbegdat:11.699997)nocoriacoryn:4.800003)noaniso:2.699997)Cucurbitales:44.5)fagacucu:2.099998,((905:50.700001,955:50.700001,989:50.700001,(31:33.799999,(1003:16.9,1004:16.9):16.9):16.9)Rosaceae:48.299999,((1221:79.199997,((223:16.1,597:16.1)Cannabaceae:57.400002,((476:42.5,780:42.5)Moraceae:26,(85:46.700001,1184:46.700001,(429:23.35,870:23.35):23.35)Urticaceae:21.799999)morurt:5)canmorurt:5.699997)ulmcanmorurt:6.300003,(137:75.599998,(397:63.5,425:63.5,(248:51.400002,301:51.400002,979:51.400002,981:51.400002,(1225:25.700001,1226:25.700001):25.700001)Rhamnaceae:12.099998):12.099998)barhadirela:9.900002)norosaceae:13.5)Rosales:12.199997)rosafagacucu:1.5)fabarosafagacucu:4.100006,((1009:92.599998,(249:68.5,525:68.5,(459:34.25,460:34.25):34.25)Celastraceae:24.099998)Celastrales:19.400002,((596:106.400002,((850:57.400002,1007:57.400002)oxacon:34,((142:58.099998,360:58.099998,(255:29.049999,458:29.049999):29.049999)Cunoniaceae:26.400002,((182:37.150002,252:37.150002):37.150002,((96:42.733334,(1070:21.366667,1071:21.366667):21.366667):21.366667,(324:42.733334,(426:21.366667,427:21.366667):21.366667):21.366667)Elaeocarpaceae:10.200005):10.200001)cunoetal:6.900002)nohua:15)Oxalidales:5,(((650:49.616665,856:49.616665)pandoids:49.616665,(335:87.599998,(65:72.900002,(181:59.299999,259:59.299999,642:59.299999,984:59.299999,(230:29.65,231:29.65):29.65)Rhizophoraceae:13.600002)rhizeryt:14.699997)rhizophoroids:11.633331,((738:58.200001,(260:29.1,1031:29.1):29.1)Ochnaceae:36.766666,((169:70.899994,(290:51.099998,1116:51.099998,(499:25.549999,500:25.549999):25.549999)Clusiaceae:19.799995):19.799999,((646:40.099998,730:40.099998,(205:20.049999,206:20.049999):20.049999)Calophyllaceae:40,(611:67.800003,(621:21.5,932:21.5,1200:21.5)Podostemaceae:46.300003)hyperpodo:12.299995)calhyppod:10.599998)clusioids:4.26667):4.266663):4.266668,(241:92.5,(412:59,697:59)putranjivoids:33.5,(131:81.5,((461:54.5,(116:33.099998,267:33.099998)Chrysobalanaceae:21.400002)euphchry:13.900002,(1171:51.900002,(378:16.299999,1128:16.299999)Dichapetalaceae:35.600002)trigodicha:16.5)nobalano:13.099998)chrysobalanoids:11,(159:83.199997,((156:39.900002,428:39.900002)Elatinaceae:34,(192:51.299999,((591:21.985714,959:21.985714):21.985714,(((1010:13.741072,1096:13.741072):13.741072,(132:18.321428,(722:9.160714,728:9.160714):9.160714):9.160715):9.160713,(1143:29.314285,((477:10.992857,729:10.992857):10.992857,(377:14.657143,(478:7.328571,590:7.328571):7.328571):7.328571):7.328571):7.328571):7.328571):7.328571)Malpighiaceae:22.600002)elatimalpi:9.299995)centroplacoids:9.300003):11,((1191:97.433334,((10:47.200001,647:47.200001)Achariaceae:47.200001,((531:83.099998,(999:52.299999,(673:39.224998,(1194:26.15,(609:13.075,742:13.075)Melicytus:13.075):13.074999):13.075)Violaceae:30.799999)goupviola:8.400002,((863:41.400002,864:41.400002)Passiflora:41.400002,((657:25.5,(701:12.75,702:12.75)Lozania:12.75)Lacistemataceae:48.599998,((707:41.733334,(243:20.866667,244:20.866667):20.866667):20.866667,(1046:41.733334,(616:20.866667,951:20.866667):20.866667):20.866667)Salicaceae:11.5)lacisali:8.700005)salicoids:8.700001)noacharia:2.900002)achariaetal:3.033333):3.033333,((291:74.199997,(973:68.050003,(803:61.900002,(((332:15.475,586:15.475):15.475,(598:15.475,916:15.475):15.475):15.475002,(308:30.950003,782:30.950003,998:30.950003,(6:15.475001,7:15.475001):15.475001):15.475):15.475)Euphorbiaceae:6.150002):6.149998)peraeuphor:20.711113,((825:72.877777,(415:56.400002,684:56.400002,976:56.400002)Linaceae:16.477776)linoids:16.477783,((163:71.900002,381:71.900002,941:71.900002)Phyllanthaceae:11.900002,(753:46.099998,889:46.099998,931:46.099998,(120:23.049999,121:23.049999):23.049999)Picrodendraceae:37.700005)phyllanthoids:5.555557):5.55555)euphorbioids:5.555557):3.033333)Malpighiales:7.900002)oximalpi:0.599998)celasoximalpi:4.800003)Fabidae:1.799995)malfab:2.700005)Rosidae:1.099998)Superrosidae:1.299995,(587:122.599998,((567:103.599998,1104:103.599998,(760:100.099998,((406:48.299999,1212:48.299999)Ximeniaceae:48.299999,(55:92.824997,(414:46.412498,831:46.412498)Olacaceae:46.412498,((128:44.525002,129:44.525002,130:44.525002)Balanophora:44.525002,((826:42.637501,827:42.637501,828:42.637501)Octoknema:42.637501,(((226:27.166666,840:27.166666)Opiliaceae:27.166666,(370:27.166666,849:27.166666,1016:27.166666)Santalaceae:27.166666):27.166666,((763:58,(1039:29,1040:29)Schoepfia:29)misscho:9.900002,(112:61.110001,1161:61.110001,(430:54.32,(((52:15.843334,713:15.843334):15.843334,(720:15.843334,721:15.843334)Macrosolen:15.843334):15.843334,((699:20.370001,700:20.370001)Loranthus:20.370001,(369:33.950001,((443:13.58,906:13.58):13.58,((134:13.58,(51:6.79,153:6.79):6.79):6.790001,(1045:13.580001,(573:6.79,574:6.79)Helixanthera:6.79):6.79):6.789999):6.790001):6.790001):6.790001):6.789997):6.790001)Loranthaceae:6.79)misscholor:13.599998)opisanmisscholor:3.775002):3.775002):3.774994):3.775)ximeniaetal:3.5):3.5)Santalales:17.800003,((23:27.1,154:27.1)Berberidopsidales:92.800003,((((408:83,(806:70.449997,(409:57.900002,(60:28.950001,1175:28.950001):28.950001)droancdio:12.549995):12.549999)droseraetal:16.300003,((930:67.900002,(113:33.950001,471:33.950001)Polygonaceae:33.950001)polyplum:25.400002,(487:53.799999,(1124:26.9,1125:26.9)Tamaricaceae:26.9)franktama:39.500004)polyfrank:6)polydrose:7.799995,(980:105,(1063:100.800003,((107:61.700001,910:61.700001)asterophy:34.499996,(755:92.849998,(((158:64.199997,1085:64.199997,1168:64.199997,(45:32.099998,46:32.099998):32.099998)Amaranthaceae:5.900002,((11:30.668749,898:30.668749)Achatocarpaceae:30.668749,((305:35.049999,861:35.049999,(581:17.525,582:17.525)Herniaria:17.525):17.524998,((411:21.90625,692:21.90625):21.90625,(((1019:13.143749,1060:13.143749):13.143749,((89:8.7625,90:8.7625):8.7625,(766:8.7625,1093:8.7625):8.7625):8.762499):8.762501,((1012:13.143749,1013:13.143749):13.143749,((513:8.7625,1203:8.7625):8.7625,(761:8.7625,1042:8.7625):8.7625):8.762499):8.762501):8.762501):8.762497)Caryophyllaceae:8.762501):8.7625)carachama:19.400002,(1091:86.800003,(679:85,((311:79.599998,(136:77.800003,((1058:21.5,(80:16.125,(662:10.75,(366:5.375,367:5.375):5.375):5.375):5.375)Aizoaceae:53.400002,(522:73.699997,((912:70.300003,1021:70.300003)phytosarc:1.099998,(1000:63.5,(33:43,762:43)Nyctaginaceae:20.5)petnyc:7.900002)phytonyc:2.299995)gisphyrivsarnyc:1.200005)aizoetal:2.900002)barbeuetal:1.799995)lophioetal:3.400002,((768:54.099998,935:54.099998)Molluginaceae:19,((281:28.533333,709:28.533333,(197:14.266666,198:14.266666)Calandrinia:14.266666,(772:14.266666,773:14.266666)Montia:14.266666)Montiaceae:14.266666,((558:38.099998,(38:19.049999,944:19.049999)Didiereaceae:19.049999,(72:18.5,140:18.5)Basellaceae:19.599998)bashaldid:1.400002,(1122:33.299999,(53:31.049999,((942:14.4,943:14.4)Portulacaceae:14.4,(881:21.4,(841:16.049999,((440:5.35,441:5.35):5.35,(1037:5.35,1038:5.35):5.35):5.349999):5.35)Cactaceae:7.4)portucac:2.25):2.25)talinaetal:6.200001)talihalo:3.299999)montalhal:30.299999)molmontalhal:9.900002)lophimollu:2)limeaetal:1.800003)stegnoetal:2.699997)carachamaetal:3.349998):3.349998)asterophyetal:4.600006)simmonetal:4.199997)rhabdoetal:2.099998)Caryophyllales:10.150002,((((30:68,316:68)Cornaceae:18.050003,(338:59.400002,538:59.400002)curtgrub:26.650002):18.049999,(217:99.566666,(608:95.033333,((747:53.900002,888:53.900002)Loasaceae:36.599998,(474:60.599998,(601:30.299999,901:30.299999):30.299999)Hydrangeaceae:29.900002)loshyd:4.533333):4.533333):4.533333)Cornales:10.5,((((603:27.700001,620:27.700001)Balsaminaceae:27.700001,((876:18.466667,1142:18.466667)Tetrameristaceae:18.466667,(733:18.466667,817:18.466667,1024:18.466667)Marcgraviaceae:18.466667):18.466667)baltetmar:48.199997,(((484:41.5,485:41.5)Fouquieriaceae:41.5,(9:40.299999,(227:20.15,293:20.15):20.15,(622:20.15,933:20.15):20.15)Polemoniaceae:42.700001)foupol:16.699997,(797:38.099998,(1047:33.337498,((481:19.049999,(139:9.525,235:9.525):9.525):9.525,(536:23.8125,(320:19.049999,(32:14.287499,237:14.287499,(670:9.525,(452:4.7625,453:4.7625):4.7625):4.7625):4.7625):4.762501):4.762499):4.762499):4.7625)Lecythidaceae:61.599998,((1069:72.800003,(288:48.099998,465:48.099998)Pentaphylacaceae:24.700005):24.700001,((1025:75.520004,((91:28.32,731:28.32):28.32,(674:37.760002,754:37.760002,(947:18.880001,948:18.880001):18.880001):18.879997):18.880005)Sapotaceae:18.880001,((687:38.400002,(456:25.6,(390:12.8,391:12.8):12.8):12.8)Ebenaceae:48.599998,(280:60.700001,((185:30.35,388:30.35,835:30.35,950:30.35,(399:15.175,400:15.175):15.175):15.175001,(56:30.35,315:30.35,342:30.35,(431:15.175,432:15.175):15.175,(714:15.175,715:15.175,716:15.175):15.175):15.175001):15.175)Primulaceae:26.299999)ebepri:7.400002)sapebepri:3.099998,(765:94.900002,(212:47.450001,488:47.450001)Theaceae:47.450001,(1119:81.199997,((157:26.35,496:26.35)Diapensiaceae:26.35,(263:41,554:41,745:41,1109:41,(1065:20.5,1066:20.5):20.5)Styracaceae:11.700001)diasty:28.499996)symdiasty:13.700005,(((569:44.049999,1027:44.049999)Sarraceniaceae:44.049999,(1002:84.800003,(1029:56.533337,(17:28.266668,18:28.266668):28.266668)Actinidiaceae:28.266668)actror:3.299995)saractror:2.300003,((287:52.799999,(962:26.4,963:26.4):26.4)Clethraceae:26.4,(348:69.300003,(437:59.099998,((771:26.266666,966:26.266666):26.266666,((87:22.983334,88:22.983334):22.983334,(((504:13.133332,505:13.133332):13.133332,(1186:13.133332,1187:13.133332):13.133332):13.133333,((1145:24.625,(749:16.416666,(671:8.208333,986:8.208333):8.208333):8.208334):8.208332,((253:17.51111,(312:8.755555,435:8.755555):8.755555):8.755556,(641:19.699999,(203:13.133333,(444:6.566667,445:6.566667):6.566667):6.566666):6.566668):6.566666):6.566666):6.566669):6.566666):6.566667)Ericaceae:10.200005)cyriletal:9.899994)clethraetal:11.200005)sarraetal:4.5)theaetal:2.599998)nofoupol:2.199997)nobaltetmar:3.900002)Ericales:8.700005,((((232:74,(529:13.5,626:13.5)Stemonuraceae:60.5)cardiostem:18,(908:64.199997,((576:21.4,577:21.4):21.4,(617:21.4,618:21.4):21.4):21.4)phyhelaqu:27.800003)Aquifoliales:10.699997,(((483:83.300003,938:83.300003)Escalloniaceae:6.949997,((183:78.199997,(302:39.099998,371:39.099998)Columelliaceae:39.099998)Bruniales:8.600006,(((971:53.099998,1084:53.099998)Paracryphiales:28.800003,((1064:58.900002,1193:58.900002)Adoxaceae:12,(384:52.599998,((696:21.916666,1118:21.916666):21.916666,((392:23.377777,(1:11.688889,2:11.688889):11.688889):11.688889,(776:26.299999,((395:8.766666,1034:8.766666):8.766666,(865:8.766666,1189:8.766666):8.766666):8.766666):8.766666):8.766666):8.766666)Caprifoliaceae:18.300003)Dipsacales:11)paradips:3.699997,(872:80.800003,((84:57.799999,739:57.799999)Torricelliaceae:14.399998,(537:70.5,((605:39.700001,855:39.700001)Araliaceae:23.700001,(((365:28.299999,790:28.299999)Myodocarpaceae:15.700001,(161:19.1,(921:9.55,922:9.55):9.55)Pittosporaceae:24.9):15.700001,(124:56,((86:18.666666,1015:18.666666):18.666666,(64:18.666666,66:18.666666,313:18.666666,359:18.666666):18.666666):18.666666)Apiaceae:3.700001):3.700001)nogrise:7.099998)notorri:1.699997)nopennan:8.600006)Apiales:4.799995)nobrunia:1.200005)brunialesetal:3.449997):3.449997,((877:41.599998,878:41.599998)Pentaphragma:41.599998,(240:76,(956:45.599998,(347:30.4,(373:15.2,690:15.2):15.2):15.2,(213:30.4,219:30.4,(343:15.2,344:15.2):15.2):15.2)Campanulaceae:30.400002)rouscamp:7.199997,((402:65,1107:65)Stylidiaceae:12.099998,(40:71.900002,(317:47.933334,(899:23.966667,900:23.966667)Phelline:23.966667):23.966667)alsargphe:5.199997,(748:68.300003,((350:32.700001,(184:16.35,530:16.35):16.35)Goodeniaceae:24.299999,(781:49.299999,(374:45.299999,583:45.299999,(138:22.65,355:22.65):22.65,(1180:40.77,(387:20.385,1095:20.385):20.385,((1094:24.159998,(599:12.079999,676:12.079999):12.079999):12.08,((292:21.139999,527:21.139999,(996:10.57,997:10.57):10.57):10.57,(563:27.18,((832:15.099999,(274:7.55,421:7.55):7.55,(382:7.55,926:7.55):7.55):7.55,((270:12.079999,(775:6.039999,1099:6.039999):6.039999):6.04,(1183:13.59,(125:6.795,446:6.795):6.795,(571:9.059999,(541:4.53,756:4.53):4.53):4.530001):4.529999):4.530001):4.530001):4.529999):4.529999):4.530003):4.53)Asteraceae:4)nogoodenia:7.700001)nomeny:11.300003)mengoocalast:8.799995)nocampa:6.099998)Asterales:10.5)noaqui:9)Campanulidae:4,(750:102.400002,(457:43.599998,(117:21.799999,503:21.799999)Garryaceae:21.799999)Garryales:58.800003,(836:68.26667,(434:34.133335,800:34.133335,801:34.133335,965:34.133335)Icacinaceae:34.133335):34.133335,(1188:92.699997,((300:30.6,607:30.6):30.6,((73:34.971428,(422:17.485714,423:17.485714):17.485714):17.485714,((194:21.857143,792:21.857143):21.857143,(((424:11.657143,837:11.657143):11.657143,(553:11.657143,689:11.657143):11.657143):11.657143,((59:13.114285,170:13.114285):13.114285,(961:17.485714,(815:8.742857,816:8.742857):8.742857):8.742857):8.742857):8.742859):8.742855):8.742857)Boraginaceae:31.499996,((379:49.799999,703:49.799999,(93:24.9,498:24.9):24.9,(298:24.9,579:24.9):24.9)Rubiaceae:17.899998,(((71:19.331249,508:19.331249):19.331249,(764:25.775,1105:25.775,(501:12.8875,502:12.8875):12.8875)Loganiaceae:12.887499):12.887501,((592:23.6,1230:23.6,(224:11.8,225:11.8):11.8):11.8,(((466:9.833334,467:9.833334):9.833334,(1048:9.833334,1049:9.833334):9.833334):9.833334,((568:15.733334,(625:7.866667,949:7.866667):7.866667):7.866667,((509:11.8,512:11.8,(510:5.9,511:5.9):5.9):5.900001,(695:11.8,960:11.8,(1112:5.9,1113:5.9):5.9):5.900001):5.9):5.900002):5.9)Gentianaceae:16.149998):16.149998)Gentianales:25,(((774:72,(606:56.599998,1083:56.599998)hydsphe:15.400002)monhydsphe:7.199997,(211:66.699997,(1036:36.900002,(180:18.450001,261:18.450001)Browallioideae:18.450001,((811:16.400002,896:16.400002)Petunioideae:16.400002,(810:28.700001,((814:19.68,(114:14.76,(610:9.84,(115:4.92,911:4.92):4.92):4.92):4.92):4.92,(809:20.5,(1074:16.400002,(358:12.3,((845:4.1,909:4.1):4.1,(710:4.1,1075:4.1,1172:4.1):4.1):4.099999):4.100001):4.099998):4.1):4.1):4.100002):4.1)Solanaceae:29.799995)convsola:12.5)Solanales:6.75,(929:77,(((238:25.25,1061:25.25)Carlemanniaceae:25.25,(633:30,833:30,(489:15,490:15)Fraxinus:15)Oleaceae:20.5):20.5,((939:33.349998,1139:33.349998)Tetrachondraceae:33.349998,((635:48.599998,(178:38.599998,307:38.599998,993:38.599998,1158:38.599998,(173:19.299999,174:19.299999)Bournea:19.299999,(892:19.299999,893:19.299999)Petrocodon:19.299999)Gesneriaceae:10)calges:9.5,(((924:27.6,(74:13.8,385:13.8):13.8):13.8,(126:27.6,(737:13.8,1043:13.8):13.8):13.8)Plantaginaceae:14.324997,((375:42.099998,(791:31.574999,(187:21.049999,(682:10.525,1044:10.525):10.525):10.525):10.525)Scrophulariaceae:11.25,((555:25.487499,556:25.487499)Halleria:25.487499,((191:24.299999,683:24.299999):24.299999,((638:23.262499,734:23.262499,1057:23.262499):23.262499,(216:44.449997,(((520:20.543751,917:20.543751):20.543751,(1147:39.799999,(416:19.9,1192:19.9)Verbenaceae:19.9)thomverb:1.287502):1.287498,((736:37.400002,(907:24.933334,(277:12.466667,866:12.466667):12.466667):12.466667)mazphrpauoro:2.899998,(201:30.299999,669:30.299999,1131:30.299999,(27:15.15,286:15.15):15.15,(661:15.15,1117:15.15):15.15)Lamiaceae:10)mazphrpauorolam:2.075001):2.074997):2.075001):2.075)noplanscro:2.375):2.375):2.375):2.375)notetrachon:8.599998)noolea:4.300003)noploco:6)Lamiales:8.949997):6.75)Lamiidae:9.700005)superlamiidae:4.299995)noerica:5.600006)nocorna:2.299995)Asteridae:2.650002):2.650002)nosantal:1.5)nodillen:1.199997)Superasteridae:1.099998)Pentapetalae:1.400002)Gunneridae:3.500008)notrocho:0.399994)nosabiaprote:1.300003)noranun:1.399994)Eudicotyledoneae:2.699997)ceratoeudicot:1.400009)cotyledoneae:0.099991)Mesangiospermae:1.800003)nonymph:1.300003)noambo:0.399994)Angiospermae:1;

END;


BEGIN TREES;
	Title 'Trees from "5 char oct 2016 rescored data.nex"';
	LINK Taxa = RescoredData;
	TRANSLATE
[0] 		1 Abelia_grandifolia,
[1] 		2 Abelia_triflora,
[2] 		3 Abolboda_poarchon,
[3] 		4 Abrus_precatorius,
[4] 		5 Acacia_farnesiana,
[5] 		6 Acalypha_californica,
[6] 		7 Acalypha_wilkesiana,
[7] 		8 Acanthochlamys_bracteata,
[8] 		9 Acanthogilia_gloriosa,
[9] 		10 Acharia_tragodes,
[10] 		11 Achatocarpus_balansae,
[11] 		12 Aconitum_napellus,
[12] 		13 Acorus_calamus,
[13] 		14 Acronychia_pedunculata,
[14] 		15 Actaea_cordifolia,
[15] 		16 Actaea_racemosa,
[16] 		17 Actinidia_callosa,
[17] 		18 Actinidia_chrysantha,
[18] 		19 Adenanthos_sericeus,
[19] 		20 Adlumia_fungosa,
[20] 		21 Aechmea_multiflora,
[21] 		22 Aesculus_pavia,
[22] 		23 Aextoxicon_punctatum,
[23] 		24 Afrothismia_hydra,
[24] 		25 Agapanthus_praecox,
[25] 		26 Ailanthus_altissima,
[26] 		27 Ajuga_ciliata,
[27] 		28 Akania_bidwillii,
[28] 		29 Akebia_quinata,
[29] 		30 Alangium_chinense,
[30] 		31 Alchemilla_glabra,
[31] 		32 Allantoma_lineata,
[32] 		33 Allionia_choisyi,
[33] 		34 Allium_fistulosum,
[34] 		35 Allium_vineale,
[35] 		36 Allophylus_longipes,
[36] 		37 Alloxylon_flammeum,
[37] 		38 Alluaudia_procera,
[38] 		39 Alnus_hirsuta,
[39] 		40 Alseuosmia_macrophylla,
[40] 		41 Alstroemeria_aurea,
[41] 		42 Alstroemeria_pulchella,
[42] 		43 Altingia_chinensis,
[43] 		44 Alzatea_verticillata,
[44] 		45 Amaranthus_retroflexus,
[45] 		46 Amaranthus_tricolor,
[46] 		47 Amborella_trichopoda,
[47] 		48 Amischotolype_hispida,
[48] 		49 Ammannia_baccifera,
[49] 		50 Ammannia_multiflora,
[50] 		51 Amyema_queenslandica,
[51] 		52 Amylotheca_subumbellata,
[52] 		53 Anacampseros_crinita,
[53] 		54 Anacardium_occidentale,
[54] 		55 Anacolosa_papuana,
[55] 		56 Anagallis_tenella,
[56] 		57 Anarthria_polyphylla,
[57] 		58 Anaxagorea_crassipetala,
[58] 		59 Anchusella_variegata,
[59] 		60 Ancistrocladus_ealaensis,
[60] 		61 Anemone_hepatica,
[61] 		62 Anemone_narcissiflora,
[62] 		63 Anemone_pulsatilla,
[63] 		64 Anethum_graveolens,
[64] 		65 Aneulophus_africanus,
[65] 		66 Angelica_sylvestris,
[66] 		67 Anigozanthos_flavidus,
[67] 		68 Anisophyllea_fallax,
[68] 		69 Anisoptera_marginata,
[69] 		70 Annona_glabra,
[70] 		71 Anodendron_affine,
[71] 		72 Anredera_cordifolia,
[72] 		73 Antiphytum_floribundum,
[73] 		74 Antirrhinum_majus,
[74] 		75 Aphanopetalum_resinosum,
[75] 		76 Aphloia_theiformis,
[76] 		77 Aponogeton_madagascariensis,
[77] 		78 Apophyllum_anomalum,
[78] 		79 Apostasia_odorata,
[79] 		80 Aptenia_cordifolia,
[80] 		81 Aquilaria_sinensis,
[81] 		82 Arabidopsis_thaliana,
[82] 		83 Arachnitis_uniflora,
[83] 		84 Aralidium_pinnatifidum,
[84] 		85 Archiboehmeria_atrata,
[85] 		86 Arctopus_echinatus,
[86] 		87 Arctostaphylos_nummularia,
[87] 		88 Arctostaphylos_uvaursi,
[88] 		89 Arenaria_littledalei,
[89] 		90 Arenaria_serpyllifolia,
[90] 		91 Argania_spinosa,
[91] 		92 Argemone_mexicana,
[92] 		93 Argostemma_puffii,
[93] 		94 Aristea_glauca,
[94] 		95 Aristolochia_macrophylla,
[95] 		96 Aristotelia_chilensis,
[96] 		97 Arnocrinum_gracillimum,
[97] 		98 Arytera_littoralis,
[98] 		99 Asarum_canadense,
[99] 		100 Asarum_caudigerellum,
[100] 		101 Asarum_caudigerum,
[101] 		102 Asarum_yunnanense,
[102] 		103 Asparagus_officinalis,
[103] 		104 Asphodelus_fistulosus,
[104] 		105 Aspidistra_subrotata,
[105] 		106 Astelia_pumila,
[106] 		107 Asteropeia_micraster,
[107] 		108 Asteropyrum_cavaleriei,
[108] 		109 Astragalus_membranaceus,
[109] 		110 Atalantia_buxifolia,
[110] 		111 Atalantia_dasycarpa,
[111] 		112 Atkinsonia_ligustrina,
[112] 		113 Atraphaxis_spinosa,
[113] 		114 Atropa_belladonna,
[114] 		115 Atropanthe_sinensis,
[115] 		116 Atuna_racemosa,
[116] 		117 Aucuba_japonica,
[117] 		118 Aulax_umbellata,
[118] 		119 Austrobaileya_scandens,
[119] 		120 Austrobuxus_megacarpus,
[120] 		121 Austrobuxus_nitidus,
[121] 		122 Austromatthaea_elegans,
[122] 		123 Averrhoidium_dalyi,
[123] 		124 Azorella_selago,
[124] 		125 Baccharis_neglecta,
[125] 		126 Bacopa_monnieri,
[126] 		127 Baeckea_frutescens,
[127] 		128 Balanophora_elongata,
[128] 		129 Balanophora_fungosa,
[129] 		130 Balanophora_tobiracola,
[130] 		131 Balanops_vieillardii,
[131] 		132 Banisteriopsis_argyrophylla,
[132] 		133 Banksia_integrifolia,
[133] 		134 Barathranthus_axanthus,
[134] 		135 Barbacenia_purpurea,
[135] 		136 Barbeuia_madagascariensis,
[136] 		137 Barbeya_oleoides,
[137] 		138 Barnadesia_odorata,
[138] 		139 Barringtonia_asiatica,
[139] 		140 Basella_alba,
[140] 		141 Batis_maritima,
[141] 		142 Bauera_rubioides,
[142] 		143 Bauhinia_galpinii,
[143] 		144 Beaucarnea_recurvata,
[144] 		145 Beauprea_congesta,
[145] 		146 Beauprea_montana,
[146] 		147 Begonia_longifolia,
[147] 		148 Begonia_masoniana,
[148] 		149 Beiselia_mexicana,
[149] 		150 Bellendena_montana,
[150] 		151 Belosynapsis_ciliata,
[151] 		152 Bensoniella_oregona,
[152] 		153 Benthamina_alyxifolia,
[153] 		154 Berberidopsis_corallina,
[154] 		155 Bergenia_crassifolia,
[155] 		156 Bergia_texana,
[156] 		157 Berneuxia_thibetica,
[157] 		158 Beta_vulgaris,
[158] 		159 Bhesa_paniculata,
[159] 		160 Biebersteinia_orphanidis,
[160] 		161 Billardiera_heterophylla,
[161] 		162 Billbergia_nutans,
[162] 		163 Bischofia_javanica,
[163] 		164 Bixa_orellana,
[164] 		165 Blandfordia_punicea,
[165] 		166 Bomarea_edulis,
[166] 		167 Bomarea_pardina,
[167] 		168 Bombax_ceiba,
[168] 		169 Bonnetia_sessilis,
[169] 		170 Borago_officinalis,
[170] 		171 Borthwickia_trifoliata,
[171] 		172 Borya_septentrionalis,
[172] 		173 Bournea_leiophylla,
[173] 		174 Bournea_sinensis,
[174] 		175 Boykinia_occidentalis,
[175] 		176 Brassica_napus,
[176] 		177 Bretschneidera_sinensis,
[177] 		178 Briggsia_longipes,
[178] 		179 Bromelia_antiacantha,
[179] 		180 Browallia_americana,
[180] 		181 Bruguiera_gymnorhiza,
[181] 		182 Brunellia_standleyana,
[182] 		183 Brunia_albiflora,
[183] 		184 Brunonia_australis,
[184] 		185 Bryocarpum_himalaicum,
[185] 		186 Buckinghamia_celsissima,
[186] 		187 Buddleja_davidii,
[187] 		188 Burmannia_biflora,
[188] 		189 Butomus_umbellatus,
[189] 		190 Buxus_sempervirens,
[190] 		191 Byblis_liniflora,
[191] 		192 Byrsonima_crassifolia,
[192] 		193 Cabomba_caroliniana,
[193] 		194 Caccinia_strigosa,
[194] 		195 Cadaba_kirkii,
[195] 		196 Caesalpinia_pulcherrima,
[196] 		197 Calandrinia_oblonga,
[197] 		198 Calandrinia_operta,
[198] 		199 Calectasia_intermedia,
[199] 		200 Calepina_irregularis,
[200] 		201 Callicarpa_dichotoma,
[201] 		202 Callisia_fragrans,
[202] 		203 Calluna_vulgaris,
[203] 		204 Calochortus_nuttallii,
[204] 		205 Calophyllum_inophyllum,
[205] 		206 Calophyllum_soulattri,
[206] 		207 Caltha_palustris,
[207] 		208 Calycanthus_floridus,
[208] 		209 Calycanthus_occidentalis,
[209] 		210 Calyptranthes_bracteata,
[210] 		211 Calystegia_sepium,
[211] 		212 Camellia_sinensis,
[212] 		213 Campanula_elatines,
[213] 		214 Campomanesia_cucullata,
[214] 		215 Campomanesia_espiritosantensis,
[215] 		216 Campsis_radicans,
[216] 		217 Camptotheca_acuminata,
[217] 		218 Campynema_lineare,
[218] 		219 Canarina_canariensis,
[219] 		220 Canarium_caudatum,
[220] 		221 Canella_winterana,
[221] 		222 Canna_glauca,
[222] 		223 Cannabis_sativa,
[223] 		224 Canscora_diffusa,
[224] 		225 Canscora_sanjappae,
[225] 		226 Cansjera_rheedei,
[226] 		227 Cantua_buxifolia,
[227] 		228 Capparis_spinosa,
[228] 		229 Capsicodendron_dinisii,
[229] 		230 Carallia_pectinifolia,
[230] 		231 Carallia_suffruticosa,
[231] 		232 Cardiopteris_quinqueloba,
[232] 		233 Cardiospermum_halicacabum,
[233] 		234 Cardwellia_sublimis,
[234] 		235 Careya_arborea,
[235] 		236 Carica_papaya,
[236] 		237 Cariniana_micrantha,
[237] 		238 Carlemannia_tetragona,
[238] 		239 Carludovica_palmata,
[239] 		240 Carpodetus_serratus,
[240] 		241 Caryocar_glabrum,
[241] 		242 Caryota_mitis,
[242] 		243 Casearia_graveolens,
[243] 		244 Casearia_sylvestris,
[244] 		245 Cassytha_filiformis,
[245] 		246 Casuarina_cunninghamiana,
[246] 		247 Caulophyllum_thalictroides,
[247] 		248 Ceanothus_sanguineus,
[248] 		249 Celastrus_orbiculatus,
[249] 		250 Cephalanthera_falcata,
[250] 		251 Cephalanthera_nanchuanica,
[251] 		252 Cephalotus_follicularis,
[252] 		253 Ceratiola_ericoides,
[253] 		254 Ceratonia_siliqua,
[254] 		255 Ceratopetalum_gummiferum,
[255] 		256 Ceratophyllum_demersum,
[256] 		257 Cercidiphyllum_japonicum,
[257] 		258 Cercis_canadensis,
[258] 		259 Ceriops_tagal,
[259] 		260 Cespedesia_spathulata,
[260] 		261 Cestrum_aurantiacum,
[261] 		262 Chamaelirium_luteum,
[262] 		263 Changiostyrax_dolichocarpus,
[263] 		264 Chasmanthe_floribunda,
[264] 		265 Chimonanthus_praecox,
[265] 		266 Chionographis_japonica,
[266] 		267 Chrysobalanus_icaco,
[267] 		268 Chrysolepis_sempervirens,
[268] 		269 Chrysosplenium_japonicum,
[269] 		270 Cichorium_intybus,
[270] 		271 Cinnamomum_camphora,
[271] 		272 Cinnamosma_madagascariensis,
[272] 		273 Circaeaster_agrestis,
[273] 		274 Cirsium_vulgare,
[274] 		275 Cissampelos_pareira,
[275] 		276 Cissus_assamica,
[276] 		277 Cistanche_deserticola,
[277] 		278 Citrus_aurantium,
[278] 		279 Clarkia_xantiana,
[279] 		280 Clavija_eggersiana,
[280] 		281 Claytonia_virginica,
[281] 		282 Clematis_apiifolia,
[282] 		283 Cleome_serrulata,
[283] 		284 Cleome_viscosa,
[284] 		285 Cleomella_obtusifolia,
[285] 		286 Clerodendrum_japonicum,
[286] 		287 Clethra_mexicana,
[287] 		288 Cleyera_japonica,
[288] 		289 Clidemia_allenii,
[289] 		290 Clusia_blattophila,
[290] 		291 Clutia_pulchella,
[291] 		292 Cnicothamnus_azafran,
[292] 		293 Cobaea_scandens,
[293] 		294 Coccinia_grandis,
[294] 		295 Cochlearia_abulensis,
[295] 		296 Cochlearia_acaulis,
[296] 		297 Cocos_nucifera,
[297] 		298 Coffea_arabica,
[298] 		299 Colchicum_autumnale,
[299] 		300 Coldenia_procumbens,
[300] 		301 Colletia_spinosissima,
[301] 		302 Columellia_oblonga,
[302] 		303 Combretum_alfredii,
[303] 		304 Combretum_pilosum,
[304] 		305 Cometes_surattensis,
[305] 		306 Commelina_communis,
[306] 		307 Conandron_ramondioides,
[307] 		308 Conceveiba_martiana,
[308] 		309 Conospermum_taxifolium,
[309] 		310 Consolida_regalis,
[310] 		311 Corbichonia_decumbens,
[311] 		312 Corema_conradii,
[312] 		313 Coriandrum_sativum,
[313] 		314 Coriaria_ruscifolia,
[314] 		315 Coris_monspeliensis,
[315] 		316 Cornus_mas,
[316] 		317 Corokia_cotoneaster,
[317] 		318 Corsiopsis_chinensis,
[318] 		319 Corynocarpus_laevigatus,
[319] 		320 Couroupita_guianensis,
[320] 		321 Crassula_multicava,
[321] 		322 Crassula_rupestris,
[322] 		323 Crateva_palmeri,
[323] 		324 Crinodendron_hookerianum,
[324] 		325 Crinum_asiaticum,
[325] 		326 Crinum_latifolium,
[326] 		327 Crocosmia_masoniorum,
[327] 		328 Crocus_sativus,
[328] 		329 Croomia_pauciflora,
[329] 		330 Crossosoma_bigelovii,
[330] 		331 Crossosoma_californicum,
[331] 		332 Croton_tiglium,
[332] 		333 Crypteronia_paniculata,
[333] 		334 Cryptocarya_meissneriana,
[334] 		335 Ctenolophon_englerianus,
[335] 		336 Cupaniopsis_anacardioides,
[336] 		337 Cuphea_teleandra,
[337] 		338 Curtisia_dentata,
[338] 		339 Cyanastrum_johnstonii,
[339] 		340 Cyanella_alba,
[340] 		341 Cyanella_hyacinthoides,
[341] 		342 Cybianthus_candamoensis,
[342] 		343 Cyclocodon_lancifolius,
[343] 		344 Cyclocodon_parviflorus,
[344] 		345 Cymodocea_nodosa,
[345] 		346 Cynomorium_coccineum,
[346] 		347 Cyphia_elata,
[347] 		348 Cyrilla_racemiflora,
[348] 		349 Cytinus_ruber,
[349] 		350 Dampiera_spicigera,
[350] 		351 Daphnandra_micrantha,
[351] 		352 Daphnandra_repandula,
[352] 		353 Daphniphyllum_pentandrum,
[353] 		354 Dapsilanthus_disjunctus,
[354] 		355 Dasyphyllum_reticulatum,
[355] 		356 Dasypogon_bromeliifolius,
[356] 		357 Datisca_cannabina,
[357] 		358 Datura_stramonium,
[358] 		359 Daucus_carota,
[359] 		360 Davidsonia_pruriens,
[360] 		361 Decaspermum_gracilentum,
[361] 		362 Decaspermum_hainanense,
[362] 		363 Degeneria_roseiflora,
[363] 		364 Degeneria_vitiensis,
[364] 		365 Delarbrea_michieana,
[365] 		366 Delosperma_echinatum,
[366] 		367 Delosperma_litorale,
[367] 		368 Delphinium_cheilanthum,
[368] 		369 Dendrophthoe_vitellinus,
[369] 		370 Dendrotrophe_varians,
[370] 		371 Desfontainia_spinosa,
[371] 		372 Desmopsis_microcarpa,
[372] 		373 Dialypetalum_floribundum,
[373] 		374 Diaperia_prolifera,
[374] 		375 Diascia_cordata,
[375] 		376 Diastella_divaricata,
[376] 		377 Dicella_nucifera,
[377] 		378 Dichapetalum_rugosum,
[378] 		379 Dichilanthe_zeylanica,
[379] 		380 Dichorisandra_thyrsiflora,
[380] 		381 Dicoelia_beccariana,
[381] 		382 Dicoma_obconica,
[382] 		383 Dictamnus_albus,
[383] 		384 Diervilla_sessilifolia,
[384] 		385 Digitalis_purpurea,
[385] 		386 Dilobeia_thouarsii,
[386] 		387 Dinoseris_salicifolia,
[387] 		388 Dionysia_odora,
[388] 		389 Dioscorea_alata,
[389] 		390 Diospyros_kaki,
[390] 		391 Diospyros_texana,
[391] 		392 Dipelta_yunnanensis,
[392] 		393 Dipentodon_sinicus,
[393] 		394 Diplectria_barbata,
[394] 		395 Dipsacus_sativus,
[395] 		396 Dipteronia_sinensis,
[396] 		397 Dirachma_socotrana,
[397] 		398 Disanthus_cercidifolius,
[398] 		399 Dodecatheon_alpinum,
[399] 		400 Dodecatheon_meadia,
[400] 		401 Dodonaea_viscosa,
[401] 		402 Donatia_fascicularis,
[402] 		403 Doryanthes_palmeri,
[403] 		404 Doryphora_aromatica,
[404] 		405 Doryphora_sassafras,
[405] 		406 Douradoa_consimilis,
[406] 		407 Drimys_winteri,
[407] 		408 Drosera_rotundifolia,
[408] 		409 Drosophyllum_lusitanicum,
[409] 		410 Dryadodaphne_trachyphloia,
[410] 		411 Drymaria_cordata,
[411] 		412 Drypetes_madagascariensis,
[412] 		413 Dudleya_viscida,
[413] 		414 Dulacia_candida,
[414] 		415 Durandea_pentagyna,
[415] 		416 Duranta_erecta,
[416] 		417 Dyckia_remotiflora,
[417] 		418 Dysoxylum_densiflorum,
[418] 		419 Dysoxylum_lenticellatum,
[419] 		420 Ecdeiocolea_monostachya,
[420] 		421 Echinops_ritro,
[421] 		422 Echiochilon_arenarium,
[422] 		423 Echiochilon_fruticosum,
[423] 		424 Echium_vulgare,
[424] 		425 Elaeagnus_umbellata,
[425] 		426 Elaeocarpus_chinensis,
[426] 		427 Elaeocarpus_reticulatus,
[427] 		428 Elatine_triandra,
[428] 		429 Elatostema_petelotii,
[429] 		430 Elytranthe_albida,
[430] 		431 Embelia_laeta,
[431] 		432 Embelia_ribes,
[432] 		433 Emblingia_calceoliflora,
[433] 		434 Emmotum_harleyi,
[434] 		435 Empetrum_nigrum,
[435] 		436 Endonema_retzioides,
[436] 		437 Enkianthus_campanulatus,
[437] 		438 Epilobium_angustifolium,
[438] 		439 Epilobium_palustre,
[439] 		440 Epiphyllum_oxypetalum,
[440] 		441 Epiphyllum_phyllanthus,
[441] 		442 Eranthis_hyemalis,
[442] 		443 Erianthemum_dregei,
[443] 		444 Erica_cinerea,
[444] 		445 Erica_tetralix,
[445] 		446 Erigeron_compositus,
[446] 		447 Eriocaulon_aquaticum,
[447] 		448 Erodium_maritimum,
[448] 		449 Erodium_pelargoniflorum,
[449] 		450 Erythrina_cristagalli,
[450] 		451 Eschscholzia_californica,
[451] 		452 Eschweilera_amazoniciformis,
[452] 		453 Eschweilera_ovata,
[453] 		454 Eucalyptus_tetragona,
[454] 		455 Eucarpha_deplanchei,
[455] 		456 Euclea_crispa,
[456] 		457 Eucommia_ulmoides,
[457] 		458 Eucryphia_lucida,
[458] 		459 Euonymus_alatus,
[459] 		460 Euonymus_sachalinensis,
[460] 		461 Euphronia_guianensis,
[461] 		462 Eupomatia_bennettii,
[462] 		463 Euptelea_pleiosperma,
[463] 		464 Eurycorymbus_cavaleriei,
[464] 		465 Euryodendron_excelsum,
[465] 		466 Exacum_affine,
[466] 		467 Exacum_paucisquamum,
[467] 		468 Exbucklandia_longipetala,
[468] 		469 Exbucklandia_tonkinensis,
[469] 		470 Fagonia_indica,
[470] 		471 Fagopyrum_esculentum,
[471] 		472 Fagus_grandifolia,
[472] 		473 Faika_villosa,
[473] 		474 Fendlera_rupicola,
[474] 		475 Ficaria_verna,
[475] 		476 Ficus_carica,
[476] 		477 Flabellaria_paniculata,
[477] 		478 Flabellariopsis_acuminata,
[478] 		479 Flagellaria_indica,
[479] 		480 Floerkea_proserpinacoides,
[480] 		481 Foetidia_obliqua,
[481] 		482 Forchhammeria_pallida,
[482] 		483 Forgesia_racemosa,
[483] 		484 Fouquieria_formosa,
[484] 		485 Fouquieria_splendens,
[485] 		486 Francoa_appendiculata,
[486] 		487 Frankenia_pulverulenta,
[487] 		488 Franklinia_alatamaha,
[488] 		489 Fraxinus_chinensis,
[489] 		490 Fraxinus_griffithii,
[490] 		491 Friesodielsia_desmoides,
[491] 		492 Fuchsia_procumbens,
[492] 		493 Fumaria_officinalis,
[493] 		494 Fusaea_peruviana,
[494] 		495 Galanthus_nivalis,
[495] 		496 Galax_urceolata,
[496] 		497 Galbulimima_belgraveana,
[497] 		498 Galium_aparine,
[498] 		499 Garcinia_multiflora,
[499] 		500 Garcinia_subelliptica,
[500] 		501 Gardneria_angustifolia,
[501] 		502 Gardneria_multiflora,
[502] 		503 Garrya_elliptica,
[503] 		504 Gaultheria_nummularioides,
[504] 		505 Gaultheria_suborbicularis,
[505] 		506 Gaura_mollis,
[506] 		507 Geissoloma_marginatum,
[507] 		508 Gelsemium_sempervirens,
[508] 		509 Gentiana_saponaria,
[509] 		510 Gentianella_arenaria,
[510] 		511 Gentianella_azurea,
[511] 		512 Gentianopsis_paludosa,
[512] 		513 Geocarpon_minimum,
[513] 		514 Geosiris_aphylla,
[514] 		515 Geranium_macrorrhizum,
[515] 		516 Geranium_robertianum,
[516] 		517 Gerrardina_foliosa,
[517] 		518 Gevuina_avellana,
[518] 		519 Gibasis_pellucida,
[519] 		520 Gibsoniothamnus_epiphyticus,
[520] 		521 Gilliesia_graminea,
[521] 		522 Gisekia_pharnaceoides,
[522] 		523 Glaucidium_palmatum,
[523] 		524 Glossocalyx_longicuspis,
[524] 		525 Glyptopetalum_rhytidophyllum,
[525] 		526 Gnidia_razakamalalana,
[526] 		527 Gochnatia_hypoleuca,
[527] 		528 Gomortega_keule,
[528] 		529 Gomphandra_tetrandra,
[529] 		530 Goodenia_ovata,
[530] 		531 Goupia_glabra,
[531] 		532 Grevillea_curviloba,
[532] 		533 Grevillea_juniperina,
[533] 		534 Grevillea_robusta,
[534] 		535 Greyia_radlkoferi,
[535] 		536 Grias_peruviana,
[536] 		537 Griselinia_littoralis,
[537] 		538 Grubbia_rosmarinifolia,
[538] 		539 Guaiacum_sanctum,
[539] 		540 Guamatela_tuerckheimii,
[540] 		541 Guizotia_abyssinica,
[541] 		542 Gunnera_hamiltonii,
[542] 		543 Guzmania_scandens,
[543] 		544 Gymnocladus_chinensis,
[544] 		545 Gyrocarpus_americanus,
[545] 		546 Gyrostemon_tepperi,
[546] 		547 Gyrostemon_thesioides,
[547] 		548 Habranthus_robustus,
[548] 		549 Haemodorum_laxum,
[549] 		550 Hakea_archaeoides,
[550] 		551 Hakea_drupacea,
[551] 		552 Hakea_victoria,
[552] 		553 Halacsya_sendtneri,
[553] 		554 Halesia_carolina,
[554] 		555 Halleria_ligustrifolia,
[555] 		556 Halleria_lucida,
[556] 		557 Halophila_ovalis,
[557] 		558 Halophytum_ameghinoi,
[558] 		559 Haloragis_aspera,
[559] 		560 Hamamelis_virginiana,
[560] 		561 Hanguana_malayana,
[561] 		562 Haworthia_integra,
[562] 		563 Hecastocleis_shockleyi,
[563] 		564 Hedycarya_arborea,
[564] 		565 Hedychium_coronarium,
[565] 		566 Hedyosmum_arborescens,
[566] 		567 Heisteria_parvifolia,
[567] 		568 Helia_oblongifolia,
[568] 		569 Heliamphora_nutans,
[569] 		570 Helianthemum_grandiflorum,
[570] 		571 Helianthus_annuus,
[571] 		572 Heliconia_latispatha,
[572] 		573 Helixanthera_parasitica,
[573] 		574 Helixanthera_sampsonii,
[574] 		575 Helleborus_foetidus,
[575] 		576 Helwingia_himalaica,
[576] 		577 Helwingia_japonica,
[577] 		578 Hemerocallis_fulva,
[578] 		579 Henriquezia_nitida,
[579] 		580 Hernandia_nymphaeifolia,
[580] 		581 Herniaria_glabra,
[581] 		582 Herniaria_polygama,
[582] 		583 Hesperevax_sparsiflora,
[583] 		584 Heterosmilax_japonica,
[584] 		585 Heuchera_micrantha,
[585] 		586 Hevea_brasiliensis,
[586] 		587 Hibbertia_scandens,
[587] 		588 Hicksbeachia_pinnatifolia,
[588] 		589 Hillebrandia_sandwicensis,
[589] 		590 Hiptage_lanceolata,
[590] 		591 Hiraea_bullata,
[591] 		592 Hoppea_dichotoma,
[592] 		593 Horsfieldia_kingii,
[593] 		594 Hortonia_floribunda,
[594] 		595 Hosta_plantaginea,
[595] 		596 Hua_gabonii,
[596] 		597 Humulus_lupulus,
[597] 		598 Hura_crepitans,
[598] 		599 Hyalis_argentea,
[599] 		600 Hydnora_africana,
[600] 		601 Hydrangea_paniculata,
[601] 		602 Hydrastis_canadensis,
[602] 		603 Hydrocera_triflora,
[603] 		604 Hydrocharis_morsusranae,
[604] 		605 Hydrocotyle_vulgaris,
[605] 		606 Hydrolea_ovata,
[606] 		607 Hydrophyllum_capitatum,
[607] 		608 Hydrostachys_multifida,
[608] 		609 Hymenanthera_alpina,
[609] 		610 Hyoscyamus_niger,
[610] 		611 Hypericum_hirsutum,
[611] 		612 Hypodaphnis_zenkeri,
[612] 		613 Hypoxis_hemerocallidea,
[613] 		614 Hypseocharis_tridentata,
[614] 		615 Iberis_amara,
[615] 		616 Idesia_polycarpa,
[616] 		617 Ilex_cornuta,
[617] 		618 Ilex_micrococca,
[618] 		619 Illigera_luzonensis,
[619] 		620 Impatiens_repens,
[620] 		621 Indotristicha_ramosissima,
[621] 		622 Ipomopsis_tenuifolia,
[622] 		623 Iris_decora,
[623] 		624 Iris_missouriensis,
[624] 		625 Irlbachia_pedunculata,
[625] 		626 Irvingbaileya_australis,
[626] 		627 Isophysis_tasmanica,
[627] 		628 Isopyrum_thalictroides,
[628] 		629 Itea_virginica,
[629] 		630 Ixerba_brexioides,
[630] 		631 Ixiolirion_tataricum,
[631] 		632 Japonolirion_osense,
[632] 		633 Jasminum_simplicifolium,
[633] 		634 Joinvillea_plicata,
[634] 		635 Jovellana_violacea,
[635] 		636 Juglans_mandshurica,
[636] 		637 Juncus_castaneus,
[637] 		638 Justicia_americana,
[638] 		639 Kadsura_japonica,
[639] 		640 Kalanchoe_daigremontiana,
[640] 		641 Kalmia_buxifolia,
[641] 		642 Kandelia_obovata,
[642] 		643 Kermadecia_pronyensis,
[643] 		644 Kibara_coriacea,
[644] 		645 Kibara_macrophylla,
[645] 		646 Kielmeyera_coriacea,
[646] 		647 Kiggelaria_africana,
[647] 		648 Kirkia_acuminata,
[648] 		649 Kirkia_wilmsii,
[649] 		650 Klainedoxa_gabonensis,
[650] 		651 Koeberlinia_spinosa,
[651] 		652 Koelreuteria_paniculata,
[652] 		653 Korupodendron_songweanum,
[653] 		654 Krameria_ixine,
[654] 		655 Laccopetalum_giganteum,
[655] 		656 Lachnocaulon_anceps,
[656] 		657 Lacistema_aggregatum,
[657] 		658 Lactoris_fernandeziana,
[658] 		659 Lambertia_ericifolia,
[659] 		660 Lambertia_ilicifolia,
[660] 		661 Lamium_amplexicaule,
[661] 		662 Lampranthus_blandus,
[662] 		663 Lanaria_lanata,
[663] 		664 Lardizabala_biternata,
[664] 		665 Larrea_tridentata,
[665] 		666 Lasjia_claudiensis,
[666] 		667 Laureliopsis_philippiana,
[667] 		668 Laurus_nobilis,
[668] 		669 Lavandula_latifolia,
[669] 		670 Lecythis_poiteaui,
[670] 		671 Ledum_palustre,
[671] 		672 Leea_guineense,
[672] 		673 Leonia_glycycarpa,
[673] 		674 Leptostylis_filipes,
[674] 		675 Leucadendron_chamelaea,
[675] 		676 Leucomeris_spectabilis,
[676] 		677 Leucospermum_bolusii,
[677] 		678 Lilaea_scilloides,
[678] 		679 Limeum_obovatum,
[679] 		680 Limnanthes_douglasii,
[680] 		681 Limnocharis_flava,
[681] 		682 Limosella_aquatica,
[682] 		683 Lindernia_anagallis,
[683] 		684 Linum_perenne,
[684] 		685 Lipocarpha_microcephala,
[685] 		686 Liriodendron_chinense,
[686] 		687 Lissocarpa_benthamii,
[687] 		688 Litchi_chinensis,
[688] 		689 Lithospermum_officinale,
[689] 		690 Lobelia_zeylanica,
[690] 		691 Lobularia_maritima,
[691] 		692 Loeflingia_squarrosa,
[692] 		693 Lomandra_longifolia,
[693] 		694 Lomatia_fraxinifolia,
[694] 		695 Lomatogonium_carinthiacum,
[695] 		696 Lonicera_japonica,
[696] 		697 Lophopyxis_maingayi,
[697] 		698 Lophostemon_confertus,
[698] 		699 Loranthus_delavayi,
[699] 		700 Loranthus_lambertianus,
[700] 		701 Lozania_nunkui,
[701] 		702 Lozania_pittieri,
[702] 		703 Luculia_gratissima,
[703] 		704 Ludwigia_adscendens,
[704] 		705 Ludwigia_hyssopifolia,
[705] 		706 Ludwigia_ovalis,
[706] 		707 Lunania_parviflora,
[707] 		708 Luzuriaga_radicans,
[708] 		709 Lyallia_kerguelensis,
[709] 		710 Lycopersicon_esculentum,
[710] 		711 Lycoris_radiata,
[711] 		712 Lycoris_squamigera,
[712] 		713 Lysiana_maritima,
[713] 		714 Lysimachia_insignis,
[714] 		715 Lysimachia_maritima,
[715] 		716 Lysimachia_thyrsiflora,
[716] 		717 Lythrum_salicaria,
[717] 		718 Maasia_ovalifolia,
[718] 		719 Macadamia_integrifolia,
[719] 		720 Macrosolen_bibracteolatus,
[720] 		721 Macrosolen_cochinchinensis,
[721] 		722 Madagasikaria_andersonii,
[722] 		723 Maerua_kirkii,
[723] 		724 Magnolia_decidua,
[724] 		725 Magnolia_grandiflora,
[725] 		726 Magnolia_kwangsiensis,
[726] 		727 Mahonia_bealei,
[727] 		728 Malpighia_emarginata,
[728] 		729 Malpighiodes_guianensis,
[729] 		730 Mammea_yunnanensis,
[730] 		731 Manilkara_zapota,
[731] 		732 Maranta_arundinacea,
[732] 		733 Marcgravia_umbellata,
[733] 		734 Martynia_annua,
[734] 		735 Mayaca_fluviatilis,
[735] 		736 Mazus_pumilus,
[736] 		737 Mecardonia_tenella,
[737] 		738 Medusagyne_oppositifolia,
[738] 		739 Melanophylla_modestei,
[739] 		740 Melastoma_malabathricum,
[740] 		741 Melianthus_major,
[741] 		742 Melicytus_dentatus,
[742] 		743 Meliosma_pinnata,
[743] 		744 Meliosma_veitchiorum,
[744] 		745 Melliodendron_xylocarpum,
[745] 		746 Memecylon_scutellatum,
[746] 		747 Mentzelia_lindleyi,
[747] 		748 Menyanthes_trifoliata,
[748] 		749 Menziesia_ferruginea,
[749] 		750 Metteniusa_santanderensis,
[750] 		751 Micranthes_ferruginea,
[751] 		752 Micranthes_integrifolia,
[752] 		753 Micrantheum_hexandrum,
[753] 		754 Micropholis_cayennensis,
[754] 		755 Microtea_debilis,
[755] 		756 Mikania_scandens,
[756] 		757 Mimetes_arboreus,
[757] 		758 Mimetes_cucullatus,
[758] 		759 Mimosa_pudica,
[759] 		760 Minquartia_guianensis,
[760] 		761 Minuartia_biflora,
[761] 		762 Mirabilis_jalapa,
[762] 		763 Misodendrum_linearifolium,
[763] 		764 Mitrasacme_pygmaea,
[764] 		765 Mitrastemon_yamamotoi,
[765] 		766 Moenchia_erecta,
[766] 		767 Mollinedia_ovata,
[767] 		768 Mollugo_cerviana,
[768] 		769 Monochoria_korsakowii,
[769] 		770 Monocostus_uniflorus,
[770] 		771 Monotropa_hypopitys,
[771] 		772 Montia_fontana,
[772] 		773 Montia_parvifolia,
[773] 		774 Montinia_caryophyllacea,
[774] 		775 Moquinia_racemosa,
[775] 		776 Morina_longifolia,
[776] 		777 Moringa_oleifera,
[777] 		778 Moringa_ovalifolia,
[778] 		779 Morisonia_americana,
[779] 		780 Morus_indica,
[780] 		781 Moschopsis_rosulata,
[781] 		782 Moultonianthus_leembruggianus,
[782] 		783 Muntingia_calabura,
[783] 		784 Murdannia_keisak,
[784] 		785 Murdannia_nudiflora,
[785] 		786 Murraya_paniculata,
[786] 		787 Murraya_tetramera,
[787] 		788 Musa_acuminata,
[788] 		789 Musgravea_heterophylla,
[789] 		790 Myodocarpus_fraxinifolius,
[790] 		791 Myoporum_mauritianum,
[791] 		792 Myosotis_alpestris,
[792] 		793 Myrica_gale,
[793] 		794 Myriophyllum_spicatum,
[794] 		795 Myrothamnus_flabellifolia,
[795] 		796 Nandina_domestica,
[796] 		797 Napoleonaea_vogelii,
[797] 		798 Naravelia_zeylanica,
[798] 		799 Narthecium_californicum,
[799] 		800 Natsiatopsis_thunbergiifolia,
[800] 		801 Natsiatum_herpeticum,
[801] 		802 Nelumbo_lutea,
[802] 		803 Neoscortechinia_kingii,
[803] 		804 Neottia_gaudissartii,
[804] 		805 Neottia_smithiana,
[805] 		806 Nepenthes_mirabilis,
[806] 		807 Neurada_procumbens,
[807] 		808 Neuwiedia_singapureana,
[808] 		809 Nicandra_physaloides,
[809] 		810 Nicotiana_tabacum,
[810] 		811 Nierembergia_scoparia,
[811] 		812 Nigella_damascena,
[812] 		813 Nitraria_retusa,
[813] 		814 Nolana_humifusa,
[814] 		815 Nonea_pulla,
[815] 		816 Nonea_stenosolen,
[816] 		817 Norantea_guianensis,
[817] 		818 Nothaphoebe_konishii,
[818] 		819 Nothofagus_antarctica,
[819] 		820 Nothoscordum_bivalve,
[820] 		821 Nothotalisia_peruviana,
[821] 		822 Notoceras_bicorne,
[822] 		823 Nymphaea_odorata,
[823] 		824 Nypa_fruticans,
[824] 		825 Ochthocosmus_longipedicellatus,
[825] 		826 Octoknema_affinis,
[826] 		827 Octoknema_borealis,
[827] 		828 Octoknema_chailluensis,
[828] 		829 Octomeles_sumatrana,
[829] 		830 Oenothera_biennis,
[830] 		831 Olax_imbricata,
[831] 		832 Oldenburgia_intermedia,
[832] 		833 Olea_europaea,
[833] 		834 Olinia_ventosa,
[834] 		835 Omphalogramma_vinciflorum,
[835] 		836 Oncotheca_balansae,
[836] 		837 Onosma_taurica,
[837] 		838 Ophiocaryon_duckei,
[838] 		839 Ophiocaryon_klugii,
[839] 		840 Opilia_amentacea,
[840] 		841 Opuntia_ficusindica,
[841] 		842 Orchidantha_maxillarioides,
[842] 		843 Orectanthe_sceptrum,
[843] 		844 Orites_excelsus,
[844] 		845 Oryctes_nevadensis,
[845] 		846 Oryza_sativa,
[846] 		847 Osbeckia_nepalensis,
[847] 		848 Osbeckia_stellata,
[848] 		849 Osyris_lanceolata,
[849] 		850 Oxalis_dillenii,
[850] 		851 Oxystylis_lutea,
[851] 		852 Pachysandra_procumbens,
[852] 		853 Paeonia_californica,
[853] 		854 Palisota_flagelliflora,
[854] 		855 Panax_quinquefolius,
[855] 		856 Panda_oleosa,
[856] 		857 Pandanus_tectorius,
[857] 		858 Paphiopedilum_appletonianum,
[858] 		859 Paranomus_spicatus,
[859] 		860 Paraquilegia_microphylla,
[860] 		861 Paronychia_canadensis,
[861] 		862 Parrotia_subaequalis,
[862] 		863 Passiflora_biflora,
[863] 		864 Passiflora_unipetala,
[864] 		865 Patrinia_scabiosifolia,
[865] 		866 Paulownia_tomentosa,
[866] 		867 Pauridia_longituba,
[867] 		868 Pavieasia_yunnanensis,
[868] 		869 Pelargonium_capitatum,
[869] 		870 Pellionia_macrophylla,
[870] 		871 Peltoboykinia_tellimoides,
[871] 		872 Pennantia_corymbosa,
[872] 		873 Pennellia_longifolia,
[873] 		874 Pennellia_micrantha,
[874] 		875 Pentadiplandra_brazzeana,
[875] 		876 Pentamerista_neotropica,
[876] 		877 Pentaphragma_ellipticum,
[877] 		878 Pentaphragma_sinense,
[878] 		879 Pentastemona_egregia,
[879] 		880 Penthorum_sedoides,
[880] 		881 Pereskia_aculeata,
[881] 		882 Peridiscus_lucidus,
[882] 		883 Perrottetia_arisanensis,
[883] 		884 Perrottetia_ovata,
[884] 		885 Persea_americana,
[885] 		886 Persoonia_falcata,
[886] 		887 Persoonia_lanceolata,
[887] 		888 Petalonyx_nitidus,
[888] 		889 Petalostigma_pubescens,
[889] 		890 Petenaea_cordata,
[890] 		891 Petermannia_cirrosa,
[891] 		892 Petrocodon_dealbatus,
[892] 		893 Petrocodon_scopulorus,
[893] 		894 Petrophile_biloba,
[894] 		895 Petrosavia_sinii,
[895] 		896 Petunia_axillaris,
[896] 		897 Peumus_boldus,
[897] 		898 Phaulothamnus_spinescens,
[898] 		899 Phelline_billardierei,
[899] 		900 Phelline_erubescens,
[900] 		901 Philadelphus_lewisii,
[901] 		902 Philesia_magellanica,
[902] 		903 Philydrum_lanuginosum,
[903] 		904 Phormium_colensoi,
[904] 		905 Photinia_glabra,
[905] 		906 Phragmanthera_regularis,
[906] 		907 Phryma_leptostachya,
[907] 		908 Phyllonoma_tenuidens,
[908] 		909 Physalis_peruviana,
[909] 		910 Physena_madagascariensis,
[910] 		911 Physochlaina_physaloides,
[911] 		912 Phytolacca_americana,
[912] 		913 Picrasma_chinensis,
[913] 		914 Pilostyles_hamiltonii,
[914] 		915 Pimelea_longifolia,
[915] 		916 Pimelodendron_zoanthogyne,
[916] 		917 Pinguicula_villosa,
[917] 		918 Piper_aduncum,
[918] 		919 Pisum_sativum,
[919] 		920 Pitcairnia_feliciana,
[920] 		921 Pittosporum_dasycaulon,
[921] 		922 Pittosporum_tobira,
[922] 		923 Placospermum_coriaceum,
[923] 		924 Plantago_lanceolata,
[924] 		925 Platanus_occidentalis,
[925] 		926 Pleiotaxis_angolensis,
[926] 		927 Pleodendron_costaricense,
[927] 		928 Pleodendron_macranthum,
[928] 		929 Plocosperma_buxifolium,
[929] 		930 Plumbago_auriculata,
[930] 		931 Podocalyx_loranthoides,
[931] 		932 Podostemum_ceratophyllum,
[932] 		933 Polemonium_reptans,
[933] 		934 Pollia_hasskarlii,
[934] 		935 Polpoda_capensis,
[935] 		936 Polyalthia_suberosa,
[936] 		937 Polygala_paniculata,
[937] 		938 Polyosma_cunninghamii,
[938] 		939 Polypremum_procumbens,
[939] 		940 Pontederia_cordata,
[940] 		941 Poranthera_moorokatta,
[941] 		942 Portulaca_oleracea,
[942] 		943 Portulaca_quadrifida,
[943] 		944 Portulacaria_afra,
[944] 		945 Posidonia_australis,
[945] 		946 Pothos_scandens,
[946] 		947 Pouteria_bangii,
[947] 		948 Pouteria_campechiana,
[948] 		949 Prepusa_montana,
[949] 		950 Primula_sieboldii,
[950] 		951 Prockia_crucis,
[951] 		952 Protea_cynaroides,
[952] 		953 Protium_apiculatum,
[953] 		954 Protium_morii,
[954] 		955 Prunus_persica,
[955] 		956 Pseudonemacladus_oppositifolius,
[956] 		957 Pseudospondias_microcarpa,
[957] 		958 Pseudowintera_colorata,
[958] 		959 Psychopterys_dipholiphylla,
[959] 		960 Pterygocalyx_volubilis,
[960] 		961 Pulmonaria_officinalis,
[961] 		962 Purdiaea_nutans,
[962] 		963 Purdiaea_stenopetala,
[963] 		964 Puya_raimondii,
[964] 		965 Pyrenacantha_volubilis,
[965] 		966 Pyrola_japonica,
[966] 		967 Qualea_grandiflora,
[967] 		968 Quercus_hirtifolia,
[968] 		969 Quercus_rubra,
[969] 		970 Quillaja_saponaria,
[970] 		971 Quintinia_verdonii,
[971] 		972 Quisqualis_conferta,
[972] 		973 Rafflesia_arnoldii,
[973] 		974 Ranunculus_acris,
[974] 		975 Ravenala_madagascariensis,
[975] 		976 Reinwardtia_indica,
[976] 		977 Reseda_alba,
[977] 		978 Reseda_lutea,
[978] 		979 Retanilla_trinervia,
[979] 		980 Rhabdodendron_amazonicum,
[980] 		981 Rhamnus_cathartica,
[981] 		982 Rhipogonum_elseyanum,
[982] 		983 Rhipogonum_scandens,
[983] 		984 Rhizophora_stylosa,
[984] 		985 Rhodamnia_dumetorum,
[985] 		986 Rhododendron_hippophaeoides,
[986] 		987 Rhodohypoxis_milloides,
[987] 		988 Rhodoleia_championii,
[988] 		989 Rhodotypos_scandens,
[989] 		990 Rhoiptelea_chiliantha,
[990] 		991 Rhopalephora_scaberrima,
[991] 		992 Rhopalocarpus_lucidus,
[992] 		993 Rhynchoglossum_notonianum,
[993] 		994 Ribes_aureum,
[994] 		995 Ribes_speciosum,
[995] 		996 Richterago_amplexifolia,
[996] 		997 Richterago_angustifolia,
[997] 		998 Ricinus_communis,
[998] 		999 Rinorea_pubiflora,
[999] 		1000 Rivina_humilis,
[1000] 		1001 Rodgersia_aesculifolia,
[1001] 		1002 Roridula_gorgonias,
[1002] 		1003 Rosa_laevigata,
[1003] 		1004 Rosa_sericea,
[1004] 		1005 Rotala_densiflora,
[1005] 		1006 Roupala_montana,
[1006] 		1007 Rourea_minor,
[1007] 		1008 Ruppia_cirrhosa,
[1008] 		1009 Ruptiliocarpon_caracolito,
[1009] 		1010 Ryssopterys_timoriensis,
[1010] 		1011 Sabia_swinhoei,
[1011] 		1012 Sagina_procumbens,
[1012] 		1013 Sagina_saginoides,
[1013] 		1014 Salvadora_persica,
[1014] 		1015 Sanicula_gregaria,
[1015] 		1016 Santalum_album,
[1016] 		1017 Sapindus_delavayi,
[1017] 		1018 Sapindus_saponaria,
[1018] 		1019 Saponaria_officinalis,
[1019] 		1020 Saraca_dives,
[1020] 		1021 Sarcobatus_vermiculatus,
[1021] 		1022 Sarcococca_ruscifolia,
[1022] 		1023 Sarcolaena_oblongifolia,
[1023] 		1024 Sarcopera_sessiliflora,
[1024] 		1025 Sarcosperma_laurinum,
[1025] 		1026 Sargentodoxa_cuneata,
[1026] 		1027 Sarracenia_purpurea,
[1027] 		1028 Saruma_henryi,
[1028] 		1029 Saurauia_montana,
[1029] 		1030 Saururus_cernuus,
[1030] 		1031 Sauvagesia_erecta,
[1031] 		1032 Saxifraga_cernua,
[1032] 		1033 Saxifraga_stolonifera,
[1033] 		1034 Scabiosa_columbaria,
[1034] 		1035 Scheuchzeria_palustris,
[1035] 		1036 Schizanthus_pinnatus,
[1036] 		1037 Schlumbergera_russelianum,
[1037] 		1038 Schlumbergera_truncata,
[1038] 		1039 Schoepfia_chinensis,
[1039] 		1040 Schoepfia_schreberi,
[1040] 		1041 Schotia_brachypetala,
[1041] 		1042 Scleranthus_perennis,
[1042] 		1043 Scoparia_dulcis,
[1043] 		1044 Scrophularia_californica,
[1044] 		1045 Scurrula_parasitica,
[1045] 		1046 Scyphostegia_borneensis,
[1046] 		1047 Scytopetalum_klaineanum,
[1047] 		1048 Sebaea_aurea,
[1048] 		1049 Sebaea_microphylla,
[1049] 		1050 Sedum_sarmentosum,
[1050] 		1051 Sedum_tetractinum,
[1051] 		1052 Seetzenia_lanata,
[1052] 		1053 Serjania_morii,
[1053] 		1054 Serjania_unidentata,
[1054] 		1055 Serruria_aitonii,
[1055] 		1056 Serruria_villosa,
[1056] 		1057 Sesamum_indicum,
[1057] 		1058 Sesuvium_portulacastrum,
[1058] 		1059 Setchellanthus_caeruleus,
[1059] 		1060 Silene_latifolia,
[1060] 		1061 Silvianthus_bracteatus,
[1061] 		1062 Simethis_mattiazzii,
[1062] 		1063 Simmondsia_chinensis,
[1063] 		1064 Sinadoxa_corydalifolia,
[1064] 		1065 Sinojackia_rehderiana,
[1065] 		1066 Sinojackia_xylocarpa,
[1066] 		1067 Siparuna_decipiens,
[1067] 		1068 Siparuna_gentryana,
[1068] 		1069 Sladenia_celastrifolia,
[1069] 		1070 Sloanea_latifolia,
[1070] 		1071 Sloanea_sinensis,
[1071] 		1072 Smilax_aspera,
[1072] 		1073 Smilax_glauca,
[1073] 		1074 Solandra_grandiflora,
[1074] 		1075 Solanum_dulcamara,
[1075] 		1076 Solaria_attenuata,
[1076] 		1077 Sorocephalus_pinifolius,
[1077] 		1078 Sowerbaea_juncea,
[1078] 		1079 Soyauxia_talbotii,
[1079] 		1080 Sparganium_eurycarpum,
[1080] 		1081 Spatalla_incurva,
[1081] 		1082 Spatholirion_longifolium,
[1082] 		1083 Sphenoclea_zeylanica,
[1083] 		1084 Sphenostemon_lobosporus,
[1084] 		1085 Spinacia_oleracea,
[1085] 		1086 Sprekelia_formosissima,
[1086] 		1087 Stachyurus_chinensis,
[1087] 		1088 Staphisagria_macrosperma,
[1088] 		1089 Staphisagria_picta,
[1089] 		1090 Staphylea_trifolia,
[1090] 		1091 Stegnosperma_halimifolium,
[1091] 		1092 Stegolepis_ligulata,
[1092] 		1093 Stellaria_media,
[1093] 		1094 Stenopadus_talaumifolius,
[1094] 		1095 Stifftia_chrysantha,
[1095] 		1096 Stigmaphyllon_bogotense,
[1096] 		1097 Stirlingia_latifolia,
[1097] 		1098 Stixis_suaveolens,
[1098] 		1099 Stokesia_laevis,
[1099] 		1100 Strasburgeria_robusta,
[1100] 		1101 Strelitzia_reginae,
[1101] 		1102 Streptanthus_carinatus,
[1102] 		1103 Streptanthus_glandulosus,
[1103] 		1104 Strombosiopsis_tetrandra,
[1104] 		1105 Strychnos_nuxvomica,
[1105] 		1106 Stuckenia_pectinata,
[1106] 		1107 Stylidium_graminifolium,
[1107] 		1108 Stylobasium_spathulatum,
[1108] 		1109 Styrax_chinensis,
[1109] 		1110 Sullivantia_oregana,
[1110] 		1111 Suriana_maritima,
[1111] 		1112 Swertia_erythrosticta,
[1112] 		1113 Swertia_tetraptera,
[1113] 		1114 Swietenia_macrophylla,
[1114] 		1115 Symphionema_montanum,
[1115] 		1116 Symphonia_tanalensis,
[1116] 		1117 Symphorema_involucratum,
[1117] 		1118 Symphoricarpos_albus,
[1118] 		1119 Symplocos_zizyphoides,
[1119] 		1120 Tacca_chantrieri,
[1120] 		1121 Takhtajania_perrieri,
[1121] 		1122 Talinum_paniculatum,
[1122] 		1123 Tamarindus_indica,
[1123] 		1124 Tamarix_chinensis,
[1124] 		1125 Tamarix_parviflora,
[1125] 		1126 Tanakaea_radicans,
[1126] 		1127 Tapiscia_sinensis,
[1127] 		1128 Tapura_guianensis,
[1128] 		1129 Tasmannia_lanceolata,
[1129] 		1130 Tecophilaea_cyanocrocus,
[1130] 		1131 Tectona_grandis,
[1131] 		1132 Teesdalia_coronopifolia,
[1132] 		1133 Teesdalia_nudicaulis,
[1133] 		1134 Telopea_speciosissima,
[1134] 		1135 Telopea_truncata,
[1135] 		1136 Terminalia_catappa,
[1136] 		1137 Tetracarpaea_tasmanica,
[1137] 		1138 Tetracentron_sinense,
[1138] 		1139 Tetrachondra_hamiltonii,
[1139] 		1140 Tetraena_mongolica,
[1140] 		1141 Tetrameles_nudiflora,
[1141] 		1142 Tetramerista_glabra,
[1142] 		1143 Tetrapterys_tinifolia,
[1143] 		1144 Thalictrum_minus,
[1144] 		1145 Therorhodion_camtschaticum,
[1145] 		1146 Thismia_americana,
[1146] 		1147 Thomandersia_laurifolia,
[1147] 		1148 Thurnia_jenmanii,
[1148] 		1149 Thymelaea_hirsuta,
[1149] 		1150 Tiarella_cordifolia,
[1150] 		1151 Tiarella_trifoliata,
[1151] 		1152 Ticodendron_incognitum,
[1152] 		1153 Tillandsia_baileyi,
[1153] 		1154 Tillandsia_usneoides,
[1154] 		1155 Tillandsia_viridiflora,
[1155] 		1156 Tinantia_anomala,
[1156] 		1157 Tinospora_sinensis,
[1157] 		1158 Titanotrichum_oldhamii,
[1158] 		1159 Tofieldia_pusilla,
[1159] 		1160 Tolmiea_menziesii,
[1160] 		1161 Tolypanthus_maclurei,
[1161] 		1162 Toronia_toru,
[1162] 		1163 Tovaria_pendula,
[1163] 		1164 Tradescantia_zebrina,
[1164] 		1165 Trautvetteria_caroliniensis,
[1165] 		1166 Trichlora_lactea,
[1166] 		1167 Trichopus_zeylanicus,
[1167] 		1168 Trichuriella_monsoniae,
[1168] 		1169 Triglochin_maritima,
[1169] 		1170 Maundia_triglochinoides,
[1170] 		1171 Trigonia_nivea,
[1171] 		1172 Triguera_osbeckii,
[1172] 		1173 Trillium_erectum,
[1173] 		1174 Trimenia_moorei,
[1174] 		1175 Triphyophyllum_peltatum,
[1175] 		1176 Tripogandra_serrulata,
[1176] 		1177 Trithuria_submersa,
[1177] 		1178 Triunia_youngiana,
[1178] 		1179 Triuris_hyalina,
[1179] 		1180 Trixis_inula,
[1180] 		1181 Tropaeolum_majus,
[1181] 		1182 Tropaeolum_tricolor,
[1182] 		1183 Tussilago_farfara,
[1183] 		1184 Urtica_dioica,
[1184] 		1185 Uvariopsis_korupensis,
[1185] 		1186 Vaccinium_macrocarpon,
[1186] 		1187 Vaccinium_vitisidaea,
[1187] 		1188 Vahlia_capensis,
[1188] 		1189 Valerianella_locusta,
[1189] 		1190 Vanilla_planifolia,
[1190] 		1191 Vantanea_guianensis,
[1191] 		1192 Verbena_officinalis,
[1192] 		1193 Viburnum_acerifolium,
[1193] 		1194 Viola_pubescens,
[1194] 		1195 Virotia_leptophylla,
[1195] 		1196 Viviania_crenata,
[1196] 		1197 Wachendorfia_paniculata,
[1197] 		1198 Warburgia_ugandensis,
[1198] 		1199 Watsonia_meriana,
[1199] 		1200 Weddellina_squamulosa,
[1200] 		1201 Wikstroemia_dolichantha,
[1201] 		1202 Wikstroemia_indica,
[1202] 		1203 Wilhelmsia_physodes,
[1203] 		1204 Wislizenia_californica,
[1204] 		1205 Xanthophyllum_flavescens,
[1205] 		1206 Xanthorhiza_simplicissima,
[1206] 		1207 Xanthorrhoea_resinosa,
[1207] 		1208 Xeronema_callistemon,
[1208] 		1209 Xerophyta_elegans,
[1209] 		1210 Xerosicyos_danguyi,
[1210] 		1211 Xerospermum_bonii,
[1211] 		1212 Ximenia_americana,
[1212] 		1213 Xylocarpus_granatum,
[1213] 		1214 Xylomelum_pyriforme,
[1214] 		1215 Xyris_jupicai,
[1215] 		1216 Yucca_baccata,
[1216] 		1217 Yucca_filamentosa,
[1217] 		1218 Zanthoxylum_ailanthoides,
[1218] 		1219 Zanthoxylum_nitidum,
[1219] 		1220 Zanthoxylum_wutaiense,
[1220] 		1221 Zelkova_serrata,
[1221] 		1222 Zenia_insignis,
[1222] 		1223 Zephyra_elegans,
[1223] 		1224 Zephyranthes_candida,
[1224] 		1225 Ziziphus_jujuba,
[1225] 		1226 Ziziphus_rugosa,
[1226] 		1227 Zostera_marina,
[1227] 		1228 Zygophyllum_fabago,
[1228] 		1229 Zygophyllum_xanthoxylon,
[1229] 		1230 Zygostigma_australe;
	TREE mastertree = (47:139.399994,((1177:125.400002,(193:109.599998,823:109.599998)cabonym:15.800003)Nymphaeales:13.599998,((119:122.599998,(639:109.699997,1174:109.699997)schitrim:12.900002)Austrobaileyales:15.099998,((566:134.600006,((((918:65.5,1030:65.5)pipersaur:39.900002,(((95:29.466667,600:29.466667):29.466667,658:58.933334):29.466667,(1028:58.933334,(99:29.466667,100:29.466667,101:29.466667,102:29.466667):29.466667):29.466667)Aristolochiaceae:17)Piperales:25.099998,((1121:29.700001,(1129:19.800001,(407:9.900001,958:9.900001):9.900001):9.900001)Winteraceae:96.300003,(221:37.700001,229:37.700001,272:37.700001,1198:37.700001,(927:18.85,928:18.85):18.85)Canellaceae:88.300003)Canellales:4.5)canellapiper:1.899994,((593:109.599998,((686:65.300003,(724:32.650002,725:32.650002,726:32.650002):32.650002)Magnoliaceae:39.166664,((497:66.222221,(363:33.111111,364:33.111111):33.111111):33.111107,(462:94.199997,(58:56.299999,((718:30.026667,(372:15.013333,936:15.013333):15.013333):15.013334,(494:33.779999,(70:22.52,(491:11.26,1185:11.26):11.26):11.259998):11.260002):11.26)Annonaceae:37.899998)eupoanno:5.133331):5.133339):5.133334)Magnoliales:18.099998,((265:52.400002,(208:26.200001,209:26.200001):26.200001)Calycanthaceae:62.5,(((524:61.200001,(1067:30.6,1068:30.6):30.6)Siparunaceae:30.6,(528:78.400002,(410:48.5,667:48.5,(351:24.25,352:24.25):24.25,(404:24.25,405:24.25):24.25)Atherospermataceae:29.900002)gomoathero:13.400002)sipgomath:16.099998,((122:63.299999,473:63.299999,564:63.299999,594:63.299999,767:63.299999,897:63.299999,(644:31.65,645:31.65):31.65)Monimiaceae:41.799999,((545:65,(580:32.5,619:32.5):32.5)Hernandiaceae:27.949997,(245:80.800003,271:80.800003,334:80.800003,612:80.800003,668:80.800003,818:80.800003,885:80.800003)Lauraceae:12.149994):12.149998)monlauher:2.800003)lauriinae:7)Laurales:12.799995)magnolaura:4.699997)Magnoliidae:2.200012)chloromagno:1.299988,((13:133.199997,((946:128.899994,(1159:126.599998,((681:72,(189:58.450001,(557:44.900002,604:44.900002)Hydrocharitaceae:13.549999):13.549999)alishydro:24.599998,(1035:87.333336,(77:78.066666,((678:34.400002,1169:34.400002):34.400002,(1170:55.040001,((1106:20.640001,1227:20.640001):20.640001,(945:27.52,(345:13.76,1008:13.76):13.76):13.760002):13.759998):13.76)juncaetal:9.266663):9.26667):9.266665)alisjunca:30)tofieldetal:2.299995)Alismatales:1.900009,((632:97.900002,895:97.900002)Petrosaviales:25.599998,(((799:95.199997,((1120:53.333332,(24:26.666666,1146:26.666666):26.666666):26.666666,(188:72.800003,(389:36.400002,1167:36.400002):36.400002)burmadiosco:7.199997)nonarthe:15.199997)Dioscoreales:15.300003,(1179:72.400002,(8:48.599998,(135:24.299999,1209:24.299999):24.299999)Velloziaceae:23.800003,((239:26.85,857:26.85):26.85,(329:26.85,879:26.85)Stemonaceae:26.85)stecycpan:18.700001)Pandanales:38.099998)dioscopanda:9.300003,((218:97.400002,(83:48.700001,318:48.700001)Corsiaceae:48.700001,((262:43.950001,266:43.950001,1173:43.950001)Melanthiaceae:43.950001,(891:73.5,(299:59.099998,(708:23.9,((41:7.966667,42:7.966667):7.966667,(166:7.966667,167:7.966667):7.966667):7.966667)Alstroemeriaceae:35.199997)alstrocolchi:14.400002):14.400002,((902:37.066666,(982:18.533333,983:18.533333):18.533333):18.533333,(204:43.900002,(584:29.266668,(1072:14.633334,1073:14.633334):14.633334)Smilacaceae:14.633334)lilsmi:11.699997)lilsmiphirhi:32.300003)nocampy:9.5)Liliales:19.5,((((79:29.9,808:29.9):29.9,(1190:47.84,(858:35.880001,((250:11.96,251:11.96):11.96,(804:11.96,805:11.96):11.96):11.960001):11.959999):11.96)Orchidaceae:49.200001,((172:93.300003,(165:84.5,(663:63.375,(106:42.25,(613:21.125,867:21.125,987:21.125)Hypoxidaceae:21.125):21.125):21.125)blandforetal:8.800003)boryaetal:9.599998,((631:79.699997,(1130:59.774998,1223:59.774998,(339:39.849998,(340:19.924999,341:19.924999):19.924999):19.924999)Tecophilaeaceae:19.924999)ixioteco:9.300003,(403:84.849998,((627:55.700001,((623:23.208334,624:23.208334):23.208334,(514:37.133335,(94:27.85,(327:18.566668,1199:18.566668,(264:9.283334,328:9.283334):9.283334):9.283333):9.283335):9.283333):9.283334)Iridaceae:24.999996,(1208:74.149994,(((1207:34.866665,(104:17.433332,562:17.433332):17.433332):17.433332,(97:26.15,578:26.15,904:26.15,1062:26.15):26.15)Asphodelaceae:15.299999,(((595:33.333332,(1216:16.666666,1217:16.666666):16.666666):16.666668,((693:18.75,1078:18.75):18.75,(103:25,(105:12.5,144:12.5):12.5):12.5):12.5)Asparagaceae:12.5,(25:55.200001,548:55.200001,(711:27.6,712:27.6):27.6,((495:27.6,1086:27.6,1224:27.6,(325:13.8,326:13.8):13.8):13.800001,((34:13.8,35:13.8):13.8,(521:13.8,820:13.8,1076:13.8,1166:13.8):13.8):13.800001):13.8)Amaryllidaceae:7.299999)asparamary:5.099998)noiris:6.549995):6.549999)noteco:4.150002):4.150002)tecoetal:13.900002)noorchid:6.099998)Asparagales:5.599998,(((199:32.700001,356:32.700001)Dasypogonaceae:46.100002,(824:49.400002,(242:24.700001,297:24.700001):24.700001)Arecaceae:29.400002)Arecales:29.399998,(((1080:75.900002,((543:17.4,(1153:8.7,1154:8.7,1155:8.7):8.7):8.7,((417:9.7875,920:9.7875):9.7875,(964:13.05,(21:6.525,162:6.525,179:6.525):6.525):6.525001):6.525)Bromeliaceae:49.800003)brometypha:24.199997,(1092:97.599998,(((57:75.900002,354:75.900002)Restionaceae:4.199997,(479:74.699997,(846:58.599998,(420:54.400002,634:54.400002)ecdejoin:4.199997)poaecdjoi:16.099998)flapoaecdjoi:5.400002)restioecdei:13.700005,((735:77.199997,(1148:51.466663,(637:25.733332,685:25.733332):25.733332):25.733332)mayacaetal:9,((447:38.549999,656:38.549999)Eriocaulaceae:38.549999,(1215:51.399998,(3:25.699999,843:25.699999):25.699999)Xyridaceae:25.699999)erioxyri:9.099998)eriomaya:7.600006)norapa:3.799995)notypbro:2.5)Poales:4.049995,((572:58.299999,788:58.299999,(842:38.866665,(975:19.433332,1101:19.433332)Strelitziaceae:19.433332):19.433332,((222:23.85,732:23.85):23.85,(565:23.85,770:23.85):23.85)canmarzincos:10.599998)Zingiberales:21.500004,((903:62.299999,((769:22.15,940:22.15):22.15,(67:29.533333,(549:14.766666,1197:14.766666):14.766666)Haemodoraceae:14.766666)haepon:18)nohancom:6.299999,(561:62.363636,(((784:21.047726,785:21.047726):21.047726,(306:28.063635,(934:14.031817,991:14.031817):14.031817):14.031816):14.031818,(854:49.890907,(1082:43.654545,(380:37.418182,((48:15.590909,151:15.590909):15.590909,(1156:24.945454,(202:18.709091,(1176:12.472727,(519:6.236363,1164:6.236363):6.236363):6.236364):6.236362):6.236364):6.236364):6.236362):6.236362):6.236362)Commelinaceae:6.236366):6.236363)Commelinales:11.200005)zingicomme:24.349991):4.049999)Commelinidae:6.400002)nolili:2.300003)nodiospanda:2.900002)nopetro:3.699997)noalis:7.300003)noacor:2.399994)Monocotyledoneae:2.600006,(256:134.399994,((463:114.800003,(((20:43.599998,493:43.599998):43.599998,(92:43.599998,451:43.599998):43.599998)Papaveraceae:25.700005,((273:86.300003,(1026:57.533337,(29:28.766668,664:28.766668):28.766668)Lardizabalaceae:28.766668)circalardi:11.899994,((275:67.300003,1157:67.300003)Menispermaceae:22.599998,((247:42.900002,(727:21.450001,796:21.450001):21.450001)Berberidaceae:37.400002,(523:66.099998,(602:60.090908,(1206:54.081818,((628:32.048485,(860:16.024242,1144:16.024242):16.024242):16.024242,(812:42.063637,((1088:15.773864,1089:15.773864):15.773864,(12:21.031818,(310:10.515909,368:10.515909):10.515909):10.515909):10.515909,((575:27.040909,(442:18.027273,(15:9.013637,16:9.013637):9.013637):9.013636):9.013638,((108:15.022727,207:15.022727):15.022727,((1165:18.027273,(475:12.018182,(655:6.009091,974:6.009091):6.009091):6.009091):6.00909,(282:18.027273,798:18.027273,(63:12.018182,(61:6.009091,62:6.009091):6.009091):6.009091):6.00909):6.00909):6.009092):6.00909):6.00909):6.00909):6.00909):6.009091)Ranunculaceae:14.200005)berbranu:9.599998)nocirlar:8.299995)nopapa:14.700005)noeupte:1.900002)Ranunculales:16.899994,(((1011:68.199997,(743:34.099998,744:34.099998):34.099998,(838:34.099998,839:34.099998):34.099998)Sabiaceae:59.300003,(802:117.400002,(925:106.199997,((150:34,(923:25.5,(1162:17,(886:8.5,887:8.5):8.5):8.5):8.5):8.5,((1115:35.96154,((386:21.79487,(309:10.897435,1097:10.897435):10.897435):10.897436,((952:19.615385,(145:9.807693,146:9.807693):9.807693):9.807692,((118:13.076923,894:13.076923):13.076923,(19:22.884615,(675:19.615385,((859:10.897435,(1077:5.448718,1081:5.448718):5.448718):5.448718,((1055:6.538462,1056:6.538462):6.538462,(677:9.807693,(376:6.538462,(757:3.269231,758:3.269231):3.269231):3.269231):3.269231):3.26923):3.269232):3.26923):3.269232):3.26923):3.26923):3.269234):3.26923,(((37:19.070513,(1134:9.535256,1135:9.535256):9.535256):9.535257,(694:22.884615,(186:17.163462,((532:5.721154,533:5.721154,534:5.721154):5.721154,(550:5.721154,551:5.721154,552:5.721154):5.721154):5.721154):5.721153):5.721155):5.721153,((1195:24.519232,((666:9.807693,719:9.807693):9.807693,(234:14.711538,(643:9.807693,(518:4.903846,588:4.903846):4.903846):4.903846):4.903847):4.903847):4.903845,((133:12.259615,789:12.259615):12.259615,((844:9.807693,1006:9.807693):9.807693,((455:7.355769,1178:7.355769):7.355769,(1214:9.807693,(659:4.903846,660:4.903846):4.903846):4.903846):4.903847):4.903845):4.903847):4.903847):4.903847):3.269231)Proteaceae:63.699997)platprote:11.200005)nelplaprot:10.099998)Proteales:2.800003,(1138:129,((190:85.099998,852:85.099998,1022:85.099998)Buxales:43.500008,((542:104.599998,795:104.599998)Gunnerales:20.5,(((346:113,(882:56.5,1079:56.5)Peridiscaceae:56.5,((853:106.599998,(43:95.900002,((257:61.700001,353:61.700001)cercidaphni:32.999996,(398:93.5,(560:46.75,862:46.75):46.75,(988:62.333332,(468:31.166666,469:31.166666):31.166666):31.166666)Hamamelidaceae:1.199997):1.200001)nopaeonia:10.699997)paeoniaetal:3.400002,(((75:85.199997,(1137:80.300003,(880:72.099998,(559:21.299999,794:21.299999)Haloragaceae:50.799999)halopent:8.200005)noaphano:4.899994)nocrassula:10.200005,(413:60.700001,640:60.700001,(321:30.35,322:30.35):30.35,(1050:30.35,1051:30.35):30.35)Crassulaceae:34.700001)crassuetal:11.299995,(629:99,((994:42.849998,995:42.849998):42.849998,((751:24.25,752:24.25):24.25,((1110:27.714287,(175:13.857143,1126:13.857143):13.857143):13.857143,(((155:11.547619,1001:11.547619):11.547619,(269:11.547619,871:11.547619):11.547619):11.547619,((1032:13.857142,1033:13.857142):13.857142,((152:10.392858,1160:10.392858):10.392858,(585:13.857142,(1150:6.928571,1151:6.928571):6.928571):6.928573):6.92857):6.928572):6.928574):6.928571)Saxifragaceae:37.199997)grossaxi:13.300003)iteaetal:7.699997)crassuitea:3.300003)noperidi:3)Saxifragales:9.400002,((276:58,672:58)Vitales:63.300003,(((((1196:77.199997,(486:51.466663,(535:25.733332,741:25.733332):25.733332):25.733332)Francoaceae:25.200005,(614:48.599998,869:48.599998,(448:24.299999,449:24.299999):24.299999,(515:24.299999,516:24.299999):24.299999)Geraniaceae:53.800003)Geraniales:7.299995,((972:64.400002,1136:64.400002,(303:32.200001,304:32.200001)Combretum:32.200001)Combretaceae:32.200001,(((337:48.399998,717:48.399998,1005:48.399998,(49:24.199999,50:24.199999):24.199999)Lythraceae:24.199999,((704:21.049999,705:21.049999,706:21.049999):21.049999,(279:28.066666,492:28.066666,(438:14.033333,439:14.033333):14.033333,(506:14.033333,830:14.033333):14.033333):14.033333)Onagraceae:30.5)lythonag:21.849998,(((333:54.600002,(44:36.400002,(436:18.200001,834:18.200001):18.200001):18.200001):18.200001,(289:44.200001,394:44.200001,740:44.200001,746:44.200001,(847:22.1,848:22.1):22.1)Melastomataceae:28.600002)melastoetal:19.5,((653:30,967:30)Vochysiaceae:55.599998,(127:57.599998,210:57.599998,454:57.599998,698:57.599998,985:57.599998,(214:28.799999,215:28.799999):28.799999,(361:28.799999,362:28.799999):28.799999)Myrtaceae:28)vochmyrt:6.700005)vochpena:2.149994):2.149998)Myrtales:13.099998):7.299999,(((76:69.699997,(507:51.599998,(630:23.5,1100:23.5)Strasburgeriaceae:28.099998)geistr:18.099998)aphgeistr:14.900002,(1090:31.299999,(540:26,(1087:23.4,(330:11.7,331:11.7)Crossosoma:11.7)crosta:2.6)guacrosta:5.299999)staphyetal:53.299999)Crossosomatales:28.200005,(821:109.900002,((160:87.5,(813:83.400002,(((648:32.875,649:32.875)Kirkia:32.875,((54:21.5,957:21.5)Anacardiaceae:30.099998,(149:34.399998,220:34.399998,(953:17.199999,954:17.199999):17.199999)Burseraceae:17.199999)anabur:14.150002):14.150002,(((26:34.650002,913:34.650002)Simaroubaceae:34.650002,(1114:50.599998,1213:50.599998,(418:25.299999,419:25.299999):25.299999)Meliaceae:18.700005,(14:66.800003,278:66.800003,383:66.800003,(110:33.400002,111:33.400002):33.400002,(786:33.400002,787:33.400002):33.400002,(1218:33.400002,1219:33.400002,1220:33.400002):33.400002)Rutaceae:2.5)simmelrut:9.899994,((22:28.799999,396:28.799999):28.799999,(868:51.199997,((123:29.866667,(401:14.933333,464:14.933333):14.933333):14.933332,(652:38.399998,((688:16,1211:16):16,((98:12.799999,336:12.799999):12.799999,((36:12.799999,(1017:6.4,1018:6.4):6.4):6.4,(233:12.799999,(1053:6.4,1054:6.4):6.4):6.4):6.4):6.400002):6.399998):6.400002):6.399998):6.4)Sapindaceae:21.599998)noanabur:0.700005)nonitra:3.5)nobieber:4.099998)Sapindales:16.800003,(((517:31.700001,890:31.700001):31.700001,(1127:39.900002,(393:30.299999,(883:15.15,884:15.15):15.15)Dipentodontaceae:9.600002)dipentapis:23.5)Huerteales:36.299995,((807:76.300003,((81:46.733334,526:46.733334,915:46.733334,1149:46.733334,(1201:23.366667,1202:23.366667):23.366667)Thymelaeaceae:23.366667,(164:52.574997,168:52.574997,992:52.574997,(349:26.287498,783:26.287498):26.287498,(570:35.049999,(69:17.525,1023:17.525):17.525):17.524998):17.525)noneurada:6.200005)Malvales:16.699997,(((28:27.199999,177:27.199999)Akaniaceae:27.199999,(1181:27.199999,1182:27.199999)Tropaeolum:27.199999):27.199999,((236:52.555557,(777:26.277779,778:26.277779)Moringaceae:26.277779):26.277779,(1059:76.066666,((480:36.650002,680:36.650002)Limnanthaceae:36.650002,((651:57.799999,(141:28.9,1014:28.9):28.9)korbatsal:8.799999,(433:63.049999,(875:59.5,1163:59.5,((546:24.85,547:24.85):24.85,(171:37.275002,((482:12.425,1098:12.425):12.425,(977:12.425,978:12.425):12.425):12.425001):12.425)Resdaceae:9.799999,((323:35.360001,((78:13.26,228:13.26):13.26,(779:17.68,(195:8.84,723:8.84):8.84):8.84):8.84)Capparaceae:8.84,((284:28.679998,(285:21.509998,(283:14.339999,(851:7.17,1204:7.17):7.17):7.169999):7.17)Cleomaceae:7.17,((82:18.333334,(873:9.166667,874:9.166667):9.166667):9.166667,((691:11.458333,822:11.458333):11.458333,((176:12.222222,(1102:6.111111,1103:6.111111):6.111111):6.111112,((200:9.166667,(295:4.583333,296:4.583333):4.583333):4.583333,(615:9.166667,(1132:4.583333,1133:4.583333):4.583333):4.583333):4.583334):4.583332):4.583333)Brassicaceae:8.349998):8.35)capcleobras:15.299999)gyrobras:3.549999):3.549999)nolimnan:6.700005)limnanetal:2.766663):2.76667):2.766665)Brassicales:11.400002)malvabrassi:6.699997)nosapindales:4.600006)Malvidae:5.599998)nocrosso:2.900002)nogeramyrt:4.199997)supermalvidae:1.599998,((654:60.900002,(1052:20.5,(539:10.25,665:10.25):10.25,(470:13.666667,1140:13.666667,(1228:6.833333,1229:6.833333):6.833333):6.833333)Zygophyllaceae:40.400002)Zygophyllales:55.900002,((970:98.699997,(((937:32.033333,1205:32.033333)Polygalaceae:32.033333,(1108:32.033333,1111:32.033333)Surianaceae:32.033333):32.033333,((143:42.450001,258:42.450001):42.450001,(1020:42.450001,1041:42.450001,1123:42.450001):42.450001,(1222:70.75,((4:28.300001,109:28.300001,450:28.300001,919:28.300001):28.300001,((254:21.225,544:21.225):21.225,(196:28.300001,(5:14.150001,759:14.150001):14.150001):14.15):14.150002):14.149998):14.150001)Fabaceae:11.199997)noquillaja:2.599998)Fabales:14,(((819:102.800003,((472:40.200001,(268:26.800001,(968:13.400001,969:13.400001):13.400001):13.400001)Fagaceae:57.700001,((246:60.466663,(39:30.233332,1152:30.233332):30.233332):30.233332,(793:68.599998,(636:34.299999,990:34.299999)Juglandaceae:34.299999)jugmyr:22.099998)nofagaceae:7.200005)nonotho:4.900002)Fagales:6.299995,(68:64.599998,914:64.599998,((314:46.200001,319:46.200001)coriacoryn:15.700001,((294:35.5,1210:35.5)Cucurbitaceae:21.599998,((829:22.700001,1141:22.700001)Tetramelaceae:22.700001,(357:37.299999,(589:24.866667,(147:12.433333,148:12.433333):12.433333)Begoniaceae:12.433333)begdat:8.100002)tetbegdat:11.699997)nocoriacoryn:4.800003)noaniso:2.699997)Cucurbitales:44.5)fagacucu:2.099998,((905:50.700001,955:50.700001,989:50.700001,(31:33.799999,(1003:16.9,1004:16.9):16.9):16.9)Rosaceae:48.299999,((1221:79.199997,((223:16.1,597:16.1)Cannabaceae:57.400002,((476:42.5,780:42.5)Moraceae:26,(85:46.700001,1184:46.700001,(429:23.35,870:23.35):23.35)Urticaceae:21.799999)morurt:5)canmorurt:5.699997)ulmcanmorurt:6.300003,(137:75.599998,(397:63.5,425:63.5,(248:51.400002,301:51.400002,979:51.400002,981:51.400002,(1225:25.700001,1226:25.700001):25.700001)Rhamnaceae:12.099998):12.099998)barhadirela:9.900002)norosaceae:13.5)Rosales:12.199997)rosafagacucu:1.5)fabarosafagacucu:4.100006,((1009:92.599998,(249:68.5,525:68.5,(459:34.25,460:34.25):34.25)Celastraceae:24.099998)Celastrales:19.400002,((596:106.400002,((850:57.400002,1007:57.400002)oxacon:34,((142:58.099998,360:58.099998,(255:29.049999,458:29.049999):29.049999)Cunoniaceae:26.400002,((182:37.150002,252:37.150002):37.150002,((96:42.733334,(1070:21.366667,1071:21.366667):21.366667):21.366667,(324:42.733334,(426:21.366667,427:21.366667):21.366667):21.366667)Elaeocarpaceae:10.200005):10.200001)cunoetal:6.900002)nohua:15)Oxalidales:5,(((650:49.616665,856:49.616665)pandoids:49.616665,(335:87.599998,(65:72.900002,(181:59.299999,259:59.299999,642:59.299999,984:59.299999,(230:29.65,231:29.65):29.65)Rhizophoraceae:13.600002)rhizeryt:14.699997)rhizophoroids:11.633331,((738:58.200001,(260:29.1,1031:29.1):29.1)Ochnaceae:36.766666,((169:70.899994,(290:51.099998,1116:51.099998,(499:25.549999,500:25.549999):25.549999)Clusiaceae:19.799995):19.799999,((646:40.099998,730:40.099998,(205:20.049999,206:20.049999):20.049999)Calophyllaceae:40,(611:67.800003,(621:21.5,932:21.5,1200:21.5)Podostemaceae:46.300003)hyperpodo:12.299995)calhyppod:10.599998)clusioids:4.26667):4.266663):4.266668,(241:92.5,(412:59,697:59)putranjivoids:33.5,(131:81.5,((461:54.5,(116:33.099998,267:33.099998)Chrysobalanaceae:21.400002)euphchry:13.900002,(1171:51.900002,(378:16.299999,1128:16.299999)Dichapetalaceae:35.600002)trigodicha:16.5)nobalano:13.099998)chrysobalanoids:11,(159:83.199997,((156:39.900002,428:39.900002)Elatinaceae:34,(192:51.299999,((591:21.985714,959:21.985714):21.985714,(((1010:13.741072,1096:13.741072):13.741072,(132:18.321428,(722:9.160714,728:9.160714):9.160714):9.160715):9.160713,(1143:29.314285,((477:10.992857,729:10.992857):10.992857,(377:14.657143,(478:7.328571,590:7.328571):7.328571):7.328571):7.328571):7.328571):7.328571):7.328571)Malpighiaceae:22.600002)elatimalpi:9.299995)centroplacoids:9.300003):11,((1191:97.433334,((10:47.200001,647:47.200001)Achariaceae:47.200001,((531:83.099998,(999:52.299999,(673:39.224998,(1194:26.15,(609:13.075,742:13.075)Melicytus:13.075):13.074999):13.075)Violaceae:30.799999)goupviola:8.400002,((863:41.400002,864:41.400002)Passiflora:41.400002,((657:25.5,(701:12.75,702:12.75)Lozania:12.75)Lacistemataceae:48.599998,((707:41.733334,(243:20.866667,244:20.866667):20.866667):20.866667,(1046:41.733334,(616:20.866667,951:20.866667):20.866667):20.866667)Salicaceae:11.5)lacisali:8.700005)salicoids:8.700001)noacharia:2.900002)achariaetal:3.033333):3.033333,((291:74.199997,(973:68.050003,(803:61.900002,(((332:15.475,586:15.475):15.475,(598:15.475,916:15.475):15.475):15.475002,(308:30.950003,782:30.950003,998:30.950003,(6:15.475001,7:15.475001):15.475001):15.475):15.475)Euphorbiaceae:6.150002):6.149998)peraeuphor:20.711113,((825:72.877777,(415:56.400002,684:56.400002,976:56.400002)Linaceae:16.477776)linoids:16.477783,((163:71.900002,381:71.900002,941:71.900002)Phyllanthaceae:11.900002,(753:46.099998,889:46.099998,931:46.099998,(120:23.049999,121:23.049999):23.049999)Picrodendraceae:37.700005)phyllanthoids:5.555557):5.55555)euphorbioids:5.555557):3.033333)Malpighiales:7.900002)oximalpi:0.599998)celasoximalpi:4.800003)Fabidae:1.799995)malfab:2.700005)Rosidae:1.099998)Superrosidae:1.299995,(587:122.599998,((567:103.599998,1104:103.599998,(760:100.099998,((406:48.299999,1212:48.299999)Ximeniaceae:48.299999,(55:92.824997,(414:46.412498,831:46.412498)Olacaceae:46.412498,((128:44.525002,129:44.525002,130:44.525002)Balanophora:44.525002,((826:42.637501,827:42.637501,828:42.637501)Octoknema:42.637501,(((226:27.166666,840:27.166666)Opiliaceae:27.166666,(370:27.166666,849:27.166666,1016:27.166666)Santalaceae:27.166666):27.166666,((763:58,(1039:29,1040:29)Schoepfia:29)misscho:9.900002,(112:61.110001,1161:61.110001,(430:54.32,(((52:15.843334,713:15.843334):15.843334,(720:15.843334,721:15.843334)Macrosolen:15.843334):15.843334,((699:20.370001,700:20.370001)Loranthus:20.370001,(369:33.950001,((443:13.58,906:13.58):13.58,((134:13.58,(51:6.79,153:6.79):6.79):6.790001,(1045:13.580001,(573:6.79,574:6.79)Helixanthera:6.79):6.79):6.789999):6.790001):6.790001):6.790001):6.789997):6.790001)Loranthaceae:6.79)misscholor:13.599998)opisanmisscholor:3.775002):3.775002):3.774994):3.775)ximeniaetal:3.5):3.5)Santalales:17.800003,((23:27.1,154:27.1)Berberidopsidales:92.800003,((((408:83,(806:70.449997,(409:57.900002,(60:28.950001,1175:28.950001):28.950001)droancdio:12.549995):12.549999)droseraetal:16.300003,((930:67.900002,(113:33.950001,471:33.950001)Polygonaceae:33.950001)polyplum:25.400002,(487:53.799999,(1124:26.9,1125:26.9)Tamaricaceae:26.9)franktama:39.500004)polyfrank:6)polydrose:7.799995,(980:105,(1063:100.800003,((107:61.700001,910:61.700001)asterophy:34.499996,(755:92.849998,(((158:64.199997,1085:64.199997,1168:64.199997,(45:32.099998,46:32.099998):32.099998)Amaranthaceae:5.900002,((11:30.668749,898:30.668749)Achatocarpaceae:30.668749,((305:35.049999,861:35.049999,(581:17.525,582:17.525)Herniaria:17.525):17.524998,((411:21.90625,692:21.90625):21.90625,(((1019:13.143749,1060:13.143749):13.143749,((89:8.7625,90:8.7625):8.7625,(766:8.7625,1093:8.7625):8.7625):8.762499):8.762501,((1012:13.143749,1013:13.143749):13.143749,((513:8.7625,1203:8.7625):8.7625,(761:8.7625,1042:8.7625):8.7625):8.762499):8.762501):8.762501):8.762497)Caryophyllaceae:8.762501):8.7625)carachama:19.400002,(1091:86.800003,(679:85,((311:79.599998,(136:77.800003,((1058:21.5,(80:16.125,(662:10.75,(366:5.375,367:5.375):5.375):5.375):5.375)Aizoaceae:53.400002,(522:73.699997,((912:70.300003,1021:70.300003)phytosarc:1.099998,(1000:63.5,(33:43,762:43)Nyctaginaceae:20.5)petnyc:7.900002)phytonyc:2.299995)gisphyrivsarnyc:1.200005)aizoetal:2.900002)barbeuetal:1.799995)lophioetal:3.400002,((768:54.099998,935:54.099998)Molluginaceae:19,((281:28.533333,709:28.533333,(197:14.266666,198:14.266666)Calandrinia:14.266666,(772:14.266666,773:14.266666)Montia:14.266666)Montiaceae:14.266666,((558:38.099998,(38:19.049999,944:19.049999)Didiereaceae:19.049999,(72:18.5,140:18.5)Basellaceae:19.599998)bashaldid:1.400002,(1122:33.299999,(53:31.049999,((942:14.4,943:14.4)Portulacaceae:14.4,(881:21.4,(841:16.049999,((440:5.35,441:5.35):5.35,(1037:5.35,1038:5.35):5.35):5.349999):5.35)Cactaceae:7.4)portucac:2.25):2.25)talinaetal:6.200001)talihalo:3.299999)montalhal:30.299999)molmontalhal:9.900002)lophimollu:2)limeaetal:1.800003)stegnoetal:2.699997)carachamaetal:3.349998):3.349998)asterophyetal:4.600006)simmonetal:4.199997)rhabdoetal:2.099998)Caryophyllales:10.150002,((((30:68,316:68)Cornaceae:18.050003,(338:59.400002,538:59.400002)curtgrub:26.650002):18.049999,(217:99.566666,(608:95.033333,((747:53.900002,888:53.900002)Loasaceae:36.599998,(474:60.599998,(601:30.299999,901:30.299999):30.299999)Hydrangeaceae:29.900002)loshyd:4.533333):4.533333):4.533333)Cornales:10.5,((((603:27.700001,620:27.700001)Balsaminaceae:27.700001,((876:18.466667,1142:18.466667)Tetrameristaceae:18.466667,(733:18.466667,817:18.466667,1024:18.466667)Marcgraviaceae:18.466667):18.466667)baltetmar:48.199997,(((484:41.5,485:41.5)Fouquieriaceae:41.5,(9:40.299999,(227:20.15,293:20.15):20.15,(622:20.15,933:20.15):20.15)Polemoniaceae:42.700001)foupol:16.699997,(797:38.099998,(1047:33.337498,((481:19.049999,(139:9.525,235:9.525):9.525):9.525,(536:23.8125,(320:19.049999,(32:14.287499,237:14.287499,(670:9.525,(452:4.7625,453:4.7625):4.7625):4.7625):4.7625):4.762501):4.762499):4.762499):4.7625)Lecythidaceae:61.599998,((1069:72.800003,(288:48.099998,465:48.099998)Pentaphylacaceae:24.700005):24.700001,((1025:75.520004,((91:28.32,731:28.32):28.32,(674:37.760002,754:37.760002,(947:18.880001,948:18.880001):18.880001):18.879997):18.880005)Sapotaceae:18.880001,((687:38.400002,(456:25.6,(390:12.8,391:12.8):12.8):12.8)Ebenaceae:48.599998,(280:60.700001,((185:30.35,388:30.35,835:30.35,950:30.35,(399:15.175,400:15.175):15.175):15.175001,(56:30.35,315:30.35,342:30.35,(431:15.175,432:15.175):15.175,(714:15.175,715:15.175,716:15.175):15.175):15.175001):15.175)Primulaceae:26.299999)ebepri:7.400002)sapebepri:3.099998,(765:94.900002,(212:47.450001,488:47.450001)Theaceae:47.450001,(1119:81.199997,((157:26.35,496:26.35)Diapensiaceae:26.35,(263:41,554:41,745:41,1109:41,(1065:20.5,1066:20.5):20.5)Styracaceae:11.700001)diasty:28.499996)symdiasty:13.700005,(((569:44.049999,1027:44.049999)Sarraceniaceae:44.049999,(1002:84.800003,(1029:56.533337,(17:28.266668,18:28.266668):28.266668)Actinidiaceae:28.266668)actror:3.299995)saractror:2.300003,((287:52.799999,(962:26.4,963:26.4):26.4)Clethraceae:26.4,(348:69.300003,(437:59.099998,((771:26.266666,966:26.266666):26.266666,((87:22.983334,88:22.983334):22.983334,(((504:13.133332,505:13.133332):13.133332,(1186:13.133332,1187:13.133332):13.133332):13.133333,((1145:24.625,(749:16.416666,(671:8.208333,986:8.208333):8.208333):8.208334):8.208332,((253:17.51111,(312:8.755555,435:8.755555):8.755555):8.755556,(641:19.699999,(203:13.133333,(444:6.566667,445:6.566667):6.566667):6.566666):6.566668):6.566666):6.566666):6.566669):6.566666):6.566667)Ericaceae:10.200005)cyriletal:9.899994)clethraetal:11.200005)sarraetal:4.5)theaetal:2.599998)nofoupol:2.199997)nobaltetmar:3.900002)Ericales:8.700005,((((232:74,(529:13.5,626:13.5)Stemonuraceae:60.5)cardiostem:18,(908:64.199997,((576:21.4,577:21.4):21.4,(617:21.4,618:21.4):21.4):21.4)phyhelaqu:27.800003)Aquifoliales:10.699997,(((483:83.300003,938:83.300003)Escalloniaceae:6.949997,((183:78.199997,(302:39.099998,371:39.099998)Columelliaceae:39.099998)Bruniales:8.600006,(((971:53.099998,1084:53.099998)Paracryphiales:28.800003,((1064:58.900002,1193:58.900002)Adoxaceae:12,(384:52.599998,((696:21.916666,1118:21.916666):21.916666,((392:23.377777,(1:11.688889,2:11.688889):11.688889):11.688889,(776:26.299999,((395:8.766666,1034:8.766666):8.766666,(865:8.766666,1189:8.766666):8.766666):8.766666):8.766666):8.766666):8.766666)Caprifoliaceae:18.300003)Dipsacales:11)paradips:3.699997,(872:80.800003,((84:57.799999,739:57.799999)Torricelliaceae:14.399998,(537:70.5,((605:39.700001,855:39.700001)Araliaceae:23.700001,(((365:28.299999,790:28.299999)Myodocarpaceae:15.700001,(161:19.1,(921:9.55,922:9.55):9.55)Pittosporaceae:24.9):15.700001,(124:56,((86:18.666666,1015:18.666666):18.666666,(64:18.666666,66:18.666666,313:18.666666,359:18.666666):18.666666):18.666666)Apiaceae:3.700001):3.700001)nogrise:7.099998)notorri:1.699997)nopennan:8.600006)Apiales:4.799995)nobrunia:1.200005)brunialesetal:3.449997):3.449997,((877:41.599998,878:41.599998)Pentaphragma:41.599998,(240:76,(956:45.599998,(347:30.4,(373:15.2,690:15.2):15.2):15.2,(213:30.4,219:30.4,(343:15.2,344:15.2):15.2):15.2)Campanulaceae:30.400002)rouscamp:7.199997,((402:65,1107:65)Stylidiaceae:12.099998,(40:71.900002,(317:47.933334,(899:23.966667,900:23.966667)Phelline:23.966667):23.966667)alsargphe:5.199997,(748:68.300003,((350:32.700001,(184:16.35,530:16.35):16.35)Goodeniaceae:24.299999,(781:49.299999,(374:45.299999,583:45.299999,(138:22.65,355:22.65):22.65,(1180:40.77,(387:20.385,1095:20.385):20.385,((1094:24.159998,(599:12.079999,676:12.079999):12.079999):12.08,((292:21.139999,527:21.139999,(996:10.57,997:10.57):10.57):10.57,(563:27.18,((832:15.099999,(274:7.55,421:7.55):7.55,(382:7.55,926:7.55):7.55):7.55,((270:12.079999,(775:6.039999,1099:6.039999):6.039999):6.04,(1183:13.59,(125:6.795,446:6.795):6.795,(571:9.059999,(541:4.53,756:4.53):4.53):4.530001):4.529999):4.530001):4.530001):4.529999):4.529999):4.530003):4.53)Asteraceae:4)nogoodenia:7.700001)nomeny:11.300003)mengoocalast:8.799995)nocampa:6.099998)Asterales:10.5)noaqui:9)Campanulidae:4,(750:102.400002,(457:43.599998,(117:21.799999,503:21.799999)Garryaceae:21.799999)Garryales:58.800003,(836:68.26667,(434:34.133335,800:34.133335,801:34.133335,965:34.133335)Icacinaceae:34.133335):34.133335,(1188:92.699997,((300:30.6,607:30.6):30.6,((73:34.971428,(422:17.485714,423:17.485714):17.485714):17.485714,((194:21.857143,792:21.857143):21.857143,(((424:11.657143,837:11.657143):11.657143,(553:11.657143,689:11.657143):11.657143):11.657143,((59:13.114285,170:13.114285):13.114285,(961:17.485714,(815:8.742857,816:8.742857):8.742857):8.742857):8.742857):8.742859):8.742855):8.742857)Boraginaceae:31.499996,((379:49.799999,703:49.799999,(93:24.9,498:24.9):24.9,(298:24.9,579:24.9):24.9)Rubiaceae:17.899998,(((71:19.331249,508:19.331249):19.331249,(764:25.775,1105:25.775,(501:12.8875,502:12.8875):12.8875)Loganiaceae:12.887499):12.887501,((592:23.6,1230:23.6,(224:11.8,225:11.8):11.8):11.8,(((466:9.833334,467:9.833334):9.833334,(1048:9.833334,1049:9.833334):9.833334):9.833334,((568:15.733334,(625:7.866667,949:7.866667):7.866667):7.866667,((509:11.8,512:11.8,(510:5.9,511:5.9):5.9):5.900001,(695:11.8,960:11.8,(1112:5.9,1113:5.9):5.9):5.900001):5.9):5.900002):5.9)Gentianaceae:16.149998):16.149998)Gentianales:25,(((774:72,(606:56.599998,1083:56.599998)hydsphe:15.400002)monhydsphe:7.199997,(211:66.699997,(1036:36.900002,(180:18.450001,261:18.450001)Browallioideae:18.450001,((811:16.400002,896:16.400002)Petunioideae:16.400002,(810:28.700001,((814:19.68,(114:14.76,(610:9.84,(115:4.92,911:4.92):4.92):4.92):4.92):4.92,(809:20.5,(1074:16.400002,(358:12.3,((845:4.1,909:4.1):4.1,(710:4.1,1075:4.1,1172:4.1):4.1):4.099999):4.100001):4.099998):4.1):4.1):4.100002):4.1)Solanaceae:29.799995)convsola:12.5)Solanales:6.75,(929:77,(((238:25.25,1061:25.25)Carlemanniaceae:25.25,(633:30,833:30,(489:15,490:15)Fraxinus:15)Oleaceae:20.5):20.5,((939:33.349998,1139:33.349998)Tetrachondraceae:33.349998,((635:48.599998,(178:38.599998,307:38.599998,993:38.599998,1158:38.599998,(173:19.299999,174:19.299999)Bournea:19.299999,(892:19.299999,893:19.299999)Petrocodon:19.299999)Gesneriaceae:10)calges:9.5,(((924:27.6,(74:13.8,385:13.8):13.8):13.8,(126:27.6,(737:13.8,1043:13.8):13.8):13.8)Plantaginaceae:14.324997,((375:42.099998,(791:31.574999,(187:21.049999,(682:10.525,1044:10.525):10.525):10.525):10.525)Scrophulariaceae:11.25,((555:25.487499,556:25.487499)Halleria:25.487499,((191:24.299999,683:24.299999):24.299999,((638:23.262499,734:23.262499,1057:23.262499):23.262499,(216:44.449997,(((520:20.543751,917:20.543751):20.543751,(1147:39.799999,(416:19.9,1192:19.9)Verbenaceae:19.9)thomverb:1.287502):1.287498,((736:37.400002,(907:24.933334,(277:12.466667,866:12.466667):12.466667):12.466667)mazphrpauoro:2.899998,(201:30.299999,669:30.299999,1131:30.299999,(27:15.15,286:15.15):15.15,(661:15.15,1117:15.15):15.15)Lamiaceae:10)mazphrpauorolam:2.075001):2.074997):2.075001):2.075)noplanscro:2.375):2.375):2.375):2.375)notetrachon:8.599998)noolea:4.300003)noploco:6)Lamiales:8.949997):6.75)Lamiidae:9.700005)superlamiidae:4.299995)noerica:5.600006)nocorna:2.299995)Asteridae:2.650002):2.650002)nosantal:1.5)nodillen:1.199997)Superasteridae:1.099998)Pentapetalae:1.400002)Gunneridae:3.500008)notrocho:0.399994)nosabiaprote:1.300003)noranun:1.399994)Eudicotyledoneae:2.699997)ceratoeudicot:1.400009)cotyledoneae:0.099991)Mesangiospermae:1.800003)nonymph:1.300003)noambo:0.399994)Angiospermae:1;

END;


BEGIN ASSUMPTIONS;
	TYPESET * UNTITLED  (CHARACTERS = 'Matrix in file "5 char oct 2016 rescored data.nex"')  =  unord:  1 -  5;
TYPESET * UNTITLED  (CHARACTERS = 'Matrix in file "5 char oct 2016 original data.nex"')  =  unord:  1 -  5;

END;

BEGIN MESQUITECHARMODELS;
	CharModel Cons_Mk1 (Mk1) = 
		 rate 0.0001 maxState 1;
	CharModel Mk1_cons (Mk1) = 
		 rate 0.0001 maxState 1;

	ProbModelSet * UNTITLED  (CHARACTERS = 'Matrix in file "5 char oct 2016 rescored data.nex"')  =  'Mk1 (est.)':  1, Cons_Mk1:  2 -  5;
ProbModelSet * UNTITLED  (CHARACTERS = 'Matrix in file "5 char oct 2016 original data.nex"')  =  'Asymm. 2 param. (estimate)':  3 5, Mk1_cons:  1 -  2 4;
END;

Begin MESQUITE;
		MESQUITESCRIPTVERSION 2;
		TITLE AUTO;
		tell ProjectCoordinator;
		timeSaved 1493130069237;
		getEmployee #mesquite.minimal.ManageTaxa.ManageTaxa;
		tell It;
			setID 0 3540714756257550163;
			setID 1 1301296811178804637;
			tell It;
				attachments ;
			endTell;
		endTell;
		getEmployee #mesquite.charMatrices.ManageCharacters.ManageCharacters;
		tell It;
			setID 0 4885272409890666724;
			mqVersion 304;
			checksumv 0 3 3970668086 null  getNumChars 5 numChars 5 getNumTaxa 1230 numTaxa 1230   short true   bits 3   states 3   sumSquaresStatesOnly 11929.0 sumSquares 11929.0 longCompressibleToShort false usingShortMatrix true   NumFiles 1 NumMatrices 2;
			mqVersion;
			setID 1 8444597434840213372;
			mqVersion 304;
			checksumv 1 3 4167247761 null  getNumChars 5 numChars 5 getNumTaxa 1230 numTaxa 1230   short true   bits 2305843009213693955   states 3   sumSquaresStatesOnly 13284.0 sumSquares -1.249766910993822E21 longCompressibleToShort false usingShortMatrix true   NumFiles 1 NumMatrices 2;
			mqVersion;
		endTell;
		getWindow;
		tell It;
			suppress;
			setResourcesState false false 187;
			setPopoutState 300;
			setExplanationSize 0;
			setAnnotationSize 0;
			setFontIncAnnot 0;
			setFontIncExp 0;
			setSize 1920 946;
			setLocation -8 0;
			setFont SanSerif;
			setFontSize 10;
			getToolPalette;
			tell It;
			endTell;
			desuppress;
		endTell;
		getEmployee  #mesquite.trees.BasicTreeWindowCoord.BasicTreeWindowCoord;
		tell It;
			makeTreeWindow #3540714756257550163  #mesquite.trees.BasicTreeWindowMaker.BasicTreeWindowMaker;
			tell It;
				suppressEPCResponse;
				setTreeSource  #mesquite.trees.StoredTrees.StoredTrees;
				tell It;
					setTaxa #3540714756257550163;
					setTreeBlock 1;
					toggleUseWeights off;
				endTell;
				setAssignedID 2286.1477582539822.1201094940715858618;
				getTreeWindow;
				tell It;
					setExplanationSize 30;
					setAnnotationSize 20;
					setFontIncAnnot 0;
					setFontIncExp 0;
					setSize 1733 874;
					setLocation -8 0;
					setFont SanSerif;
					setFontSize 10;
					getToolPalette;
					tell It;
						setTool mesquite.trees.BasicTreeWindowMaker.BasicTreeWindow.arrow;
					endTell;
					getTreeDrawCoordinator #mesquite.trees.BasicTreeDrawCoordinator.BasicTreeDrawCoordinator;
				tell It;
					suppress;
					setTreeDrawer  #mesquite.trees.SquareLineTree.SquareLineTree;
					tell It;
						setNodeLocs #mesquite.trees.NodeLocsStandard.NodeLocsStandard;
						tell It;
							branchLengthsToggle off;
							toggleScale on;
							toggleBroadScale off;
							toggleCenter on;
							toggleEven on;
							setFixedTaxonDistance 0;
						endTell;
						setEdgeWidth 4;
						showEdgeLines on;
						orientUp;
					endTell;
					setBackground White;
					setBranchColor Black;
					showNodeNumbers off;
					showBranchColors on;
					labelBranchLengths off;
					centerBrLenLabels on;
					showBrLensUnspecified on;
					showBrLenLabelsOnTerminals on;
					setBrLenLabelColor 0 0 255;
					setNumBrLenDecimals 6;
					desuppress;
					getEmployee #mesquite.trees.BasicDrawTaxonNames.BasicDrawTaxonNames;
					tell It;
						setColor Black;
						toggleColorPartition off;
						toggleColorAssigned on;
						toggleShadePartition off;
						toggleShowFootnotes on;
						toggleNodeLabels on;
						toggleCenterNodeNames off;
						toggleShowNames on;
						namesAngle ?;
					endTell;
				endTell;
					setTreeNumber 1;
					setDrawingSizeMode 0;
					toggleLegendFloat on;
					scale 0;
					toggleTextOnTree off;
					togglePrintName on;
					showWindow;
					newAssistant  #mesquite.ancstates.TraceCharacterHistory.TraceCharacterHistory;
				tell It;
					suspend ;
					setDisplayMode  #mesquite.ancstates.ShadeStatesOnTree.ShadeStatesOnTree;
					tell It;
						toggleLabels off;
						togglePredictions off;
						toggleGray off;
					endTell;
					setHistorySource  #mesquite.ancstates.RecAncestralStates.RecAncestralStates;
					tell It;
						getCharacterSource  #mesquite.charMatrices.CharSrcCoordObed.CharSrcCoordObed;
						tell It;
							setCharacterSource #mesquite.charMatrices.StoredCharacters.StoredCharacters;
							tell It;
								setTaxa #3540714756257550163;
								setDataSet #4885272409890666724;
							endTell;
						endTell;
						setMethod  #mesquite.parsimony.ParsAncestralStates.ParsAncestralStates;
						tell It;
							setModelSource  #mesquite.parsimony.CurrentParsModels.CurrentParsModels;
							toggleMPRsMode off;
						endTell;
						toggleShowSelectedOnly off;
					endTell;
					setCharacter 1;
					setMapping 1;
					toggleShowLegend on;
					setColorMode 0;
					toggleWeights on;
					setInitialOffsetX 4;
					setInitialOffsetY -231;
					setLegendWidth 141;
					setLegendHeight 164;
					resume ;
				endTell;
				endTell;
				desuppressEPCResponse;
				getEmployee #mesquite.trees.ColorBranches.ColorBranches;
				tell It;
					setColor Red;
					removeColor off;
				endTell;
				getEmployee #mesquite.ornamental.BranchNotes.BranchNotes;
				tell It;
					setAlwaysOn off;
				endTell;
				getEmployee #mesquite.ornamental.ColorTreeByPartition.ColorTreeByPartition;
				tell It;
					colorByPartition off;
				endTell;
				getEmployee #mesquite.ornamental.DrawTreeAssocDoubles.DrawTreeAssocDoubles;
				tell It;
					setOn on;
					setDigits 4;
					writeAsPercentage off;
					toggleCentred off;
					toggleHorizontal on;
					toggleWhiteEdges on;
					setFontSize 10;
					setOffset 0  0;
				endTell;
				getEmployee #mesquite.ornamental.DrawTreeAssocStrings.DrawTreeAssocStrings;
				tell It;
					setOn on;
					toggleCentred on;
					toggleHorizontal on;
					setFontSize 10;
					setOffset 0  0;
				endTell;
				getEmployee #mesquite.trees.TreeInfoValues.TreeInfoValues;
				tell It;
					panelOpen false;
				endTell;
			endTell;
			makeTreeWindow #1301296811178804637  #mesquite.trees.BasicTreeWindowMaker.BasicTreeWindowMaker;
			tell It;
				suppressEPCResponse;
				setTreeSource  #mesquite.trees.StoredTrees.StoredTrees;
				tell It;
					setTaxa #1301296811178804637;
					setTreeBlock 2;
					toggleUseWeights off;
				endTell;
				setAssignedID 1539.1493129947592.3275198850971948120;
				getTreeWindow;
				tell It;
					setExplanationSize 30;
					setAnnotationSize 20;
					setFontIncAnnot 0;
					setFontIncExp 0;
					setSize 1733 874;
					setLocation -8 0;
					setFont SanSerif;
					setFontSize 10;
					getToolPalette;
					tell It;
					endTell;
					setActive;
					getTreeDrawCoordinator #mesquite.trees.BasicTreeDrawCoordinator.BasicTreeDrawCoordinator;
				tell It;
					suppress;
					setTreeDrawer  #mesquite.trees.SquareLineTree.SquareLineTree;
					tell It;
						setNodeLocs #mesquite.trees.NodeLocsStandard.NodeLocsStandard;
						tell It;
							branchLengthsToggle off;
							toggleScale on;
							toggleBroadScale off;
							toggleCenter on;
							toggleEven on;
							setFixedTaxonDistance 0;
						endTell;
						setEdgeWidth 4;
						showEdgeLines on;
						orientUp;
					endTell;
					setBackground White;
					setBranchColor Black;
					showNodeNumbers off;
					showBranchColors on;
					labelBranchLengths off;
					centerBrLenLabels on;
					showBrLensUnspecified on;
					showBrLenLabelsOnTerminals on;
					setBrLenLabelColor 0 0 255;
					setNumBrLenDecimals 6;
					desuppress;
					getEmployee #mesquite.trees.BasicDrawTaxonNames.BasicDrawTaxonNames;
					tell It;
						setColor Black;
						toggleColorPartition off;
						toggleColorAssigned on;
						toggleShadePartition off;
						toggleShowFootnotes on;
						toggleNodeLabels on;
						toggleCenterNodeNames off;
						toggleShowNames on;
						namesAngle ?;
					endTell;
				endTell;
					setTreeNumber 1;
					setDrawingSizeMode 0;
					toggleLegendFloat on;
					scale 0;
					toggleTextOnTree off;
					togglePrintName on;
					showWindow;
					newAssistant  #mesquite.ancstates.TraceCharacterHistory.TraceCharacterHistory;
				tell It;
					suspend ;
					setDisplayMode  #mesquite.ancstates.ShadeStatesOnTree.ShadeStatesOnTree;
					tell It;
						toggleLabels off;
						togglePredictions off;
						toggleGray off;
					endTell;
					setHistorySource  #mesquite.ancstates.RecAncestralStates.RecAncestralStates;
					tell It;
						getCharacterSource  #mesquite.charMatrices.CharSrcCoordObed.CharSrcCoordObed;
						tell It;
							setCharacterSource #mesquite.charMatrices.StoredCharacters.StoredCharacters;
							tell It;
								setTaxa #1301296811178804637;
								setDataSet #8444597434840213372;
							endTell;
						endTell;
						setMethod  #mesquite.parsimony.ParsAncestralStates.ParsAncestralStates;
						tell It;
							setModelSource  #mesquite.parsimony.CurrentParsModels.CurrentParsModels;
							toggleMPRsMode off;
						endTell;
						toggleShowSelectedOnly off;
					endTell;
					setCharacter 1;
					setMapping 1;
					toggleShowLegend on;
					setColorMode 0;
					toggleWeights on;
					setInitialOffsetX 4;
					setInitialOffsetY -164;
					setLegendWidth 142;
					setLegendHeight 164;
					resume ;
				endTell;
				endTell;
				desuppressEPCResponse;
				getEmployee #mesquite.trees.ColorBranches.ColorBranches;
				tell It;
					setColor Red;
					removeColor off;
				endTell;
				getEmployee #mesquite.ornamental.BranchNotes.BranchNotes;
				tell It;
					setAlwaysOn off;
				endTell;
				getEmployee #mesquite.ornamental.ColorTreeByPartition.ColorTreeByPartition;
				tell It;
					colorByPartition off;
				endTell;
				getEmployee #mesquite.ornamental.DrawTreeAssocDoubles.DrawTreeAssocDoubles;
				tell It;
					setOn on;
					setDigits 4;
					writeAsPercentage off;
					toggleCentred off;
					toggleHorizontal on;
					toggleWhiteEdges on;
					setFontSize 10;
					setOffset 0  0;
				endTell;
				getEmployee #mesquite.ornamental.DrawTreeAssocStrings.DrawTreeAssocStrings;
				tell It;
					setOn on;
					toggleCentred on;
					toggleHorizontal on;
					setFontSize 10;
					setOffset 0  0;
				endTell;
				getEmployee #mesquite.trees.TreeInfoValues.TreeInfoValues;
				tell It;
					panelOpen false;
				endTell;
			endTell;
		endTell;
		getEmployee  #mesquite.charMatrices.BasicDataWindowCoord.BasicDataWindowCoord;
		tell It;
			showDataWindow #4885272409890666724 #mesquite.charMatrices.BasicDataWindowMaker.BasicDataWindowMaker;
			tell It;
				getWindow;
				tell It;
					setExplanationSize 30;
					setAnnotationSize 20;
					setFontIncAnnot 0;
					setFontIncExp 0;
					setSize 1733 874;
					setLocation -8 0;
					setFont SanSerif;
					setFontSize 10;
					getToolPalette;
					tell It;
						setTool mesquite.charMatrices.BasicDataWindowMaker.BasicDataWindow.ibeam;
					endTell;
					setTool mesquite.charMatrices.BasicDataWindowMaker.BasicDataWindow.ibeam;
					colorCells  #mesquite.charMatrices.NoColor.NoColor;
					colorRowNames  #mesquite.charMatrices.TaxonGroupColor.TaxonGroupColor;
					colorColumnNames  #mesquite.charMatrices.CharGroupColor.CharGroupColor;
					colorText  #mesquite.charMatrices.NoColor.NoColor;
					setBackground White;
					toggleShowNames on;
					toggleShowTaxonNames on;
					toggleTight off;
					toggleThinRows off;
					toggleShowChanges on;
					toggleSeparateLines off;
					toggleShowStates on;
					toggleAutoWCharNames on;
					toggleAutoTaxonNames off;
					toggleShowDefaultCharNames off;
					toggleConstrainCW on;
					toggleBirdsEye off;
					toggleShowPaleGrid off;
					toggleShowPaleCellColors off;
					toggleShowPaleExcluded off;
					togglePaleInapplicable on;
					toggleShowBoldCellText off;
					toggleAllowAutosize on;
					toggleColorsPanel off;
					toggleDiagonal on;
					setDiagonalHeight 80;
					toggleLinkedScrolling on;
					toggleScrollLinkedTables off;
				endTell;
				showWindow;
				getWindow;
				tell It;
					forceAutosize;
				endTell;
				getEmployee #mesquite.charMatrices.ColorByState.ColorByState;
				tell It;
					setStateLimit 9;
					toggleUniformMaximum on;
				endTell;
				getEmployee #mesquite.charMatrices.ColorCells.ColorCells;
				tell It;
					setColor Red;
					removeColor off;
				endTell;
				getEmployee #mesquite.categ.StateNamesStrip.StateNamesStrip;
				tell It;
					showStrip off;
				endTell;
				getEmployee #mesquite.charMatrices.AnnotPanel.AnnotPanel;
				tell It;
					togglePanel off;
				endTell;
				getEmployee #mesquite.charMatrices.CharReferenceStrip.CharReferenceStrip;
				tell It;
					showStrip off;
				endTell;
				getEmployee #mesquite.charMatrices.QuickKeySelector.QuickKeySelector;
				tell It;
					autotabOff;
				endTell;
				getEmployee #mesquite.charMatrices.SelSummaryStrip.SelSummaryStrip;
				tell It;
					showStrip off;
				endTell;
				getEmployee #mesquite.categ.SmallStateNamesEditor.SmallStateNamesEditor;
				tell It;
					panelOpen true;
				endTell;
			endTell;
			showDataWindow #8444597434840213372 #mesquite.charMatrices.BasicDataWindowMaker.BasicDataWindowMaker;
			tell It;
				getWindow;
				tell It;
					setExplanationSize 30;
					setAnnotationSize 20;
					setFontIncAnnot 0;
					setFontIncExp 0;
					setSize 1733 874;
					setLocation -8 0;
					setFont SanSerif;
					setFontSize 10;
					getToolPalette;
					tell It;
					endTell;
					setTool mesquite.charMatrices.BasicDataWindowMaker.BasicDataWindow.arrow;
					colorCells  #mesquite.charMatrices.NoColor.NoColor;
					colorRowNames  #mesquite.charMatrices.TaxonGroupColor.TaxonGroupColor;
					colorColumnNames  #mesquite.charMatrices.CharGroupColor.CharGroupColor;
					colorText  #mesquite.charMatrices.NoColor.NoColor;
					setBackground White;
					toggleShowNames on;
					toggleShowTaxonNames on;
					toggleTight off;
					toggleThinRows off;
					toggleShowChanges on;
					toggleSeparateLines off;
					toggleShowStates on;
					toggleAutoWCharNames on;
					toggleAutoTaxonNames off;
					toggleShowDefaultCharNames off;
					toggleConstrainCW on;
					toggleBirdsEye off;
					toggleShowPaleGrid off;
					toggleShowPaleCellColors off;
					toggleShowPaleExcluded off;
					togglePaleInapplicable on;
					toggleShowBoldCellText off;
					toggleAllowAutosize on;
					toggleColorsPanel off;
					toggleDiagonal on;
					setDiagonalHeight 80;
					toggleLinkedScrolling on;
					toggleScrollLinkedTables off;
				endTell;
				showWindow;
				getWindow;
				tell It;
					forceAutosize;
				endTell;
				getEmployee #mesquite.charMatrices.ColorByState.ColorByState;
				tell It;
					setStateLimit 9;
					toggleUniformMaximum on;
				endTell;
				getEmployee #mesquite.charMatrices.ColorCells.ColorCells;
				tell It;
					setColor Red;
					removeColor off;
				endTell;
				getEmployee #mesquite.categ.StateNamesStrip.StateNamesStrip;
				tell It;
					showStrip off;
				endTell;
				getEmployee #mesquite.charMatrices.AnnotPanel.AnnotPanel;
				tell It;
					togglePanel off;
				endTell;
				getEmployee #mesquite.charMatrices.CharReferenceStrip.CharReferenceStrip;
				tell It;
					showStrip off;
				endTell;
				getEmployee #mesquite.charMatrices.QuickKeySelector.QuickKeySelector;
				tell It;
					autotabOff;
				endTell;
				getEmployee #mesquite.charMatrices.SelSummaryStrip.SelSummaryStrip;
				tell It;
					showStrip off;
				endTell;
				getEmployee #mesquite.categ.SmallStateNamesEditor.SmallStateNamesEditor;
				tell It;
					panelOpen true;
				endTell;
			endTell;
		endTell;
		endTell;
end;
